# Supplementary material for: Genetic regulation of liver lipids in a mouse model of insulin resistance and hepatic steatosis
Source: Mol Syst Biol. 2021 Jan 8;17(1):e9684. doi: 10.15252/msb.20209684 (PMC7792507; doi:10.15252/msb.20209684)
Supplement: Supplementary file 2 — Dataset EV1 [file MSB-17-e9684-s002.csv]

Dataset EV 1: Differential expression of liver lipids (high-fat/high-sucrose vs chow) in each strain
lipid	C57BL/6J_log2FC	C57BL/6J_adjp	C3H/HeJ_log2FC	C3H/HeJ_adjp	DBA/2J_log2FC	DBA/2J_adjp
LPE(C16:0)	3.237361685	1.52E-113	NA	NA	NA	NA
PS(C34:1)	3.229958682	9.31E-98	3	NA	2.579198268	7.21E-43
CL(C70:7)	-1.210693379	1.32E-36	-0.418537419	2.94E-07	-0.494183894	3.82E-05
TAG(C53:3)	1.568079461	1.88E-16	2.313005159	NA	0.54027706	0.043849655
TAG(C56:3)	1.254843898	3.73E-16	1.013861729	NA	1.803100297	NA
PE(C36:3)	3	7.23E-16	3	NA	NA	NA
TAG(C51:3)	1.438827678	2.58E-15	1.04978051	NA	1.53969335	NA
FFA(C20:5)	-2.353721184	5.26E-14	-1.512174055	2.92E-10	-1.481155249	7.57E-14
PC(C36:1)	3	1.83E-13	-0.404035459	0.169617872	0.151682044	0.720066647
PE(C38:3)	3	1.83E-13	3	NA	3	NA
PS(C36:3)	-0.674145768	7.12E-12	-0.277888481	0.000393312	-0.517424394	1.42E-06
Cer(C38:1)	0.903673967	9.24E-09	0.481617731	5.97E-05	0.326894149	0.000218043
PI(C34.2)	1.647053981	8.52E-08	-1.333316186	1.37E-15	2.288981145	NA
FFA(C22:5)	-0.91318022	2.99E-07	-1.181926747	NA	-0.955677967	3.07E-10
TAG(C53:4)	0.797915208	8.08E-07	1.640534557	NA	1.260336079	1.77E-14
TAG(C55:1)	0.567900689	2.57E-06	0.661245281	7.28E-09	0.402413721	0.001488143
TAG(C53:2)	0.654035616	6.09E-06	0.793289288	NA	0.575860843	2.39E-10
TAG(C51:4)	0.77180655	9.71E-06	0.988392946	NA	0.984313685	7.18E-09
PI(C38:5)	-1.578337945	2.86E-05	0.962890674	2.99E-16	1.318768148	2.96E-19
PC(C40:5)	-0.406945172	3.86E-05	1.006107422	NA	-0.363494694	0.000205358
PI(C38:3)	-0.625023439	4.38E-05	0.258247268	NA	-0.292890993	0.001006095
FFA(C22:4)	0.823629099	0.000151272	0.802121094	0.002939911	-0.309894511	0.024576492
TAG(C55:3)	0.309060181	0.000184373	0.871058664	NA	0.319204175	0.00031921
PE(C42:7)	-0.335347254	0.000280294	0.604589164	0.044258538	0.553102055	0.000406215
TAG(C52:6)	0.547165051	0.000372546	0.802707054	7.81E-05	0.347489205	0.172520994
TAG(C51:1)	0.388981422	0.001131353	0.66583004	NA	0.62813843	2.44E-11
TAG(C57:3)	-0.832004121	0.001423733	-0.628837591	6.59E-05	-1.309806873	2.96E-19
FFA(C18:3)	-0.546140935	0.002656104	-1.437156328	NA	-0.069763311	NA
TAG(C52:0)	0.431287731	0.002656104	1.883073861	NA	0.34460305	0.000287732
TAG(C58:6)	0.332192631	0.002958582	1.536897656	NA	0.579357287	3.05E-07
PS(C36:4)	-0.370043385	0.003563871	-0.527470576	9.20E-06	-0.5303304	3.63E-08
CE(C22:6)	-0.492281362	0.004474219	-1.457018945	3.83E-13	-0.667129456	NA
Cer(C36:1)	0.350371007	0.006158097	0.105382957	0.083592354	0.17277226	0.056820598
CE(C18:2)	-0.812619234	0.00845988	0.861397925	0.003298693	-1.480019598	NA
FFA(C18:0)	0.804582328	0.009965476	0.045478367	NA	0.550377721	0.02897651
SPM(C40:1)	0.442718789	0.011202411	NA	NA	NA	NA
TAG(C55:7)	-0.330580142	0.011202411	-0.067252063	0.452197375	-0.683293127	2.97E-09
TAG(C58:4)	0.259903673	0.011202411	0.93853549	NA	1.434917095	1.31E-17
PE(C42:8)	-0.429168461	0.012481416	-0.454425702	5.35E-08	-0.87665295	7.78E-10
Cer(C42:3)	-0.409721237	0.020718548	-0.022067185	0.868259955	0.004101735	0.96961382
LPC(C18:3)	-0.708863957	0.020718548	3	2.88E-15	0.528959685	NA
LPE(C18:1)	-0.633784648	0.023379519	NA	NA	-0.200369403	NA
CE(C18:0)	0.316992023	0.024840373	0.19474592	0.066371988	0.162136632	0.195781318
TAG(C58:3)	-0.227008523	0.038622041	-0.204818509	0.008018048	-0.212149258	0.027935454
TAG(C50:5)	0.263742761	0.053588057	0.38018212	0.016218174	0.553536546	1.31E-06
TAG(C58:8)	-0.22756648	0.053588057	-0.204920317	NA	-0.056934197	NA
CL(C74:9)	0.263880938	0.063117382	0.253992979	0.054425105	-0.255598067	0.002358823
TAG(C53:5)	0.187446879	0.06994382	0.544989341	NA	0.274928963	NA
PS(C40:7)	-0.237850648	0.072683428	0.068520034	NA	-0.13336567	0.099995376
CL(C72:9)	-0.183007259	0.078766549	-0.078572847	0.350727654	-0.293577511	0.003392011
PS(C40:3)	0.36441228	0.089642999	0.206543779	NA	-2.923130363	NA
PG(C34:1)	-0.143740353	0.097586364	-0.04233221	0.715504623	-0.176714868	0.059685386
TAG(C49:1)	0.183650029	0.10985282	-0.004911381	NA	-0.011610307	NA
PC(C38:2)	-0.477122118	0.120481394	-0.812855256	NA	-0.251150983	NA
PS(C40:4)	-0.20995301	0.120481394	0.089237592	0.233544121	0.173151634	0.065084403
LPE(C18:3)	-0.321225313	0.1223103	-0.612531711	NA	-0.564276339	1.34E-06
PC(C42:8)	-0.145942972	0.133623946	0.234513943	0.000542098	0.088036541	0.430217359
TAG(C58:5)	0.158496161	0.179279518	1.117051791	NA	0.693564923	1.36E-10
LPE(C20:4)	0.43364544	0.189641717	-2.691047448	2.49E-24	0.217045559	0.352761428
LPC(C20:3)	0.175225839	0.193402604	-3	NA	0.802585058	0.000229136
PC(C40:4)	-0.095560416	0.284749979	0.090030009	0.441137814	0.079062705	0.669158212
PS(C40:2)	-0.199999416	0.284749979	-0.242362326	0.000197946	-0.15955378	0.175852701
TAG(C53:1)	0.145943003	0.323190956	0.332474463	0.054425105	0.130157016	0.236941046
TAG(C56:1)	0.137851056	0.323190956	0.112065582	0.340708537	0.088803034	0.490056453
TAG(C49:2)	0.116992469	0.337875242	0.252588438	0.095902007	0.248726865	0.003975952
LPC(C20:5)	-0.141503159	0.348709548	-0.119095186	0.046551051	0.083219462	0.466192912
CL(C74:10)	0.128552918	0.369616836	0.376326635	0.013963161	-0.272141809	0.010735929
LPE(C20:0)	-0.123801724	0.38769879	NA	NA	NA	NA
Cer(C40:2)	0.118650369	0.427414587	0.168813965	NA	0.100534269	0.664543992
TAG(C49:3)	0.113750271	0.427414587	0.237510942	0.131057856	0.111562195	0.321090865
TAG(C57:4)	-0.256613997	0.427414587	-0.52019176	0.008743029	-1.513024509	3.23E-33
TAG(C58:2)	-0.10418175	0.427414587	0.475177005	NA	0.054669637	0.595577359
PE(C36:1)	-0.187860316	0.441429077	-1.07118157	1.17E-10	-0.965581723	NA
TAG(C60:9)	-0.099999792	0.467142001	-0.040494845	0.842720891	0.003948931	0.971389328
CL(C70:5)	-0.093490198	0.478122734	0.076705426	0.229258204	0.044891282	0.669158212
Cer(C42:1)	-0.302473782	0.497633215	-0.895700959	NA	3	NA
FFA(C20:3)	-0.154868004	0.535127855	0.41807349	0.10241058	0.734714716	1.37E-05
PI(C38:6)	-0.099999756	0.535127855	-0.524283317	2.03E-31	-0.647563118	4.06E-07
TAG(C55:2)	0.063005145	0.5452786	0.491976354	NA	0.260061825	0.000416983
CL(C74:7)	0.066296533	0.57917815	0.092249437	0.165662375	-0.216773374	0.015347449
PG(C40:8)	-0.073696394	0.626756544	0.021370072	0.880386574	-0.050582854	0.724768871
TAG(C55:4)	0.067807219	0.663254093	0.180385483	0.132983738	0.634164179	4.73E-11
TAG(C57:2)	0.140085074	0.663254093	0.44322416	0.026341629	-0.498970258	0.017883732
TAG(C50:4)	-0.168112866	0.677462373	1.586040717	1.20E-07	-3	NA
LPE(C20:3)	-0.058845586	0.679070408	1.443798273	0.000115494	-0.597706677	NA
TAG(C60:10)	0.053051502	0.685173875	0.429916468	NA	-0.040141664	0.720066647
CE(C20:4)	-0.103783582	0.717539413	-2.267352811	NA	-1.101843654	NA
TAG(C52:7)	0.046948589	0.735538662	0.085674502	0.427258021	0.153335801	0.125247125
FFA(C16:1)	0.074669198	0.775902415	0.045476632	NA	0.410632687	2.13E-05
PS(C38:4)	-0.051918665	0.775902415	0.49176713	0.011781893	-0.455615029	NA
LPC(C17:0)	-0.04150363	0.793030117	-0.097707843	0.024523016	-0.004950878	0.96961382
FFA(C20:1)	-0.029955855	0.840863479	-0.074098344	0.719930615	0.336402311	6.84E-05
PC(C34:0)	-0.030932405	0.840863479	0.083232872	0.547773181	-0.15868542	NA
PC(C34:4)	-0.029955698	0.840863479	0.112127214	0.092187985	0.398591077	1.83E-05
TAG(C55:8)	-0.032192681	0.840863479	-0.008734463	0.942306312	-0.302401871	0.005619813
CL(C74:8)	0.047724857	0.840863479	0.185540304	NA	-0.611499258	NA
PG(C34:2)	0.019264555	0.900194545	-0.046511934	0.575926654	0.302600733	0.000201247
TAG(C56:2)	0.019264555	0.900194545	0.175573229	0.10241058	0.013336985	0.932025784
Cer(C34:0)	0.008746373	0.947619746	-0.007418678	0.942306312	0.193244955	0.051746556
SPM(C36:4)	0.009597146	0.947619746	-0.329815176	0.001606491	-0.307498142	0.01067159
CE(C16:0)	0.009114955	0.947619746	0.070778445	0.257182819	0.085518068	0.392693035
SPM(C34:1)	0.011156883	0.957508955	-0.405883071	NA	-1.011096526	5.15E-07
FFA(C20:2)	7.23E-08	0.99999947	0.011287428	0.950072605	0.237812051	0.006579446
Cer(C34:1)	3	NA	0.068366526	NA	0.901747785	8.75E-07
Cer(C34:2)	-0.026303343	NA	-0.01017081	0.942306312	0.01415717	0.928017751
Cer(C36:0)	4.64E-17	NA	-0.004911381	NA	-0.011610307	NA
Cer(C38:0)	4.64E-17	NA	-0.004911381	NA	-0.011610307	NA
Cer(C38:2)	0.141503534	NA	-0.004911381	NA	-0.011610307	NA
Cer(C40:0)	0.099999898	NA	0.121221047	0.067925347	0.038274238	0.717626433
Cer(C40:1)	NA	NA	-0.815318009	NA	NA	NA
Cer(C40:3)	0.041503672	NA	0.0272637	NA	-0.011610307	NA
Cer(C42:0)	0.041503672	NA	0.00208661	0.980367253	0.010488689	0.953442863
Cer(C42:2)	3	NA	3	2.88E-15	NA	NA
Cer(C42:4)	4.64E-17	NA	-0.004911381	NA	-0.011610307	NA
Cer(C42:5)	4.64E-17	NA	-0.004911381	NA	-0.011610307	NA
Cer(C42:7)	4.64E-17	NA	-0.004911381	NA	-0.011610307	NA
FFA(C14:0)	4.64E-17	NA	-0.014213723	NA	0.08839337	0.553427685
FFA(C16:0)	0.096178823	NA	NA	NA	0.084510229	NA
FFA(C18:1)	0.096178823	NA	NA	NA	-0.083803542	NA
FFA(C18:2)	0.096178823	NA	NA	NA	0.084510228	NA
FFA(C20:4)	0.096178823	NA	-0.100060314	NA	NA	NA
FFA(C22:6)	0.096178823	NA	NA	NA	NA	NA
FFA(C24:4)	4.64E-17	NA	0.075818572	NA	0.029963128	NA
FFA(C24:5)	4.64E-17	NA	-0.146377495	0.164559012	-0.070578901	0.669158212
FFA(C24:6)	-0.067807031	NA	-0.259597839	0.0148754	-0.129553854	0.288489736
LPC(C14:0)	4.64E-17	NA	-0.004911381	NA	0.08839337	0.553427685
LPC(C16:0)	NA	NA	NA	NA	NA	NA
LPC(C16:1)	4.64E-17	NA	-0.004911381	NA	-0.011610307	NA
LPC(C18:0)	NA	NA	NA	NA	NA	NA
LPC(C18:1)	-0.271462957	NA	0.045119888	0.798958644	0.044597113	0.737941669
LPC(C18:2)	1.654362971	NA	3	NA	-3	NA
LPC(C20:1)	4.64E-17	NA	-0.087951702	0.244736369	0.029435477	0.843545605
LPC(C20:2)	4.64E-17	NA	-0.01423773	NA	-0.011610307	NA
LPC(C20:4)	0.007590882	NA	-3	NA	-0.01857577	NA
LPC(C22:4)	4.64E-17	NA	-0.004911381	NA	-0.011610307	NA
LPC(C22:5)	-0.073696377	NA	-0.104909381	NA	-0.070578901	0.669158212
LPC(C22:6)	NA	NA	0.068253566	NA	-0.155321418	NA
LPE(C18:0)	NA	NA	NA	NA	-2.758877026	NA
LPE(C22:6)	3	NA	NA	NA	3	NA
PC(C32:0)	NA	NA	NA	NA	NA	NA
PC(C32:1)	2.636777904	NA	-0.208934283	0.169265739	3.024626981	4.36E-71
PC(C32:2)	-0.122238965	NA	-0.004911381	NA	-0.201690821	0.111046006
PC(C34:1)	NA	NA	NA	NA	NA	NA
PC(C34:2)	-0.096179584	NA	-0.77921624	NA	NA	NA
PC(C34:3)	NA	NA	-1.088683394	NA	-0.026717492	0.967444595
PC(C36:2)	NA	NA	-3	1.37E-15	NA	NA
PC(C36:3)	NA	NA	NA	NA	NA	NA
PC(C36:4)	NA	NA	NA	NA	NA	NA
PC(C38:3)	NA	NA	3	NA	3	2.16E-25
PC(C38:4)	NA	NA	0.17628809	0.723124969	NA	NA
PC(C38:5)	NA	NA	NA	NA	NA	NA
PC(C38:6)	NA	NA	NA	NA	NA	NA
PC(C38:7)	3	NA	0.086127825	0.882420031	NA	NA
PC(C40:6)	NA	NA	NA	NA	NA	NA
PC(C40:7)	NA	NA	-3	NA	-3	NA
PC(C40:8)	NA	NA	0.049408904	0.920475706	0.397785894	0.026596754
PC(C40:9)	NA	NA	NA	NA	NA	NA
PC(C42:9)	NA	NA	-3	NA	0.25113257	0.541985949
PE(C34:1)	-1.707168577	NA	-0.115503187	0.427258021	-1.47118194	NA
PE(C34:2)	NA	NA	NA	NA	NA	NA
PE(C34:3)	-1.62326027	NA	-0.33539962	0.000293114	-1.14887489	NA
PE(C36:2)	NA	NA	NA	NA	NA	NA
PE(C36:4)	NA	NA	-0.100060314	NA	NA	NA
PE(C38:1)	-0.547884027	NA	-1.272524086	1.13E-13	-1.343217228	5.38E-14
PE(C38:2)	0.096178823	NA	3	NA	NA	NA
PE(C38:4)	NA	NA	NA	NA	NA	NA
PE(C38:5)	NA	NA	NA	NA	NA	NA
PE(C38:6)	NA	NA	NA	NA	NA	NA
PE(C38:7)	NA	NA	3	1.04E-16	3	2.37E-24
PE(C40:2)	0.872856442	NA	2.837002573	3.09E-27	NA	NA
PE(C40:3)	0.509651908	NA	0.068253566	NA	-2.420509322	NA
PE(C40:4)	NA	NA	-2.350513673	1.46E-36	-3	NA
PE(C40:5)	2.342276174	NA	-2.323107759	2.12E-39	-3	NA
PE(C40:6)	NA	NA	NA	NA	NA	NA
PE(C40:7)	NA	NA	NA	NA	NA	NA
PE(C40:8)	2.933976853	NA	NA	NA	NA	NA
PE(C40:9)	NA	NA	-0.564862753	0.027278619	0.643158296	0.020500925
PE(C42:9)	NA	NA	0.699150882	1.70E-12	NA	NA
PG(C36:2)	-0.026303343	NA	0.0021142	0.980367253	0.13037468	0.195781318
PG(C36:3)	4.64E-17	NA	-0.004911381	NA	-0.011610307	NA
PG(C36:4)	4.64E-17	NA	-0.004911381	NA	-0.011610307	NA
PG(C38:4)	4.64E-17	NA	-0.004911381	NA	-0.011610307	NA
PG(C38:5)	4.64E-17	NA	-0.004911381	NA	-0.011610307	NA
PG(C38:6)	4.64E-17	NA	-0.004911381	NA	-0.011610307	NA
PG(C40:6)	4.64E-17	NA	-0.004911381	NA	-0.011610307	NA
PG(C40:7)	0.032192794	NA	0.053544384	NA	-0.011610307	NA
PI(C34:1)	4.64E-17	NA	-0.078596922	NA	-0.011610307	NA
PI(C36:1)	4.64E-17	NA	-0.004911381	NA	-0.011610307	NA
PI(C36:2)	4.64E-17	NA	-1.052612121	5.84E-07	-0.01800708	0.967444595
PI(C36:3)	4.64E-17	NA	-0.004911381	NA	-1.171493323	1.03E-10
PI(C36:4)	NA	NA	NA	NA	NA	NA
PI(C38:2)	4.64E-17	NA	-0.104892821	NA	-0.044039693	NA
PI(C38:4)	NA	NA	NA	NA	NA	NA
PS(C34:0)	NA	NA	NA	NA	NA	NA
PS(C36:0)	NA	NA	NA	NA	NA	NA
PS(C36:1)	NA	NA	NA	NA	NA	NA
PS(C36:2)	NA	NA	NA	NA	NA	NA
PS(C38:0)	4.64E-17	NA	-0.135804546	0.083592354	-0.448147953	5.90E-05
PS(C38:1)	4.64E-17	NA	1.839992491	NA	2.709480394	1.30E-53
PS(C38:3)	0.409833701	NA	0.177181553	0.132983738	0.445705499	0.011463665
PS(C38:5)	4.64E-17	NA	-0.004911381	NA	-0.011610307	NA
PS(C38:6)	0.902558198	NA	0.557035332	1.78E-07	0.532864633	4.20E-05
PS(C40:1)	4.64E-17	NA	-1.509400741	7.39E-24	-0.286685229	0.092055842
PS(C40:6)	0.871977241	NA	-0.012875775	0.942434033	-0.623077271	NA
PS(C42:3)	4.64E-17	NA	-0.550863045	NA	0.497372557	0.000155026
PS(C42:4)	4.64E-17	NA	-0.004911381	NA	-0.011610307	NA
PS(C42:5)	-0.470078742	NA	-0.120739885	NA	-0.651400159	1.37E-05
PS(C42:8)	0.666227004	NA	-0.451456164	NA	-0.386902189	0.01217378
SPM(C32:0)	4.64E-17	NA	-0.004911381	NA	-0.011610307	NA
SPM(C33:2)	4.64E-17	NA	-0.004911381	NA	-0.011610307	NA
SPM(C34:0)	4.64E-17	NA	-0.004892599	0.965648264	-0.018518824	0.918875265
SPM(C36:1)	0.099999838	NA	0.030382141	0.719930615	-0.042823384	0.730980794
SPM(C36:3)	4.64E-17	NA	-0.004911381	NA	-0.011610307	NA
SPM(C36:6)	0.041503672	NA	-0.004911381	NA	-0.011610307	NA
SPM(C38:4)	4.64E-17	NA	0.021424339	0.880386574	-0.069683025	0.669158212
SPM(C40:7)	4.64E-17	NA	-0.004911381	NA	-0.011610307	NA
TAG(C48:0)	0.137745664	NA	1.131902013	NA	0.926217023	1.96E-10
TAG(C48:1)	1.317277595	NA	2.133355697	NA	0.987217479	NA
TAG(C48:2)	0.997009298	NA	2.381052359	NA	-1.777934217	1.25E-12
TAG(C48:3)	1.226895888	NA	2.594246742	NA	1.498088892	2.96E-19
TAG(C49:0)	4.64E-17	NA	0.094986157	NA	0.029963128	NA
TAG(C50:0)	1.141879307	NA	1.197565276	NA	0.668989974	5.38E-09
TAG(C50:1)	NA	NA	-3	NA	NA	NA
TAG(C50:2)	0.185772059	NA	-3	NA	NA	NA
TAG(C50:3)	0.344267238	NA	-3	NA	NA	NA
TAG(C51:0)	4.64E-17	NA	-0.004911381	NA	-0.011610307	NA
TAG(C51:2)	1.144956581	NA	1.189373916	NA	0.844457346	3.58E-11
TAG(C52:1)	-3	NA	-1.447762896	1.56E-13	-3	1.64E-30
TAG(C52:2)	0.096178823	NA	NA	NA	NA	NA
TAG(C52:3)	0.244268268	NA	NA	NA	NA	NA
TAG(C52:4)	0.185772059	NA	NA	NA	NA	NA
TAG(C52:5)	NA	NA	-3	1.37E-15	NA	NA
TAG(C53:0)	0.032192794	NA	0.185255262	0.083592354	0.029963128	NA
TAG(C54:0)	0.073696431	NA	0.140826928	0.19908653	0.110686794	0.430217359
TAG(C54:1)	1.726473198	NA	1.278787383	NA	1.76564215	NA
TAG(C54:2)	-3	NA	-2.037871776	NA	-3	NA
TAG(C54:3)	0.096178823	NA	-3	1.37E-15	-3	NA
TAG(C54:4)	2.11827797	NA	-3	NA	-3	NA
TAG(C54:5)	NA	NA	NA	NA	NA	NA
TAG(C54:6)	NA	NA	-3	NA	NA	NA
TAG(C54:7)	2.772149361	NA	1.368460115	NA	-3	NA
TAG(C55:0)	0.041503672	NA	0.153320621	0.165662375	-0.011610307	NA
TAG(C55:5)	0.022239277	NA	0.053572663	0.668679117	0.272594621	0.011099077
TAG(C55:6)	-0.058496094	NA	0.0272637	NA	-0.070549986	0.611573562
TAG(C56:0)	4.64E-17	NA	-0.004911381	NA	-0.011610307	NA
TAG(C56:4)	-0.930378035	NA	0.394658974	0.169265739	1.528440993	NA
TAG(C56:5)	1.593584794	NA	1.254803995	NA	0.364151495	NA
TAG(C56:6)	-3	NA	-3	NA	0.868638803	NA
TAG(C56:7)	NA	NA	NA	NA	NA	NA
TAG(C56:8)	NA	NA	-3	NA	-3	NA
TAG(C57:0)	4.64E-17	NA	0.0272637	NA	-0.011610307	NA
TAG(C57:1)	0.535402041	NA	1.023676728	NA	0.365187866	5.46E-05
TAG(C57:5)	4.64E-17	NA	-0.004911381	NA	0.08839337	0.553427685
TAG(C58:1)	0.122239049	NA	0.027284198	NA	0.029963128	NA
TAG(C58:10)	3	NA	-0.025328652	0.965648264	-0.303478481	NA
TAG(C58:7)	0.429767278	NA	0.997373897	7.61E-07	1.304853257	2.62E-10
TAG(C58:9)	NA	NA	3	9.68E-16	-0.777787566	NA
TAG(C60:8)	0.026303457	NA	0.045665199	0.742375694	-0.053715269	0.696462254
CL(C68:3)	-0.07369637	NA	-0.004911381	NA	-0.069683025	0.669158212
CL(C68:4)	4.64E-17	NA	-0.004911381	NA	0.062025152	0.690306443
CL(C68:6)	-0.022239147	NA	-0.004911381	NA	0.004136923	0.971389328
CL(C70:4)	-0.09999978	NA	0.095071384	0.440931158	-0.049761738	0.727477885
CL(C72:5)	4.64E-17	NA	-0.004911381	NA	-0.011610307	NA
CL(C72:6)	-0.389916363	NA	0.564355431	NA	-0.161183436	0.099995376
CL(C72:7)	NA	NA	NA	NA	NA	NA
CL(C72:8)	NA	NA	NA	NA	NA	NA
CL(C74:6)	4.64E-17	NA	-0.004911381	NA	-0.011610307	NA
CL(C76:9)	4.64E-17	NA	0.0272637	NA	-0.011610307	NA
CL(C76:10)	3.52E-08	NA	-0.004892599	0.965648264	-0.108842376	0.385875423
CE(C16:1)	4.64E-17	NA	0.140866292	0.19908653	0.442701805	0.000416983
CE(C18:1)	NA	NA	-3	NA	-2.18552058	6.46E-26
