# Supplementary material for: Genetic regulation of liver lipids in a mouse model of insulin resistance and hepatic steatosis
Source: Mol Syst Biol. 2021 Jan 8;17(1):e9684. doi: 10.15252/msb.20209684 (PMC7792507; doi:10.15252/msb.20209684)
Supplement: Supplementary file 3 — Dataset EV2 [file MSB-17-e9684-s003.csv]

Dataset EV2: Summary statistics for each lipid class across all mice
class	avg	sd	se	variance	coefficent of variation
CE	376.6889096	836.5324096	13.3729693	699786.4723	2.220751363
Cer	33.71141928	54.45603971	0.728350043	2965.460261	1.615358857
Cer PC	77.33291769	98.41630876	1.074770008	9685.76983	1.272631522
Cer PE	10.16327977	17.3861628	0.183839084	302.2786568	1.710684266
CL	19.97183873	42.5407539	0.480878389	1809.715742	2.130036922
DiCer	7.190392745	6.796793958	0.165973049	46.19640811	0.945260461
FA	114.5466018	221.4938699	2.418856908	49059.5344	1.933657275
Glc GP	41.43201862	85.79135452	1.481364714	7360.156511	2.070653504
IS Cer PC	8.656722449	0.623864751	0.026386667	0.389207228	0.072067085
LPC	74.05084389	127.7169733	1.350463102	16311.62528	1.724720025
LPE	2.666381926	4.357125943	0.04227829	18.98454649	1.634096714
LPS	0.547021624	0.77185264	0.016322944	0.595756497	1.411009376
PA	3.487558038	4.847503244	0.054795915	23.4982877	1.389941957
PC	363.3714339	476.1836909	4.111146869	226750.9075	1.310459894
PE	51.09118291	81.19583433	0.673505538	6592.763513	1.589233792
PI	24.92996431	65.6556432	0.981795784	4310.663484	2.633603578
PS	150.3768716	223.9428865	4.235906504	50150.41644	1.489210968
SP	7.331208171	2.631522776	0.111301554	6.92491212	0.358948036
TAG	953.7547318	1684.300977	9.878980425	2836869.782	1.765968672
