# Supplementary material for: Genetic regulation of liver lipids in a mouse model of insulin resistance and hepatic steatosis
Source: Mol Syst Biol. 2021 Jan 8;17(1):e9684. doi: 10.15252/msb.20209684 (PMC7792507; doi:10.15252/msb.20209684)
Supplement: Supplementary file 4 — Dataset EV3 [file MSB-17-e9684-s004.csv]

Dataset EV3: Summary statistics for each lipid across all mice
lipid	avg	sd	se	variance	coefficent of variation
TAG(52:4)	4875.716271	4920.797317	208.1275507	24214246.24	1.009246036
TAG(54:6)	3816.609968	4131.963684	174.7634429	17073123.88	1.082626655
TAG(54:4)	2597.194271	2398.157086	101.4312373	5751157.41	0.923364537
TAG(54:5)	2582.287062	2713.35798	114.7628147	7362311.53	1.050757687
TAG(52:5)	2073.377519	2317.39451	98.01534428	5370317.313	1.117690574
TAG(52:3)	1969.440127	1444.57528	61.09902429	2086797.74	0.733495403
TAG(52:2)	1925.899815	2489.785213	105.3066942	6199030.408	1.292790619
CE(18:1)	1720.994743	1278.198594	54.06204027	1633791.647	0.74270918
TAG(50:3)	1703.190064	1510.17783	63.87371652	2280637.079	0.886676045
TAG(50:2)	1699.767868	1610.762191	68.12798169	2594554.836	0.947636569
TAG(50:1)	1449.071454	780.5231389	33.0126113	609216.3703	0.53863675
TAG(54:3)	1431.29742	851.1012146	35.99774584	724373.2775	0.594636169
TAG(54:2)	1300.412852	976.5366665	41.30310018	953623.861	0.750943568
TAG(52:1)	1161.069751	623.1161416	26.35500468	388273.7259	0.536674167
TAG(50:4)	1094.836164	1024.789744	43.34398789	1050194.019	0.936021093
TAG(56:6)	1068.814693	1103.837019	46.68733141	1218456.165	1.032767444
PC(36:4)	1017.114013	450.2204294	19.04229522	202698.4351	0.442644997
PC(38:4)	1006.015253	769.2352099	32.53518278	591722.8082	0.764635732
PC(38:6)	996.2105228	408.1497045	17.26289315	166586.1813	0.409702262
TAG(56:5)	911.6559569	795.8840098	33.66230692	633431.357	0.873009169
TAG(56:7)	829.1122746	1585.522207	67.0604441	2513880.668	1.912313031
PC(34:2)	813.1335604	342.577471	14.48948318	117359.3237	0.421305291
TAG(48:1)	729.0279224	498.9605352	21.10378205	248961.6157	0.684418964
PC(34:1)	717.5135064	243.6269337	10.30432138	59354.08282	0.339543342
TAG(56:4)	701.141658	667.6481163	28.23850653	445754.0072	0.952229993
TAG(56:8)	691.8892431	579.2944941	24.50154648	335582.1109	0.837264779
PC(36:2)	686.8001914	273.8148371	11.58113365	74974.565	0.398681946
TAG(48:2)	686.7042856	464.7524715	19.65693511	215994.8598	0.67678691
TAG(53:2)	652.86472	450.0968683	19.03706914	202587.1909	0.689418274
PC(38:5)	651.5149137	839.7648645	35.51826932	705205.0277	1.28894189
TAG(54:1)	638.0724719	544.9696636	23.04976083	296991.9342	0.854087408
TAG(51:2)	602.2725709	381.3803767	16.13067122	145450.9917	0.633235507
TAG(51:3)	592.3978693	318.0222651	13.45090863	101138.1611	0.536838975
TAG(53:3)	591.0604923	306.9496784	12.98258811	94218.10508	0.519320243
TAG(56:3)	551.3656964	464.1615589	19.63194217	215445.9528	0.841839748
TAG(56:2)	513.1656962	840.6944917	35.55758836	706767.2284	1.638251539
FA(20:4)	508.3173756	395.0277101	16.70789192	156046.8918	0.777128088
PC(40:6)	495.9841022	190.9410604	8.07594637	36458.48856	0.384974155
PS(34:0)	454.8615214	303.2280818	12.82518135	91947.26961	0.666638235
TAG(54:7)	411.5968491	683.3496909	28.90261237	466966.8001	1.660240336
TAG(48:0)	384.8130905	218.1370232	9.226213037	47583.76091	0.566864872
PC(36:3)	376.5326566	168.2655259	7.116873447	28313.2872	0.446881626
LPC(18:0)	367.5853154	180.7984718	7.64696058	32688.08741	0.491854446
TAG(48:3)	358.9711048	242.1361405	10.24126754	58629.91055	0.674528221
TAG(53:4)	338.4637873	177.2362129	7.496293081	31412.67516	0.523648968
FA(18:2)	333.5479775	262.1625253	11.08829337	68729.18966	0.785981457
FA(18:1)	326.9328566	289.723468	12.25399704	83939.68788	0.886186451
LPC(16:0)	317.0214574	120.5423564	5.098398447	14530.4597	0.380234062
TAG(51:1)	288.4828598	210.8434016	8.917725708	44454.93998	0.730869771
TAG(50:0)	286.2006965	163.8585272	6.930477264	26849.61695	0.572530148
TAG(58:6)	284.5112224	390.2378033	16.50530045	152285.5431	1.37160777
PE(38:4)	257.2394595	117.5091926	4.970109286	13808.41035	0.456808582
TAG(58:7)	228.1427135	277.2014798	11.72437337	76840.66038	1.215035429
TAG(46:1)	223.3213024	202.894427	8.581519907	41166.14851	0.908531451
TAG(52:6)	214.6676457	140.1279877	5.926782383	19635.85293	0.652767152
CE(18:2)	211.4471327	591.7315857	25.0275794	350146.2695	2.798484795
Cer-PC(40:1)	209.9620871	164.8817096	6.973753267	27185.97816	0.785292773
PC(38:3)	207.907721	116.064084	4.908987705	13470.8716	0.55824807
TAG(51:4)	206.0878628	101.8156783	4.306344352	10366.43234	0.494040148
PE(38:6)	203.7903057	113.9421992	4.81924154	12982.82476	0.559114914
PC(32:0)	203.4043033	83.01882547	3.511322189	6892.125383	0.408146849
Glc-GP(38:4)	196.9417441	90.11639706	3.811517481	8120.965019	0.457578953
TAG(58:8)	188.0064075	169.241309	7.158144675	28642.62067	0.900189048
PS(36:0)	184.0157559	128.2717914	5.425318711	16453.65246	0.697069611
TAG(58:4)	183.8347705	194.0254502	8.206402158	37645.87534	1.055433908
TAG(55:3)	178.6101413	119.4486134	5.052138045	14267.97125	0.668767252
Cer-PC(34:1)	175.0442586	76.33869326	3.2287827	5827.596089	0.436110809
TAG(58:3)	174.0020624	156.7419545	6.629478309	24568.0403	0.900805153
PI(38:4)	168.2488283	104.7633416	4.43101723	10975.35775	0.622669071
TAG(55:4)	162.0224948	86.9623141	3.678113986	7562.444074	0.536729879
TAG(55:2)	152.9326458	117.7123482	4.978701852	13856.19692	0.769700593
TAG(58:5)	152.516836	120.1859104	5.083322383	14444.65305	0.788017333
TAG(49:1)	151.4632038	98.63173997	4.171678111	9728.22013	0.651192748
TAG(52:0)	145.8334322	93.54792761	3.956655759	8751.21476	0.641471069
Cer(34:1)	145.8219483	61.2550544	2.590812752	3752.18169	0.420067453
TAG(50:5)	143.7918804	92.04687999	3.893168209	8472.628116	0.640139622
TAG(46:0)	143.1468219	98.46319537	4.164549434	9695.000842	0.687847582
Cer-PC(42:2)	142.0498361	68.83006412	2.911201526	4737.577727	0.484548705
LPC(20:4)	138.5903938	74.66400319	3.157950857	5574.713373	0.538738661
TAG(53:5)	137.6202296	71.02369089	3.003982052	5044.364668	0.516084671
FA(16:0)	135.6816042	108.041543	4.569670372	11672.97501	0.796287335
FA(22:6)	131.8451277	140.5512616	5.944684961	19754.65712	1.066033035
PE(40:6)	130.5364285	67.22931618	2.843497102	4519.780954	0.515023407
PC(36:1)	130.0589187	61.09708119	2.584131197	3732.85333	0.469764641
PC(40:5)	129.8977926	87.52625588	3.701966182	7660.845468	0.673808647
CL(72:8)	125.2785734	78.7394801	3.330325165	6199.905727	0.62851514
CE(18:0)	119.0509103	98.03756987	4.146547394	9611.365107	0.82349282
PE(38:5)	115.3074796	48.5635066	2.054017475	2358.414173	0.421165277
CE(20:4)	111.9646906	211.3544898	8.939342437	44670.72035	1.887688776
TAG(49:2)	101.9652228	57.72202904	2.441381701	3331.832636	0.566095257
LPC(18:2)	97.83955588	56.18886444	2.376535747	3157.188487	0.574295988
Cer-PC(42:1)	96.81919121	50.89079149	2.152451138	2589.872659	0.525627108
PS(36:1)	91.16329334	61.47132299	2.599959938	3778.72355	0.67429906
LPC(20:3)	90.04236455	78.94970936	3.339216915	6233.056608	0.876806265
PC(34:3)	89.30724596	52.42469239	2.217328233	2748.348372	0.587014993
PE(36:4)	89.29545996	54.57245486	2.308168907	2978.15283	0.611144787
CE(16:1)	79.301938	81.68242372	3.454798417	6672.018345	1.030018002
PC(36:5)	74.74306898	63.61941547	2.69081457	4047.430025	0.851174782
CE(16:0)	62.97564176	40.25497625	1.702604084	1620.463113	0.639215022
PE(40:4)	61.60308249	25.95286639	1.09768929	673.5512738	0.421291684
Cer-PC(42:4)	56.54361373	68.25707896	2.886966835	4659.028828	1.207158058
LPC(22:6)	55.42698358	34.41279319	1.455506069	1184.240335	0.620867147
PC(32:1)	54.84954326	24.95558452	1.055508761	622.7811986	0.45498254
PE(36:2)	52.82562119	34.88891274	1.47564378	1217.236232	0.660454377
CL(72:7)	52.47840249	34.21950398	1.447330806	1170.974453	0.652068324
Cer-PE(44:1)	48.67304719	28.68879472	1.213406729	823.0469423	0.589418505
Cer-PC(36:1)	45.89618081	32.06148559	1.356056354	1027.938858	0.698565437
Cer-PC(38:1)	40.61062156	20.18336898	0.85366555	407.3683835	0.496997293
FA(22:5)	37.24151926	44.77136167	1.893626834	2004.474826	1.202189453
Cer(38:1)	36.45884708	18.64546169	0.788619003	347.6532416	0.511411171
PE(40:5)	36.39104719	19.97780556	0.844971144	399.1127148	0.548975836
CE(18:3)	34.68454927	20.3308763	0.859904445	413.3445311	0.586165216
LPC(18:1)	34.44588942	18.76982042	0.793878816	352.3061585	0.544907411
LPC(18:3)	34.27918433	15.4497776	0.653455967	238.6956278	0.450704353
PE(34:2)	33.59766785	30.57489364	1.293180213	934.8241211	0.910030237
PE(38:2)	33.52950823	15.68578485	0.66343801	246.0438463	0.467820307
Cer(36:1)	33.03848277	21.19193251	0.896323243	449.0980035	0.641431771
PC(34:0)	30.0891155	14.53119821	0.614604199	211.1557215	0.482938696
FA(18:0)	29.8637979	27.2207853	1.151316546	740.9711526	0.911497774
PE(36:3)	27.96352923	16.07448199	0.679878148	258.3889713	0.574837384
FA(20:3)	25.97180672	24.58867194	1.039990013	604.602788	0.946744761
PC(40:4)	24.11682791	12.30717634	0.520538096	151.4665894	0.510314888
PC(32:2)	23.97907791	16.14281978	0.682768528	260.5906304	0.673204359
Cer-PC(36:3)	23.8464748	12.05977632	0.51007419	145.4382048	0.505725748
FA(16:1)	19.40219602	21.50433684	0.909536538	462.4365029	1.10834551
PC(34:4)	19.32937764	13.37714733	0.565793047	178.9480708	0.692063013
PC(38:2)	19.25464132	14.07885231	0.595472006	198.2140824	0.731192655
Cer-PE(44:2)	16.56501625	14.73204817	0.623099247	217.0332431	0.88934704
FA(22:4)	15.97469121	15.50117285	0.655629755	240.2863597	0.970358215
Cer-PC(44:2)	14.76491597	11.80395031	0.499253903	139.3332429	0.799459363
LPE(18:0)	14.68380022	8.669505825	0.366681027	75.16033125	0.590412952
CL(72:6)	14.45496793	10.89016166	0.460604761	118.5956209	0.75338539
PC(36:6)	14.36357679	10.5753151	0.447288171	111.8372895	0.736259169
Cer-PC(44:1)	14.20371754	18.14666243	0.767522042	329.3013575	1.2775995
PE(38:3)	14.0993095	8.662289249	0.366375798	75.03525503	0.614376842
DiCer(34:0)	12.44567314	6.501295698	0.27497551	42.26684575	0.522373971
CL(74:9)	12.22645584	7.772048769	0.328722638	60.40474206	0.63567471
Glc-GP(36:4)	11.09555445	5.173724896	0.218825247	26.7674293	0.466288091
PI(36:4)	11.07478238	4.937403899	0.208829934	24.37795726	0.445824011
CL(74:8)	10.93166139	6.125157309	0.259066551	37.51755206	0.560313487
Cer-PE(36:1)	10.83551653	18.0801765	0.764709987	326.8927822	1.668603103
Cer-PE(42:2)	10.6954093	10.44513328	0.441782066	109.1008092	0.976599678
LPC(20:5)	10.67915456	20.38087226	0.862019049	415.379954	1.90847245
Cer-PE(42:1)	10.55295106	9.11520392	0.385532048	83.08694251	0.86375876
Cer-PC(38:2)	9.659333043	18.62199926	0.787626648	346.7788565	1.927876301
CL(70:7)	9.252164143	5.755552205	0.243433921	33.12638119	0.622076318
PE(40:2)	9.227932235	7.7989265	0.329859445	60.82325456	0.845143452
PA(38:6)	8.907594685	7.45350178	0.315249536	55.55468879	0.836758075
PS(36:2)	8.778427742	9.187227161	0.388578306	84.40514292	1.046568638
IS-Cer-PC(35:1)	8.656722449	0.623864751	0.026386667	0.389207228	0.072067085
FA(18:3)	8.175711957	9.556523265	0.404197867	91.32713691	1.168891873
PS(34:1)	8.134354708	6.315479449	0.26711632	39.88528067	0.776395876
PE(36:1)	8.076836635	3.086873665	0.130560845	9.528789023	0.382188449
LPC(22:5)	7.675572609	5.848059561	0.247346565	34.19980063	0.761905314
SP(18:1)	7.331208171	2.631522776	0.111301554	6.92491212	0.358948036
Cer(38:6)	6.752351638	5.056898637	0.213884023	25.57222382	0.748909255
PE(36:5)	6.66269047	14.76802037	0.624620709	218.0944257	2.216525057
Cer(38:5)	6.518208026	4.138073445	0.175021858	17.12365184	0.634848325
Cer-PE(40:5)	6.516378445	11.27801664	0.477009279	127.1936594	1.730718487
PE(38:1)	6.45875793	3.126274732	0.132227332	9.773593699	0.484036523
Cer-PE(36:2)	6.458161438	13.77830833	0.58276035	189.8417804	2.133472268
DiCer(36:0)	6.414655031	6.487737986	0.274402079	42.09074417	1.011393123
PI(38:5)	6.114515907	4.77732437	0.202059292	22.82282814	0.781308683
Cer-PE(40:2)	5.901540942	9.679050592	0.409380221	93.68402037	1.640088697
Cer-PE(36:3)	5.793643586	6.891421691	0.291476081	47.49169292	1.189479744
PC(42:6)	5.734818989	3.541991337	0.149810271	12.54570263	0.617629143
Cer(34:2)	5.707342084	1.814979744	0.076765464	3.294151469	0.318007878
FA(20:1)	5.101606379	4.721276202	0.199688707	22.29044898	0.925448937
Cer-PE(34:1)	5.099014398	6.981244595	0.295275185	48.73777609	1.369136082
PE(40:3)	5.07204524	3.285843313	0.138976364	10.79676628	0.647833992
PA(36:4)	5.051540529	6.384788986	0.270047801	40.76553039	1.263929082
PC(34:5)	4.941817823	3.69463804	0.156266539	13.65035025	0.747627325
CL(70:6)	4.811024886	3.146741351	0.133092978	9.901981131	0.654068816
PE(34:1)	4.744149719	2.6371041	0.111537619	6.954318034	0.555864434
Cer(36:2)	4.384033683	1.829236575	0.077368464	3.346106449	0.417249663
LPE(20:4)	4.30364919	1.651785015	0.069863062	2.728393736	0.38381033
LPE(22:6)	4.300431311	2.502975419	0.10586458	6.26488595	0.582028927
CL(70:5)	4.19604458	2.641407984	0.111719654	6.977036138	0.629499505
CL(74:7)	4.142477965	2.293969337	0.097024565	5.262295319	0.55376742
PA(38:4)	4.111035577	5.176635963	0.218948372	26.79755989	1.259204856
FA(20:2)	4.002289928	3.545504182	0.149958849	12.5705999	0.885868901
PI(38:3)	3.979565695	3.507831196	0.148365451	12.3048797	0.881460809
LPE(16:0)	3.92540077	1.755608247	0.074254317	3.082160319	0.447243059
Cer(38:2)	3.855258783	3.478223002	0.147113158	12.09803525	0.902202212
Glc-GP(38:3)	3.671848051	2.746624577	0.116169842	7.543946567	0.748022396
LPC(16:1)	3.538558057	2.217767224	0.093801559	4.918491462	0.626743207
LPE(18:1)	3.198681737	1.756669132	0.074299188	3.085886438	0.549185345
Cer(38:4)	2.912103233	2.056063848	0.086962235	4.227398546	0.706040852
LPC(17:0)	2.909866959	1.067931324	0.045168682	1.140477313	0.367003488
LPE(20:0)	2.859138219	1.051511353	0.044474192	1.105676125	0.36777213
FA(20:5)	2.842578507	3.056504877	0.129276382	9.342222064	1.075257858
PA(34:2)	2.83103291	3.252206981	0.137553699	10.57685025	1.148770461
Cer-PC(36:2)	2.769069823	2.333436129	0.098693833	5.444924169	0.842678689
PA(38:5)	2.553897559	2.710021262	0.114621687	7.344215242	1.061131545
Cer-PC(40:6)	2.538748331	1.257714528	0.053195657	1.581845833	0.495407328
Cer-PE(40:3)	2.492809896	2.469842261	0.104463197	6.100120793	0.990786447
Cer-PE(40:1)	2.445762176	1.109518596	0.046927637	1.231031515	0.453649421
PA(36:2)	2.419299565	2.333407562	0.098692624	5.444790851	0.964497161
DiCer(38:0)	2.373906171	1.170902011	0.049523878	1.37101152	0.493238539
LPE(20:3)	2.315630469	1.840969603	0.077864718	3.38916908	0.795018734
PE(36:0)	2.263747146	1.010569857	0.042742551	1.021251435	0.446414635
CL(70:4)	2.125204596	1.528214335	0.064636579	2.335439054	0.719090453
PA(40:6)	2.07635707	2.28449715	0.096623934	5.21892723	1.100242913
PA(36:3)	2.06753808	1.6518682	0.069866581	2.728668552	0.798954185
Cer-PE(38:2)	2.053750044	2.071471863	0.087613925	4.290995681	1.008629005
PI(34:2)	2.047760544	1.279405724	0.054113096	1.636879006	0.624782877
PA(34:0)	2.038559258	1.776898994	0.07515482	3.157370036	0.871644514
Glc-GP(36:2)	2.02595604	1.237551644	0.052342857	1.531534072	0.610848222
PA(32:0)	2.014412274	2.96564733	0.125433517	8.795064085	1.472214684
Cer-PE(42:4)	2.012877939	5.326392445	0.225282397	28.37045648	2.646157694
Cer-PE(40:4)	1.918292473	1.15690218	0.048931749	1.338422654	0.603089569
PI(36:2)	1.892008321	1.432762417	0.060599393	2.052808144	0.757270674
LPC(20:1)	1.785679304	1.185795495	0.050153806	1.406110957	0.664058486
Cer(38:7)	1.758660212	0.717591566	0.030350889	0.514937655	0.408033093
PE(34:0)	1.71513348	1.282729784	0.054253689	1.6453957	0.747889187
LPE(22:0)	1.638679479	1.060142149	0.044839235	1.123901376	0.64694906
PA(32:1)	1.624312452	1.72371644	0.072905437	2.971198364	1.061197578
PA(34:5)	1.586584768	1.095140691	0.046319516	1.199333133	0.69025035
Cer-PC(40:3)	1.558733143	1.283928921	0.054304407	1.648473474	0.823700277
Glc-GP(36:3)	1.490071575	0.829225577	0.035072505	0.687615058	0.5565005
PE(34:3)	1.476335352	1.186084766	0.05016604	1.406797072	0.80339793
PA(32:2)	1.46201607	0.784839765	0.033195185	0.615973457	0.536820204
LPC(20:0)	1.43467006	1.322936215	0.05595424	1.750160228	0.922118787
PI(36:3)	1.434111805	0.8180983	0.034601871	0.669284829	0.57045643
Cer-PC(40:4)	1.378005243	2.38396382	0.100830926	5.683283497	1.730010704
CL(72:5)	1.336146779	0.999199859	0.042261651	0.998400358	0.747821927
PA(34:1)	1.245733632	1.097922392	0.046437169	1.205433579	0.881346031
Glc-GP(40:4)	1.196649434	0.73812657	0.031219428	0.544830834	0.616827744
CL(72:9)	1.181404829	0.641502625	0.02713267	0.411525618	0.542999833
LPC(20:2)	1.115674099	0.714970385	0.030240025	0.511182651	0.64084161
PE(36:6)	1.090574947	1.662150849	0.07030149	2.762745445	1.524105109
FA(22:3)	0.990486306	1.174031964	0.049656261	1.378351052	1.185308628
LPC(22:4)	0.91072222	0.396107854	0.016753577	0.156901432	0.434938167
LPS(18:0)	0.88205269	0.829543148	0.035085937	0.688141834	0.940468928
PE(40:1)	0.879663193	0.455876012	0.019281501	0.207822938	0.518239271
Cer-PE(42:5)	0.846421369	1.776618956	0.075142975	3.156374916	2.098976964
PE(38:0)	0.771700856	0.980944905	0.041489549	0.962252907	1.271146582
PI(38:6)	0.713317089	0.345224779	0.014601452	0.119180148	0.483970991
LPE(18:2)	0.685317105	0.345610701	0.014617775	0.119446757	0.504307712
LPE(22:5)	0.654210896	0.367104386	0.015526861	0.13476563	0.56114074
CL(74:6)	0.617596049	0.356882364	0.015094516	0.127365022	0.577857266
CL(72:4)	0.558855645	0.345259349	0.014602915	0.119204018	0.617797015
LPE(17:0)	0.551072086	0.227883638	0.009638451	0.051930952	0.413527819
LPE(18:3)	0.542972161	0.248364221	0.010504687	0.061684786	0.457416124
LPE(24:3)	0.340935731	0.302396461	0.012790008	0.09144362	0.886960308
LPS(22:6)	0.323612099	0.843301639	0.035667859	0.711157654	2.605902687
PE(32:0)	0.299275097	0.139553124	0.005902468	0.019475074	0.466303831
LPE(22:1)	0.235581497	0.125674009	0.005315444	0.015793957	0.533462987
LPE(16:1)	0.142257971	0.057505358	0.002432217	0.003306866	0.40423294
LPE(20:2)	0.133958659	0.068682498	0.00290496	0.004717286	0.512714138
LPE(22:4)	0.133622349	0.044329535	0.00187494	0.001965108	0.331752403
PE(34:4)	0.132656036	0.094489977	0.0039965	0.008928356	0.712293083
LPE(20:5)	0.130815212	0.061951468	0.002620268	0.003837984	0.473579996
LPE(24:6)	0.116672892	0.066549945	0.002814763	0.004428895	0.570397669
LPS(20:2)	0.094774059	0.107658187	0.004553456	0.011590285	1.135945717
LPS(18:2)	0.06243979	0.047586619	0.0020127	0.002264486	0.762120104
