# Supplementary material for: Genetic regulation of liver lipids in a mouse model of insulin resistance and hepatic steatosis
Source: Mol Syst Biol. 2021 Jan 8;17(1):e9684. doi: 10.15252/msb.20209684 (PMC7792507; doi:10.15252/msb.20209684)
Supplement: Supplementary file 5 — Dataset EV4 [file MSB-17-e9684-s005.csv]

Dataset EV4: WGCNA module membership of each lipid
lipid	module
CE(16:0)	grey
CE(16:1)	grey
CE(18:0)	grey
CE(18:1)	yellow
CE(18:2)	grey
CE(18:3)	grey
CE(20:4)	grey
Cer-PC(34:1)	yellow
Cer-PC(36:1)	yellow
Cer-PC(36:3)	grey
Cer-PC(40:1)	purple
Cer-PC(42:1)	yellow
Cer-PC(42:2)	yellow
Cer-PC(44:2)	blue
Cer-PE(34:1)	brown
Cer-PE(36:1)	grey
Cer-PE(36:2)	grey
Cer-PE(36:3)	grey
Cer-PE(38:2)	brown
Cer-PE(40:1)	grey
Cer-PE(40:2)	grey
Cer-PE(40:3)	grey
Cer-PE(40:4)	brown
Cer-PE(40:5)	grey
Cer-PE(42:1)	purple
Cer-PE(42:2)	grey
Cer-PE(42:4)	grey
Cer-PE(44:1)	yellow
Cer-PE(44:2)	grey
Cer(34:1)	grey
Cer(34:2)	grey
Cer(36:1)	purple
Cer(38:1)	grey
Cer(38:2)	brown
Cer(38:5)	blue
Cer(38:6)	brown
CL(70:4)	blue
CL(70:5)	blue
CL(70:6)	blue
CL(70:7)	blue
CL(72:5)	blue
CL(72:6)	blue
CL(72:7)	blue
CL(72:8)	blue
CL(72:9)	blue
CL(74:6)	grey
CL(74:7)	blue
CL(74:8)	blue
CL(74:9)	blue
DiCer(34:0)	greenyellow
DiCer(36:0)	grey
DiCer(38:0)	grey
FA(16:0)	red
FA(16:1)	red
FA(18:0)	red
FA(18:1)	red
FA(18:2)	red
FA(18:3)	red
FA(20:1)	red
FA(20:2)	red
FA(20:3)	red
FA(20:4)	red
FA(20:5)	red
FA(22:4)	red
FA(22:5)	red
FA(22:6)	red
Glc-GP(36:2)	pink
Glc-GP(36:3)	pink
Glc-GP(36:4)	pink
Glc-GP(38:3)	pink
Glc-GP(38:4)	blue
Glc-GP(40:4)	blue
IS-Cer-PC(35:1)	grey
LPC(16:0)	green
LPC(16:1)	green
LPC(17:0)	green
LPC(18:0)	green
LPC(18:1)	black
LPC(18:2)	black
LPC(18:3)	green
LPC(20:0)	purple
LPC(20:1)	grey
LPC(20:2)	green
LPC(20:3)	green
LPC(20:4)	black
LPC(20:5)	grey
LPC(22:4)	black
LPC(22:5)	black
LPC(22:6)	black
LPE(16:0)	green
LPE(17:0)	grey
LPE(18:0)	green
LPE(18:1)	green
LPE(18:2)	black
LPE(18:3)	green
LPE(20:0)	green
LPE(20:3)	green
LPE(20:4)	black
LPE(22:0)	green
LPE(22:1)	green
LPE(22:4)	black
LPE(22:5)	black
LPE(22:6)	black
LPE(24:3)	purple
LPS(18:0)	black
PA(34:0)	blue
PA(36:4)	blue
PA(38:6)	pink
PC(32:0)	yellow
PC(32:1)	magenta
PC(32:2)	grey
PC(34:0)	yellow
PC(34:1)	magenta
PC(34:2)	magenta
PC(34:3)	magenta
PC(34:4)	grey
PC(36:1)	yellow
PC(36:2)	magenta
PC(36:3)	magenta
PC(36:4)	magenta
PC(36:5)	brown
PC(36:6)	brown
PC(38:2)	purple
PC(38:3)	yellow
PC(38:4)	grey
PC(38:5)	grey
PC(38:6)	magenta
PC(40:4)	purple
PC(40:5)	yellow
PC(40:6)	yellow
PE(34:1)	brown
PE(34:2)	brown
PE(34:3)	brown
PE(36:0)	brown
PE(36:1)	yellow
PE(36:2)	brown
PE(36:3)	brown
PE(36:4)	brown
PE(36:5)	brown
PE(36:6)	grey
PE(38:1)	yellow
PE(38:2)	yellow
PE(38:3)	brown
PE(38:4)	brown
PE(38:5)	brown
PE(38:6)	magenta
PE(40:2)	purple
PE(40:3)	brown
PE(40:4)	yellow
PE(40:5)	grey
PE(40:6)	magenta
PI(34:2)	pink
PI(36:2)	pink
PI(36:3)	pink
PI(36:4)	pink
PI(38:4)	blue
PI(38:5)	pink
PI(38:6)	pink
PS(34:0)	greenyellow
PS(34:1)	greenyellow
PS(36:0)	greenyellow
PS(36:1)	greenyellow
PS(36:2)	greenyellow
SP(18:1)	grey
TAG(46:1)	turquoise
TAG(48:0)	turquoise
TAG(48:1)	turquoise
TAG(48:2)	turquoise
TAG(48:3)	turquoise
TAG(49:1)	turquoise
TAG(50:0)	turquoise
TAG(50:1)	turquoise
TAG(50:2)	turquoise
TAG(50:3)	turquoise
TAG(50:4)	turquoise
TAG(50:5)	turquoise
TAG(51:1)	turquoise
TAG(51:2)	turquoise
TAG(51:3)	turquoise
TAG(51:4)	turquoise
TAG(52:0)	turquoise
TAG(52:1)	turquoise
TAG(52:2)	turquoise
TAG(52:3)	turquoise
TAG(52:4)	grey
TAG(52:5)	grey
TAG(52:6)	turquoise
TAG(53:2)	turquoise
TAG(53:3)	turquoise
TAG(53:4)	turquoise
TAG(53:5)	turquoise
TAG(54:1)	turquoise
TAG(54:2)	turquoise
TAG(54:3)	turquoise
TAG(54:4)	turquoise
TAG(54:5)	grey
TAG(54:6)	grey
TAG(54:7)	grey
TAG(55:3)	turquoise
TAG(55:4)	turquoise
TAG(56:2)	turquoise
TAG(56:3)	turquoise
TAG(56:4)	grey
TAG(56:5)	turquoise
TAG(56:6)	grey
TAG(56:7)	grey
TAG(56:8)	grey
TAG(58:5)	turquoise
TAG(58:6)	turquoise
TAG(58:7)	grey
TAG(58:8)	grey
