# Supplementary material for: Genetic regulation of liver lipids in a mouse model of insulin resistance and hepatic steatosis
Source: Mol Syst Biol. 2021 Jan 8;17(1):e9684. doi: 10.15252/msb.20209684 (PMC7792507; doi:10.15252/msb.20209684)
Supplement: Supplementary file 6 — Dataset EV5 [file MSB-17-e9684-s006.csv]

Dataset EV5: Bicor coefficent and pvalue for all lipid x lipid pairs in the hmdp
Lipid 1	Lipid 2	bicor	pvalue
Cer(34:1)	Cer(34:1)	1	0
Cer(34:2)	Cer(34:2)	1	0
Cer(36:1)	Cer(36:1)	1	0
Cer(36:2)	Cer(36:2)	1	0
Cer(38:1)	Cer(38:1)	1	0
Cer(38:2)	Cer(38:2)	1	0
Cer(38:4)	Cer(38:4)	1	0
Cer(38:5)	Cer(38:5)	1	0
Cer(38:6)	Cer(38:6)	1	0
Cer(38:7)	Cer(38:7)	1	0
DiCer(34:0)	DiCer(34:0)	1	0
DiCer(36:0)	DiCer(36:0)	1	0
DiCer(38:0)	DiCer(38:0)	1	0
FA(22:6)	FA(22:6)	1	0
LPC(16:0)	LPC(16:0)	1	0
LPC(16:1)	LPC(16:1)	1	0
LPC(17:0)	LPC(17:0)	1	0
LPC(18:0)	LPC(18:0)	1	0
LPC(18:1)	LPC(18:1)	1	0
LPC(18:2)	LPC(18:2)	1	0
LPC(18:3)	LPC(18:3)	1	0
LPC(20:0)	LPC(20:0)	1	0
LPC(20:1)	LPC(20:1)	1	0
LPC(20:2)	LPC(20:2)	1	0
LPC(20:3)	LPC(20:3)	1	0
LPC(20:4)	LPC(20:4)	1	0
PA(38:6)	PA(38:6)	1	0
PA(40:6)	PA(40:6)	1	0
PC(32:0)	PC(32:0)	1	0
PC(32:1)	PC(32:1)	1	0
PC(32:2)	PC(32:2)	1	0
PC(34:0)	PC(34:0)	1	0
PC(34:1)	PC(34:1)	1	0
PC(34:2)	PC(34:2)	1	0
PC(34:3)	PC(34:3)	1	0
PC(34:4)	PC(34:4)	1	0
PC(34:5)	PC(34:5)	1	0
PC(36:1)	PC(36:1)	1	0
PC(36:2)	PC(36:2)	1	0
LPS(22:6)	LPS(22:6)	1	0
PA(32:0)	PA(32:0)	1	0
PA(32:1)	PA(32:1)	1	0
PA(32:2)	PA(32:2)	1	0
PA(34:0)	PA(34:0)	1	0
PA(34:1)	PA(34:1)	1	0
PA(34:2)	PA(34:2)	1	0
PA(34:5)	PA(34:5)	1	0
PA(36:2)	PA(36:2)	1	0
PA(36:3)	PA(36:3)	1	0
PA(36:4)	PA(36:4)	1	0
PA(38:4)	PA(38:4)	1	0
PA(38:5)	PA(38:5)	1	0
LPC(20:5)	LPC(20:5)	1	0
LPC(22:4)	LPC(22:4)	1	0
LPC(22:5)	LPC(22:5)	1	0
LPC(22:6)	LPC(22:6)	1	0
LPE(16:0)	LPE(16:0)	1	0
LPE(16:1)	LPE(16:1)	1	0
LPE(17:0)	LPE(17:0)	1	0
LPE(18:0)	LPE(18:0)	1	0
LPE(18:1)	LPE(18:1)	1	0
LPE(18:2)	LPE(18:2)	1	0
LPE(18:3)	LPE(18:3)	1	0
LPE(20:0)	LPE(20:0)	1	0
LPE(20:2)	LPE(20:2)	1	0
LPE(20:3)	LPE(20:3)	1	0
LPE(20:4)	LPE(20:4)	1	0
LPE(20:5)	LPE(20:5)	1	0
LPE(22:0)	LPE(22:0)	1	0
LPE(22:1)	LPE(22:1)	1	0
LPE(22:4)	LPE(22:4)	1	0
LPE(22:5)	LPE(22:5)	1	0
LPE(22:6)	LPE(22:6)	1	0
LPE(24:3)	LPE(24:3)	1	0
LPE(24:6)	LPE(24:6)	1	0
LPS(18:0)	LPS(18:0)	1	0
LPS(18:2)	LPS(18:2)	1	0
LPS(20:2)	LPS(20:2)	1	0
PI(36:2)	PI(36:2)	1	0
PI(36:3)	PI(36:3)	1	0
PI(36:4)	PI(36:4)	1	0
PI(38:3)	PI(38:3)	1	0
PI(38:4)	PI(38:4)	1	0
PI(38:5)	PI(38:5)	1	0
PI(38:6)	PI(38:6)	1	0
PS(34:0)	PS(34:0)	1	0
PS(34:1)	PS(34:1)	1	0
PS(36:0)	PS(36:0)	1	0
PS(36:1)	PS(36:1)	1	0
PS(36:2)	PS(36:2)	1	0
Glc-GP(36:2)	Glc-GP(36:2)	1	0
PE(38:1)	PE(38:1)	1	0
PE(38:2)	PE(38:2)	1	0
PE(38:3)	PE(38:3)	1	0
PE(38:4)	PE(38:4)	1	0
PE(38:5)	PE(38:5)	1	0
PE(38:6)	PE(38:6)	1	0
PE(40:1)	PE(40:1)	1	0
PE(40:2)	PE(40:2)	1	0
PE(40:3)	PE(40:3)	1	0
PE(40:4)	PE(40:4)	1	0
PE(40:5)	PE(40:5)	1	0
PE(40:6)	PE(40:6)	1	0
PI(34:2)	PI(34:2)	1	0
PC(36:3)	PC(36:3)	1	0
PC(36:4)	PC(36:4)	1	0
PC(36:5)	PC(36:5)	1	0
PC(36:6)	PC(36:6)	1	0
PC(38:2)	PC(38:2)	1	0
PC(38:3)	PC(38:3)	1	0
PC(38:4)	PC(38:4)	1	0
PC(38:5)	PC(38:5)	1	0
PC(38:6)	PC(38:6)	1	0
PC(40:4)	PC(40:4)	1	0
PC(40:5)	PC(40:5)	1	0
PC(40:6)	PC(40:6)	1	0
PC(42:6)	PC(42:6)	1	0
PE(32:0)	PE(32:0)	1	0
Glc-GP(36:3)	Glc-GP(36:3)	1	0
Glc-GP(36:4)	Glc-GP(36:4)	1	0
Glc-GP(38:3)	Glc-GP(38:3)	1	0
Glc-GP(38:4)	Glc-GP(38:4)	1	0
Glc-GP(40:4)	Glc-GP(40:4)	1	0
Cer-PC(34:1)	Cer-PC(34:1)	1	0
IS-Cer-PC(35:1)	IS-Cer-PC(35:1)	1	0
Cer-PC(36:1)	Cer-PC(36:1)	1	0
Cer-PC(36:2)	Cer-PC(36:2)	1	0
Cer-PC(36:3)	Cer-PC(36:3)	1	0
Cer-PC(38:1)	Cer-PC(38:1)	1	0
Cer-PC(38:2)	Cer-PC(38:2)	1	0
Cer-PC(40:1)	Cer-PC(40:1)	1	0
PE(34:0)	PE(34:0)	1	0
PE(34:1)	PE(34:1)	1	0
PE(34:2)	PE(34:2)	1	0
PE(34:3)	PE(34:3)	1	0
PE(34:4)	PE(34:4)	1	0
PE(36:0)	PE(36:0)	1	0
PE(36:1)	PE(36:1)	1	0
PE(36:2)	PE(36:2)	1	0
PE(36:3)	PE(36:3)	1	0
PE(36:4)	PE(36:4)	1	0
PE(36:5)	PE(36:5)	1	0
PE(36:6)	PE(36:6)	1	0
PE(38:0)	PE(38:0)	1	0
FA(16:0)	FA(16:0)	1	0
FA(16:1)	FA(16:1)	1	0
FA(18:0)	FA(18:0)	1	0
FA(18:1)	FA(18:1)	1	0
FA(18:2)	FA(18:2)	1	0
FA(18:3)	FA(18:3)	1	0
FA(20:1)	FA(20:1)	1	0
FA(20:2)	FA(20:2)	1	0
FA(20:3)	FA(20:3)	1	0
FA(20:4)	FA(20:4)	1	0
FA(20:5)	FA(20:5)	1	0
FA(22:3)	FA(22:3)	1	0
FA(22:4)	FA(22:4)	1	0
FA(22:5)	FA(22:5)	1	0
TAG(56:8)	TAG(56:8)	1	0
TAG(58:3)	TAG(58:3)	1	0
TAG(58:4)	TAG(58:4)	1	0
TAG(58:5)	TAG(58:5)	1	0
TAG(58:6)	TAG(58:6)	1	0
TAG(58:7)	TAG(58:7)	1	0
TAG(58:8)	TAG(58:8)	1	0
TAG(52:1)	TAG(52:1)	1	0
TAG(52:2)	TAG(52:2)	1	0
TAG(52:3)	TAG(52:3)	1	0
TAG(52:4)	TAG(52:4)	1	0
TAG(52:5)	TAG(52:5)	1	0
TAG(52:6)	TAG(52:6)	1	0
TAG(53:2)	TAG(53:2)	1	0
TAG(53:3)	TAG(53:3)	1	0
TAG(53:4)	TAG(53:4)	1	0
TAG(53:5)	TAG(53:5)	1	0
TAG(54:1)	TAG(54:1)	1	0
TAG(54:2)	TAG(54:2)	1	0
TAG(54:3)	TAG(54:3)	1	0
TAG(54:4)	TAG(54:4)	1	0
TAG(54:5)	TAG(54:5)	1	0
TAG(54:6)	TAG(54:6)	1	0
TAG(54:7)	TAG(54:7)	1	0
TAG(55:2)	TAG(55:2)	1	0
TAG(55:3)	TAG(55:3)	1	0
TAG(55:4)	TAG(55:4)	1	0
TAG(56:2)	TAG(56:2)	1	0
TAG(56:3)	TAG(56:3)	1	0
TAG(56:4)	TAG(56:4)	1	0
TAG(56:5)	TAG(56:5)	1	0
TAG(56:6)	TAG(56:6)	1	0
TAG(56:7)	TAG(56:7)	1	0
TAG(49:1)	TAG(49:1)	1	0
TAG(49:2)	TAG(49:2)	1	0
TAG(50:0)	TAG(50:0)	1	0
TAG(50:1)	TAG(50:1)	1	0
TAG(50:2)	TAG(50:2)	1	0
TAG(50:3)	TAG(50:3)	1	0
TAG(50:4)	TAG(50:4)	1	0
TAG(50:5)	TAG(50:5)	1	0
TAG(51:1)	TAG(51:1)	1	0
TAG(51:2)	TAG(51:2)	1	0
TAG(51:3)	TAG(51:3)	1	0
TAG(51:4)	TAG(51:4)	1	0
TAG(52:0)	TAG(52:0)	1	0
CL(70:4)	CL(70:4)	1	0
CL(70:5)	CL(70:5)	1	0
CL(70:6)	CL(70:6)	1	0
CL(70:7)	CL(70:7)	1	0
CL(72:4)	CL(72:4)	1	0
CL(72:5)	CL(72:5)	1	0
CL(72:6)	CL(72:6)	1	0
CL(72:7)	CL(72:7)	1	0
CL(72:8)	CL(72:8)	1	0
CL(72:9)	CL(72:9)	1	0
CL(74:6)	CL(74:6)	1	0
CL(74:7)	CL(74:7)	1	0
CL(74:8)	CL(74:8)	1	0
Cer-PC(40:3)	Cer-PC(40:3)	1	0
Cer-PC(40:4)	Cer-PC(40:4)	1	0
Cer-PC(40:6)	Cer-PC(40:6)	1	0
Cer-PC(42:1)	Cer-PC(42:1)	1	0
Cer-PC(42:2)	Cer-PC(42:2)	1	0
Cer-PC(42:4)	Cer-PC(42:4)	1	0
Cer-PC(44:1)	Cer-PC(44:1)	1	0
Cer-PC(44:2)	Cer-PC(44:2)	1	0
Cer-PE(34:1)	Cer-PE(34:1)	1	0
Cer-PE(36:1)	Cer-PE(36:1)	1	0
Cer-PE(36:2)	Cer-PE(36:2)	1	0
Cer-PE(36:3)	Cer-PE(36:3)	1	0
CL(74:9)	CL(74:9)	1	0
CE(16:0)	CE(16:0)	1	0
CE(16:1)	CE(16:1)	1	0
CE(18:0)	CE(18:0)	1	0
CE(18:1)	CE(18:1)	1	0
CE(18:2)	CE(18:2)	1	0
CE(18:3)	CE(18:3)	1	0
CE(20:4)	CE(20:4)	1	0
TAG(46:0)	TAG(46:0)	1	0
TAG(46:1)	TAG(46:1)	1	0
TAG(48:0)	TAG(48:0)	1	0
TAG(48:1)	TAG(48:1)	1	0
TAG(48:2)	TAG(48:2)	1	0
TAG(48:3)	TAG(48:3)	1	0
Cer-PE(38:2)	Cer-PE(38:2)	1	0
Cer-PE(40:1)	Cer-PE(40:1)	1	0
Cer-PE(40:2)	Cer-PE(40:2)	1	0
Cer-PE(40:3)	Cer-PE(40:3)	1	0
Cer-PE(40:4)	Cer-PE(40:4)	1	0
Cer-PE(40:5)	Cer-PE(40:5)	1	0
Cer-PE(42:1)	Cer-PE(42:1)	1	0
Cer-PE(42:2)	Cer-PE(42:2)	1	0
Cer-PE(42:4)	Cer-PE(42:4)	1	0
Cer-PE(42:5)	Cer-PE(42:5)	1	0
Cer-PE(44:1)	Cer-PE(44:1)	1	0
Cer-PE(44:2)	Cer-PE(44:2)	1	0
SP(18:1)	SP(18:1)	1	0
PI(36:4)	Glc-GP(36:4)	0.996367897	9.87E-108
Glc-GP(36:4)	PI(36:4)	0.996367897	9.87E-108
LPC(17:0)	LPE(20:0)	0.97406443	2.08E-64
LPE(20:0)	LPC(17:0)	0.97406443	2.08E-64
PI(36:3)	Glc-GP(36:3)	0.947313367	2.80E-46
Glc-GP(36:3)	PI(36:3)	0.947313367	2.80E-46
CL(72:6)	CL(70:5)	0.924208726	9.30E-43
CL(70:5)	CL(72:6)	0.924208726	9.30E-43
TAG(53:3)	TAG(51:3)	0.938561825	1.98E-42
TAG(51:3)	TAG(53:3)	0.938561825	1.98E-42
CL(70:7)	CL(70:6)	0.923646758	9.06E-42
CL(70:6)	CL(70:7)	0.923646758	9.06E-42
CL(70:5)	CL(70:4)	0.906655517	3.90E-38
CL(70:4)	CL(70:5)	0.906655517	3.90E-38
PE(36:2)	PE(34:2)	0.89412165	2.57E-36
PE(34:2)	PE(36:2)	0.89412165	2.57E-36
TAG(51:3)	TAG(51:2)	0.917351665	3.69E-36
TAG(51:2)	TAG(51:3)	0.917351665	3.69E-36
CL(70:5)	CL(72:7)	0.893215174	8.57E-36
CL(72:7)	CL(70:5)	0.893215174	8.57E-36
Cer-PC(42:1)	Cer-PE(44:1)	0.898126335	1.15E-35
Cer-PE(44:1)	Cer-PC(42:1)	0.898126335	1.15E-35
PS(34:0)	PS(36:0)	0.891123864	2.10E-35
PS(36:0)	PS(34:0)	0.891123864	2.10E-35
PC(38:6)	PC(36:4)	0.884305879	1.62E-34
PC(36:4)	PC(38:6)	0.884305879	1.62E-34
CL(72:7)	CL(72:6)	0.883495094	2.24E-34
CL(72:6)	CL(72:7)	0.883495094	2.24E-34
TAG(53:2)	TAG(51:2)	0.90669374	2.27E-34
TAG(51:2)	TAG(53:2)	0.90669374	2.27E-34
CL(74:8)	CL(74:7)	0.884943278	5.83E-34
CL(74:7)	CL(74:8)	0.884943278	5.83E-34
PS(36:1)	PS(34:0)	0.880522376	1.53E-33
PS(34:0)	PS(36:1)	0.880522376	1.53E-33
CL(72:6)	CL(70:4)	0.880861695	2.86E-33
CL(70:4)	CL(72:6)	0.880861695	2.86E-33
PE(40:2)	PE(38:2)	0.875941536	4.15E-33
PE(38:2)	PE(40:2)	0.875941536	4.15E-33
CL(70:6)	CL(72:7)	0.877175507	1.14E-32
CL(72:7)	CL(70:6)	0.877175507	1.14E-32
TAG(50:2)	TAG(50:1)	0.896056152	1.97E-32
TAG(50:1)	TAG(50:2)	0.896056152	1.97E-32
LPE(18:3)	LPE(16:0)	0.875616951	8.79E-32
LPE(16:0)	LPE(18:3)	0.875616951	8.79E-32
PC(36:4)	PC(38:4)	0.849762373	2.79E-29
PC(38:4)	PC(36:4)	0.849762373	2.79E-29
TAG(52:3)	TAG(52:2)	0.870595855	1.55E-28
TAG(52:2)	TAG(52:3)	0.870595855	1.55E-28
TAG(51:2)	TAG(48:1)	0.87123185	2.60E-28
TAG(48:1)	TAG(51:2)	0.87123185	2.60E-28
CL(72:6)	CL(70:6)	0.844103433	5.28E-28
CL(70:6)	CL(72:6)	0.844103433	5.28E-28
CL(70:6)	CL(70:5)	0.840752388	1.36E-27
CL(70:5)	CL(70:6)	0.840752388	1.36E-27
TAG(53:3)	TAG(51:2)	0.861470927	2.45E-27
TAG(51:2)	TAG(53:3)	0.861470927	2.45E-27
CL(72:7)	CL(74:9)	0.836560516	7.92E-27
CL(74:9)	CL(72:7)	0.836560516	7.92E-27
TAG(53:3)	TAG(53:4)	0.857303971	8.12E-27
TAG(53:4)	TAG(53:3)	0.857303971	8.12E-27
TAG(53:2)	TAG(51:3)	0.856425158	1.04E-26
TAG(51:3)	TAG(53:2)	0.856425158	1.04E-26
LPE(16:0)	LPE(22:6)	0.822626484	5.13E-26
LPE(22:6)	LPE(16:0)	0.822626484	5.13E-26
TAG(48:1)	TAG(48:2)	0.847195466	6.72E-26
TAG(48:2)	TAG(48:1)	0.847195466	6.72E-26
PC(34:2)	PC(38:6)	0.820208444	9.42E-26
PC(38:6)	PC(34:2)	0.820208444	9.42E-26
TAG(50:0)	TAG(48:0)	0.850136363	2.13E-25
TAG(48:0)	TAG(50:0)	0.850136363	2.13E-25
PC(34:0)	PC(32:0)	0.828407405	2.15E-25
PC(32:0)	PC(34:0)	0.828407405	2.15E-25
TAG(52:1)	TAG(50:1)	0.838059185	3.81E-25
TAG(50:1)	TAG(52:1)	0.838059185	3.81E-25
CL(72:7)	CL(70:4)	0.817264096	5.93E-25
CL(70:4)	CL(72:7)	0.817264096	5.93E-25
PC(34:2)	PC(36:4)	0.812598324	6.01E-25
PC(36:4)	PC(34:2)	0.812598324	6.01E-25
PS(34:1)	PS(36:1)	0.810920696	8.95E-25
PS(36:1)	PS(34:1)	0.810920696	8.95E-25
LPC(20:4)	LPC(22:6)	0.812762747	9.98E-25
LPC(22:6)	LPC(20:4)	0.812762747	9.98E-25
Cer-PE(34:1)	Cer-PE(36:2)	0.810935333	1.53E-24
Cer-PE(36:2)	Cer-PE(34:1)	0.810935333	1.53E-24
TAG(51:3)	TAG(48:1)	0.833022746	2.41E-24
TAG(48:1)	TAG(51:3)	0.833022746	2.41E-24
TAG(53:2)	TAG(53:3)	0.827871318	2.54E-24
TAG(53:3)	TAG(53:2)	0.827871318	2.54E-24
CL(70:4)	CL(70:6)	0.812148119	3.42E-24
CL(70:6)	CL(70:4)	0.812148119	3.42E-24
TAG(53:4)	TAG(51:3)	0.838287266	4.17E-24
TAG(51:3)	TAG(53:4)	0.838287266	4.17E-24
CL(70:7)	CL(72:9)	0.823618088	6.89E-24
CL(72:9)	CL(70:7)	0.823618088	6.89E-24
TAG(53:4)	TAG(51:2)	0.836003632	7.19E-24
TAG(51:2)	TAG(53:4)	0.836003632	7.19E-24
TAG(50:2)	TAG(50:3)	0.828817685	1.18E-23
TAG(50:3)	TAG(50:2)	0.828817685	1.18E-23
FA(22:4)	FA(20:3)	0.799325628	1.26E-23
FA(20:3)	FA(22:4)	0.799325628	1.26E-23
CL(72:9)	CL(70:6)	0.818959394	2.00E-23
CL(70:6)	CL(72:9)	0.818959394	2.00E-23
PC(38:6)	PC(38:4)	0.79610717	2.54E-23
PC(38:4)	PC(38:6)	0.79610717	2.54E-23
PC(38:3)	PC(36:3)	0.795414752	2.95E-23
PC(36:3)	PC(38:3)	0.795414752	2.95E-23
FA(22:6)	FA(20:3)	0.795156643	3.12E-23
FA(20:3)	FA(22:6)	0.795156643	3.12E-23
PS(36:1)	PS(36:0)	0.794896138	3.30E-23
PS(36:0)	PS(36:1)	0.794896138	3.30E-23
PI(38:5)	PI(36:3)	0.801551576	3.64E-23
PI(36:3)	PI(38:5)	0.801551576	3.64E-23
FA(18:1)	FA(16:1)	0.792716732	5.25E-23
FA(16:1)	FA(18:1)	0.792716732	5.25E-23
CL(72:5)	CL(74:6)	0.821842621	5.70E-23
CL(74:6)	CL(72:5)	0.821842621	5.70E-23
CL(70:7)	CL(74:9)	0.801225973	6.57E-23
CL(74:9)	CL(70:7)	0.801225973	6.57E-23
PC(32:0)	Cer-PC(42:2)	0.791469283	6.84E-23
Cer-PC(42:2)	PC(32:0)	0.791469283	6.84E-23
PA(36:4)	PA(34:2)	0.878750878	6.98E-23
PA(34:2)	PA(36:4)	0.878750878	6.98E-23
TAG(52:1)	TAG(48:1)	0.818126067	7.36E-23
TAG(48:1)	TAG(52:1)	0.818126067	7.36E-23
Cer-PC(42:2)	Cer-PC(42:1)	0.795552569	7.87E-23
Cer-PC(42:1)	Cer-PC(42:2)	0.795552569	7.87E-23
CL(70:6)	CL(74:9)	0.7987973	1.10E-22
CL(74:9)	CL(70:6)	0.7987973	1.10E-22
TAG(53:2)	TAG(48:1)	0.817154454	1.59E-22
TAG(48:1)	TAG(53:2)	0.817154454	1.59E-22
TAG(52:1)	TAG(50:2)	0.817113359	1.60E-22
TAG(50:2)	TAG(52:1)	0.817113359	1.60E-22
CL(70:7)	CL(72:7)	0.78987804	2.56E-22
CL(72:7)	CL(70:7)	0.78987804	2.56E-22
LPE(16:0)	LPE(18:1)	0.782712985	4.15E-22
LPE(18:1)	LPE(16:0)	0.782712985	4.15E-22
Cer-PE(42:4)	Cer-PE(40:3)	0.831283508	4.20E-22
Cer-PE(40:3)	Cer-PE(42:4)	0.831283508	4.20E-22
TAG(53:2)	TAG(51:1)	0.816178886	5.93E-22
TAG(51:1)	TAG(53:2)	0.816178886	5.93E-22
TAG(50:3)	TAG(50:1)	0.805335818	6.42E-22
TAG(50:1)	TAG(50:3)	0.805335818	6.42E-22
PS(34:1)	PS(34:0)	0.782575833	6.89E-22
PS(34:0)	PS(34:1)	0.782575833	6.89E-22
Cer-PC(40:1)	Cer-PC(42:4)	0.830924593	1.49E-21
Cer-PC(42:4)	Cer-PC(40:1)	0.830924593	1.49E-21
CL(72:7)	CL(72:9)	0.794579482	1.99E-21
CL(72:9)	CL(72:7)	0.794579482	1.99E-21
PE(38:6)	PE(40:6)	0.77421132	2.21E-21
PE(40:6)	PE(38:6)	0.77421132	2.21E-21
Cer-PC(40:1)	Cer-PC(42:1)	0.781941545	3.28E-21
Cer-PC(42:1)	Cer-PC(40:1)	0.781941545	3.28E-21
TAG(52:1)	TAG(50:3)	0.791309568	3.77E-21
TAG(50:3)	TAG(52:1)	0.791309568	3.77E-21
Cer-PC(40:1)	Cer-PE(42:1)	0.780182998	4.59E-21
Cer-PE(42:1)	Cer-PC(40:1)	0.780182998	4.59E-21
CL(72:9)	CL(70:5)	0.789688948	5.16E-21
CL(70:5)	CL(72:9)	0.789688948	5.16E-21
PS(36:1)	PS(36:2)	0.770628512	6.92E-21
PS(36:2)	PS(36:1)	0.770628512	6.92E-21
TAG(55:4)	TAG(55:3)	0.833674137	9.14E-21
TAG(55:3)	TAG(55:4)	0.833674137	9.14E-21
TAG(48:2)	TAG(48:3)	0.790530852	1.94E-20
TAG(48:3)	TAG(48:2)	0.790530852	1.94E-20
CL(74:6)	CL(74:7)	0.797789093	2.26E-20
CL(74:7)	CL(74:6)	0.797789093	2.26E-20
TAG(53:2)	TAG(48:2)	0.785849363	4.60E-20
TAG(48:2)	TAG(53:2)	0.785849363	4.60E-20
FA(22:6)	FA(22:4)	0.75705801	5.25E-20
FA(22:4)	FA(22:6)	0.75705801	5.25E-20
PC(36:1)	PC(38:3)	0.754890633	7.69E-20
PC(38:3)	PC(36:1)	0.754890633	7.69E-20
LPC(18:0)	LPC(20:3)	0.754082171	8.85E-20
LPC(20:3)	LPC(18:0)	0.754082171	8.85E-20
CL(72:6)	CL(74:9)	0.760637412	1.03E-19
CL(74:9)	CL(72:6)	0.760637412	1.03E-19
FA(22:6)	FA(20:4)	0.75262615	1.14E-19
FA(20:4)	FA(22:6)	0.75262615	1.14E-19
TAG(53:2)	TAG(52:1)	0.775111001	1.22E-19
TAG(52:1)	TAG(53:2)	0.775111001	1.22E-19
PC(42:6)	PC(40:4)	0.817138266	1.27E-19
PC(40:4)	PC(42:6)	0.817138266	1.27E-19
PC(34:1)	PC(38:4)	0.751105248	1.48E-19
PC(38:4)	PC(34:1)	0.751105248	1.48E-19
FA(16:1)	FA(20:1)	0.798600354	1.51E-19
FA(20:1)	FA(16:1)	0.798600354	1.51E-19
TAG(51:1)	TAG(51:2)	0.790696791	2.25E-19
TAG(51:2)	TAG(51:1)	0.790696791	2.25E-19
CL(70:5)	CL(74:9)	0.758510178	2.30E-19
CL(74:9)	CL(70:5)	0.758510178	2.30E-19
TAG(53:5)	TAG(51:4)	0.819912781	2.34E-19
TAG(51:4)	TAG(53:5)	0.819912781	2.34E-19
LPE(18:3)	LPE(22:6)	0.75828699	2.38E-19
LPE(22:6)	LPE(18:3)	0.75828699	2.38E-19
CL(70:5)	CL(72:5)	0.760163736	2.67E-19
CL(72:5)	CL(70:5)	0.760163736	2.67E-19
PC(32:0)	Cer-PC(34:1)	0.745937479	3.56E-19
Cer-PC(34:1)	PC(32:0)	0.745937479	3.56E-19
TAG(54:1)	TAG(56:2)	0.771127366	3.84E-19
TAG(56:2)	TAG(54:1)	0.771127366	3.84E-19
TAG(52:2)	TAG(50:1)	0.770867653	4.02E-19
TAG(50:1)	TAG(52:2)	0.770867653	4.02E-19
FA(22:6)	FA(18:1)	0.74519615	4.04E-19
FA(18:1)	FA(22:6)	0.74519615	4.04E-19
FA(20:2)	FA(22:4)	0.742944247	5.87E-19
FA(22:4)	FA(20:2)	0.742944247	5.87E-19
PC(34:0)	Cer-PC(42:2)	0.754447893	6.99E-19
Cer-PC(42:2)	PC(34:0)	0.754447893	6.99E-19
TAG(52:1)	TAG(54:2)	0.75935874	7.32E-19
TAG(54:2)	TAG(52:1)	0.75935874	7.32E-19
TAG(54:2)	TAG(50:1)	0.767101177	7.59E-19
TAG(50:1)	TAG(54:2)	0.767101177	7.59E-19
PA(36:4)	PA(38:4)	0.852182206	8.23E-19
PA(38:4)	PA(36:4)	0.852182206	8.23E-19
PC(34:2)	PC(36:2)	0.740290078	9.08E-19
PC(36:2)	PC(34:2)	0.740290078	9.08E-19
TAG(52:1)	TAG(48:2)	0.762825799	9.89E-19
TAG(48:2)	TAG(52:1)	0.762825799	9.89E-19
TAG(53:2)	TAG(53:4)	0.770798066	1.01E-18
TAG(53:4)	TAG(53:2)	0.770798066	1.01E-18
PE(38:2)	Cer-PE(42:1)	0.739552305	1.02E-18
Cer-PE(42:1)	PE(38:2)	0.739552305	1.02E-18
Cer-PC(42:2)	Cer-PE(44:1)	0.74446296	1.03E-18
Cer-PE(44:1)	Cer-PC(42:2)	0.74446296	1.03E-18
PE(40:4)	Cer-PE(42:1)	0.73873144	1.17E-18
Cer-PE(42:1)	PE(40:4)	0.73873144	1.17E-18
FA(20:2)	FA(20:3)	0.737157449	1.51E-18
FA(20:3)	FA(20:2)	0.737157449	1.51E-18
PS(36:2)	PS(34:1)	0.739052736	1.66E-18
PS(34:1)	PS(36:2)	0.739052736	1.66E-18
CL(72:5)	CL(70:4)	0.751349108	1.77E-18
CL(70:4)	CL(72:5)	0.751349108	1.77E-18
TAG(49:2)	TAG(49:1)	0.910426872	1.78E-18
TAG(49:1)	TAG(49:2)	0.910426872	1.78E-18
PA(38:4)	PA(34:2)	0.857634509	2.14E-18
PA(34:2)	PA(38:4)	0.857634509	2.14E-18
FA(20:3)	FA(18:1)	0.733403322	2.75E-18
FA(18:1)	FA(20:3)	0.733403322	2.75E-18
LPC(20:2)	LPC(20:1)	0.732062441	3.40E-18
LPC(20:1)	LPC(20:2)	0.732062441	3.40E-18
PC(34:2)	PE(40:6)	0.731562542	3.68E-18
PE(40:6)	PC(34:2)	0.731562542	3.68E-18
PE(40:4)	PC(40:4)	0.734361375	5.18E-18
PC(40:4)	PE(40:4)	0.734361375	5.18E-18
TAG(52:1)	TAG(51:2)	0.760110522	5.73E-18
TAG(51:2)	TAG(52:1)	0.760110522	5.73E-18
FA(22:4)	FA(22:5)	0.728443939	5.98E-18
FA(22:5)	FA(22:4)	0.728443939	5.98E-18
TAG(52:1)	TAG(51:3)	0.756042472	7.04E-18
TAG(51:3)	TAG(52:1)	0.756042472	7.04E-18
LPE(18:0)	LPE(20:3)	0.727326148	7.11E-18
LPE(20:3)	LPE(18:0)	0.727326148	7.11E-18
Cer-PC(36:1)	Cer-PE(44:1)	0.739295001	7.91E-18
Cer-PE(44:1)	Cer-PC(36:1)	0.739295001	7.91E-18
DiCer(34:0)	Cer(34:1)	0.72651527	8.06E-18
Cer(34:1)	DiCer(34:0)	0.72651527	8.06E-18
FA(20:4)	FA(20:3)	0.725349955	9.63E-18
FA(20:3)	FA(20:4)	0.725349955	9.63E-18
FA(18:1)	FA(16:0)	0.724915035	1.03E-17
FA(16:0)	FA(18:1)	0.724915035	1.03E-17
TAG(53:3)	TAG(54:3)	0.749557011	1.26E-17
TAG(54:3)	TAG(53:3)	0.749557011	1.26E-17
TAG(54:1)	TAG(50:1)	0.754777515	1.32E-17
TAG(50:1)	TAG(54:1)	0.754777515	1.32E-17
PI(38:5)	Glc-GP(36:3)	0.743398851	1.42E-17
Glc-GP(36:3)	PI(38:5)	0.743398851	1.42E-17
TAG(52:3)	TAG(50:1)	0.753683251	1.56E-17
TAG(50:1)	TAG(52:3)	0.753683251	1.56E-17
TAG(54:3)	TAG(51:3)	0.749772065	1.85E-17
TAG(51:3)	TAG(54:3)	0.749772065	1.85E-17
PC(34:2)	PC(38:4)	0.720179035	2.10E-17
PC(38:4)	PC(34:2)	0.720179035	2.10E-17
TAG(54:1)	TAG(52:1)	0.742481254	2.44E-17
TAG(52:1)	TAG(54:1)	0.742481254	2.44E-17
FA(18:2)	FA(20:4)	0.718385412	2.75E-17
FA(20:4)	FA(18:2)	0.718385412	2.75E-17
CL(72:5)	CL(72:7)	0.728282964	2.84E-17
CL(72:7)	CL(72:5)	0.728282964	2.84E-17
PE(40:4)	PE(38:2)	0.716609242	3.57E-17
PE(38:2)	PE(40:4)	0.716609242	3.57E-17
TAG(48:2)	TAG(48:0)	0.74256281	3.62E-17
TAG(48:0)	TAG(48:2)	0.74256281	3.62E-17
PE(36:2)	PE(36:3)	0.716210466	3.79E-17
PE(36:3)	PE(36:2)	0.716210466	3.79E-17
LPE(16:0)	LPE(20:4)	0.715840938	4.00E-17
LPE(20:4)	LPE(16:0)	0.715840938	4.00E-17
TAG(54:2)	TAG(50:3)	0.736480787	4.00E-17
TAG(50:3)	TAG(54:2)	0.736480787	4.00E-17
LPC(22:5)	LPE(22:5)	0.740318722	5.05E-17
LPE(22:5)	LPC(22:5)	0.740318722	5.05E-17
LPC(20:2)	LPC(18:1)	0.716035217	5.60E-17
LPC(18:1)	LPC(20:2)	0.716035217	5.60E-17
TAG(50:3)	TAG(48:2)	0.735638935	6.72E-17
TAG(48:2)	TAG(50:3)	0.735638935	6.72E-17
PC(42:6)	Cer-PC(40:1)	0.778819321	7.51E-17
Cer-PC(40:1)	PC(42:6)	0.778819321	7.51E-17
TAG(52:6)	TAG(54:7)	0.73473104	7.67E-17
TAG(54:7)	TAG(52:6)	0.73473104	7.67E-17
PS(34:0)	PS(36:2)	0.713711652	7.83E-17
PS(36:2)	PS(34:0)	0.713711652	7.83E-17
LPE(18:3)	LPE(20:4)	0.719184577	1.07E-16
LPE(20:4)	LPE(18:3)	0.719184577	1.07E-16
TAG(52:2)	TAG(50:3)	0.734324819	1.21E-16
TAG(50:3)	TAG(52:2)	0.734324819	1.21E-16
TAG(51:3)	TAG(51:1)	0.748298798	1.22E-16
TAG(51:1)	TAG(51:3)	0.748298798	1.22E-16
LPC(18:1)	LPC(20:1)	0.710335159	1.27E-16
LPC(20:1)	LPC(18:1)	0.710335159	1.27E-16
TAG(50:1)	TAG(48:1)	0.736077158	1.39E-16
TAG(48:1)	TAG(50:1)	0.736077158	1.39E-16
Cer-PC(42:1)	Cer-PE(42:1)	0.711648676	1.51E-16
Cer-PE(42:1)	Cer-PC(42:1)	0.711648676	1.51E-16
LPE(20:4)	LPE(22:6)	0.706551496	1.52E-16
LPE(22:6)	LPE(20:4)	0.706551496	1.52E-16
PC(36:2)	PC(38:4)	0.705547123	1.75E-16
PC(38:4)	PC(36:2)	0.705547123	1.75E-16
CL(72:7)	CL(74:7)	0.710357872	1.81E-16
CL(74:7)	CL(72:7)	0.710357872	1.81E-16
TAG(54:3)	TAG(53:4)	0.742112597	1.96E-16
TAG(53:4)	TAG(54:3)	0.742112597	1.96E-16
TAG(53:4)	TAG(48:1)	0.742093174	1.97E-16
TAG(48:1)	TAG(53:4)	0.742093174	1.97E-16
TAG(52:2)	TAG(50:2)	0.735777124	2.16E-16
TAG(50:2)	TAG(52:2)	0.735777124	2.16E-16
CL(74:6)	CL(70:4)	0.741357284	2.18E-16
CL(70:4)	CL(74:6)	0.741357284	2.18E-16
CL(72:7)	CL(72:8)	0.702759294	2.59E-16
CL(72:8)	CL(72:7)	0.702759294	2.59E-16
Cer-PC(34:1)	Cer-PC(42:2)	0.702146029	2.82E-16
Cer-PC(42:2)	Cer-PC(34:1)	0.702146029	2.82E-16
TAG(53:3)	TAG(48:1)	0.730554151	3.03E-16
TAG(48:1)	TAG(53:3)	0.730554151	3.03E-16
PE(36:3)	PE(34:2)	0.701291263	3.17E-16
PE(34:2)	PE(36:3)	0.701291263	3.17E-16
TAG(51:2)	TAG(48:2)	0.735393924	3.38E-16
TAG(48:2)	TAG(51:2)	0.735393924	3.38E-16
TAG(55:4)	TAG(51:2)	0.764824143	3.63E-16
TAG(51:2)	TAG(55:4)	0.764824143	3.63E-16
PC(40:4)	Cer-PE(42:1)	0.705198879	3.70E-16
Cer-PE(42:1)	PC(40:4)	0.705198879	3.70E-16
TAG(54:1)	TAG(48:2)	0.728996903	3.76E-16
TAG(48:2)	TAG(54:1)	0.728996903	3.76E-16
TAG(52:3)	TAG(50:2)	0.731163363	4.10E-16
TAG(50:2)	TAG(52:3)	0.731163363	4.10E-16
FA(20:2)	FA(20:1)	0.748316706	4.26E-16
FA(20:1)	FA(20:2)	0.748316706	4.26E-16
Cer-PE(42:2)	Cer-PE(40:2)	0.724779895	4.59E-16
Cer-PE(40:2)	Cer-PE(42:2)	0.724779895	4.59E-16
TAG(50:1)	TAG(48:2)	0.722913354	5.93E-16
TAG(48:2)	TAG(50:1)	0.722913354	5.93E-16
PE(38:5)	PE(36:4)	0.696488143	6.11E-16
PE(36:4)	PE(38:5)	0.696488143	6.11E-16
TAG(54:2)	TAG(50:2)	0.727892575	6.42E-16
TAG(50:2)	TAG(54:2)	0.727892575	6.42E-16
LPC(18:1)	LPE(18:1)	0.697965894	7.02E-16
LPE(18:1)	LPC(18:1)	0.697965894	7.02E-16
CL(72:5)	CL(72:6)	0.705329682	7.30E-16
CL(72:6)	CL(72:5)	0.705329682	7.30E-16
TAG(50:3)	TAG(48:1)	0.723983007	7.47E-16
TAG(48:1)	TAG(50:3)	0.723983007	7.47E-16
Glc-GP(38:4)	Glc-GP(38:3)	0.697470133	7.50E-16
Glc-GP(38:3)	Glc-GP(38:4)	0.697470133	7.50E-16
CL(72:5)	CL(74:7)	0.709722131	8.18E-16
CL(74:7)	CL(72:5)	0.709722131	8.18E-16
CL(74:7)	CL(70:5)	0.701707228	8.40E-16
CL(70:5)	CL(74:7)	0.701707228	8.40E-16
CL(72:7)	CL(74:6)	0.725686426	8.66E-16
CL(74:6)	CL(72:7)	0.725686426	8.66E-16
CL(72:9)	CL(70:4)	0.717345932	8.68E-16
CL(70:4)	CL(72:9)	0.717345932	8.68E-16
LPE(18:1)	LPE(22:6)	0.692656189	1.02E-15
LPE(22:6)	LPE(18:1)	0.692656189	1.02E-15
LPC(18:0)	LPC(16:0)	0.692536719	1.04E-15
LPC(16:0)	LPC(18:0)	0.692536719	1.04E-15
TAG(54:3)	TAG(53:2)	0.719816371	1.30E-15
TAG(53:2)	TAG(54:3)	0.719816371	1.30E-15
LPE(18:0)	LPE(16:0)	0.690787725	1.31E-15
LPE(16:0)	LPE(18:0)	0.690787725	1.31E-15
Glc-GP(38:4)	CL(72:7)	0.690219268	1.41E-15
CL(72:7)	Glc-GP(38:4)	0.690219268	1.41E-15
FA(20:4)	FA(22:4)	0.689677771	1.52E-15
FA(22:4)	FA(20:4)	0.689677771	1.52E-15
TAG(54:3)	TAG(51:2)	0.723911135	1.60E-15
TAG(51:2)	TAG(54:3)	0.723911135	1.60E-15
TAG(53:2)	TAG(48:0)	0.718047299	1.65E-15
TAG(48:0)	TAG(53:2)	0.718047299	1.65E-15
FA(18:3)	FA(18:2)	0.688408469	1.79E-15
FA(18:2)	FA(18:3)	0.688408469	1.79E-15
TAG(56:6)	TAG(56:5)	0.708401314	1.98E-15
TAG(56:5)	TAG(56:6)	0.708401314	1.98E-15
Cer-PE(34:1)	Cer-PE(36:3)	0.689447189	2.17E-15
Cer-PE(36:3)	Cer-PE(34:1)	0.689447189	2.17E-15
FA(22:6)	FA(20:2)	0.686336297	2.35E-15
FA(20:2)	FA(22:6)	0.686336297	2.35E-15
CL(70:5)	CL(70:7)	0.692839764	2.70E-15
CL(70:7)	CL(70:5)	0.692839764	2.70E-15
TAG(53:3)	TAG(51:1)	0.722304994	2.88E-15
TAG(51:1)	TAG(53:3)	0.722304994	2.88E-15
PE(38:4)	PE(36:4)	0.684251731	3.07E-15
PE(36:4)	PE(38:4)	0.684251731	3.07E-15
PC(40:6)	PC(38:4)	0.682908078	3.65E-15
PC(38:4)	PC(40:6)	0.682908078	3.65E-15
Cer(34:1)	Cer(36:1)	0.682447045	3.87E-15
Cer(36:1)	Cer(34:1)	0.682447045	3.87E-15
LPC(18:3)	LPC(20:5)	0.682210467	3.99E-15
LPC(20:5)	LPC(18:3)	0.682210467	3.99E-15
TAG(54:3)	TAG(50:3)	0.708455908	3.99E-15
TAG(50:3)	TAG(54:3)	0.708455908	3.99E-15
LPC(16:0)	LPC(20:4)	0.681775552	4.22E-15
LPC(20:4)	LPC(16:0)	0.681775552	4.22E-15
TAG(56:5)	TAG(56:3)	0.701933349	4.56E-15
TAG(56:3)	TAG(56:5)	0.701933349	4.56E-15
PA(38:6)	PS(34:0)	0.68273588	5.13E-15
PS(34:0)	PA(38:6)	0.68273588	5.13E-15
TAG(58:6)	TAG(58:5)	0.72928918	5.36E-15
TAG(58:5)	TAG(58:6)	0.72928918	5.36E-15
TAG(50:2)	TAG(48:2)	0.711653288	5.42E-15
TAG(48:2)	TAG(50:2)	0.711653288	5.42E-15
TAG(50:2)	TAG(48:3)	0.716994603	5.69E-15
TAG(48:3)	TAG(50:2)	0.716994603	5.69E-15
PE(38:2)	Cer-PC(42:1)	0.683744815	6.22E-15
Cer-PC(42:1)	PE(38:2)	0.683744815	6.22E-15
Cer-PC(36:1)	Cer-PC(42:1)	0.695582174	7.24E-15
Cer-PC(42:1)	Cer-PC(36:1)	0.695582174	7.24E-15
Cer(36:1)	DiCer(36:0)	0.687089338	7.79E-15
DiCer(36:0)	Cer(36:1)	0.687089338	7.79E-15
LPC(16:0)	LPE(18:0)	0.676616135	8.10E-15
LPE(18:0)	LPC(16:0)	0.676616135	8.10E-15
Cer(36:1)	Cer(38:1)	0.686323066	8.57E-15
Cer(38:1)	Cer(36:1)	0.686323066	8.57E-15
FA(20:1)	FA(18:1)	0.725074861	9.13E-15
FA(18:1)	FA(20:1)	0.725074861	9.13E-15
CL(72:6)	CL(72:9)	0.696259238	9.32E-15
CL(72:9)	CL(72:6)	0.696259238	9.32E-15
TAG(54:2)	TAG(48:1)	0.704145346	9.77E-15
TAG(48:1)	TAG(54:2)	0.704145346	9.77E-15
TAG(54:1)	TAG(53:2)	0.701215789	9.94E-15
TAG(53:2)	TAG(54:1)	0.701215789	9.94E-15
TAG(48:3)	TAG(50:4)	0.697757233	1.09E-14
TAG(50:4)	TAG(48:3)	0.697757233	1.09E-14
CL(74:6)	CL(72:6)	0.705641636	1.15E-14
CL(72:6)	CL(74:6)	0.705641636	1.15E-14
Cer(38:1)	DiCer(38:0)	0.693622295	1.29E-14
DiCer(38:0)	Cer(38:1)	0.693622295	1.29E-14
CL(72:6)	CL(70:7)	0.677415325	1.37E-14
CL(70:7)	CL(72:6)	0.677415325	1.37E-14
TAG(50:2)	TAG(48:1)	0.703682513	1.46E-14
TAG(48:1)	TAG(50:2)	0.703682513	1.46E-14
TAG(53:3)	TAG(52:1)	0.692042717	1.57E-14
TAG(52:1)	TAG(53:3)	0.692042717	1.57E-14
PA(38:6)	PS(34:1)	0.668621771	2.16E-14
PS(34:1)	PA(38:6)	0.668621771	2.16E-14
CL(70:4)	CL(74:9)	0.680764287	2.33E-14
CL(74:9)	CL(70:4)	0.680764287	2.33E-14
FA(18:1)	FA(22:4)	0.667953856	2.35E-14
FA(22:4)	FA(18:1)	0.667953856	2.35E-14
TAG(54:2)	TAG(48:2)	0.690628956	2.59E-14
TAG(48:2)	TAG(54:2)	0.690628956	2.59E-14
PE(40:4)	Cer-PC(42:1)	0.671725388	2.73E-14
Cer-PC(42:1)	PE(40:4)	0.671725388	2.73E-14
CL(70:4)	CL(74:7)	0.676591878	2.82E-14
CL(74:7)	CL(70:4)	0.676591878	2.82E-14
FA(22:6)	FA(20:5)	0.668497728	2.97E-14
FA(20:5)	FA(22:6)	0.668497728	2.97E-14
TAG(48:3)	TAG(48:1)	0.700522129	3.03E-14
TAG(48:1)	TAG(48:3)	0.700522129	3.03E-14
CL(72:9)	CL(72:5)	0.694779666	3.06E-14
CL(72:5)	CL(72:9)	0.694779666	3.06E-14
FA(20:4)	FA(18:1)	0.665519141	3.15E-14
FA(18:1)	FA(20:4)	0.665519141	3.15E-14
Cer-PC(36:1)	Cer-PC(42:2)	0.677227363	3.57E-14
Cer-PC(42:2)	Cer-PC(36:1)	0.677227363	3.57E-14
PE(38:1)	PE(36:1)	0.663995984	3.77E-14
PE(36:1)	PE(38:1)	0.663995984	3.77E-14
PC(40:4)	Cer-PC(40:1)	0.676747439	3.78E-14
Cer-PC(40:1)	PC(40:4)	0.676747439	3.78E-14
TAG(48:3)	TAG(50:1)	0.695354536	4.00E-14
TAG(50:1)	TAG(48:3)	0.695354536	4.00E-14
LPC(16:0)	LPC(22:6)	0.665778185	4.11E-14
LPC(22:6)	LPC(16:0)	0.665778185	4.11E-14
CL(70:5)	CL(74:6)	0.697319309	4.44E-14
CL(74:6)	CL(70:5)	0.697319309	4.44E-14
PE(40:2)	Cer-PE(42:1)	0.662548971	4.48E-14
Cer-PE(42:1)	PE(40:2)	0.662548971	4.48E-14
LPE(16:0)	LPE(18:2)	0.664718169	4.66E-14
LPE(18:2)	LPE(16:0)	0.664718169	4.66E-14
TAG(53:4)	TAG(55:4)	0.722873662	5.40E-14
TAG(55:4)	TAG(53:4)	0.722873662	5.40E-14
TAG(54:1)	TAG(48:1)	0.694181221	6.41E-14
TAG(48:1)	TAG(54:1)	0.694181221	6.41E-14
PE(40:4)	Cer-PC(40:1)	0.669496055	6.52E-14
Cer-PC(40:1)	PE(40:4)	0.669496055	6.52E-14
FA(22:6)	FA(16:1)	0.658475375	7.23E-14
FA(16:1)	FA(22:6)	0.658475375	7.23E-14
TAG(53:2)	TAG(50:3)	0.684504448	7.39E-14
TAG(50:3)	TAG(53:2)	0.684504448	7.39E-14
PE(38:6)	PE(38:4)	0.658117098	7.54E-14
PE(38:4)	PE(38:6)	0.658117098	7.54E-14
TAG(53:2)	TAG(55:4)	0.716702724	7.67E-14
TAG(55:4)	TAG(53:2)	0.716702724	7.67E-14
CL(70:7)	CL(72:8)	0.662774386	7.86E-14
CL(72:8)	CL(70:7)	0.662774386	7.86E-14
PC(32:0)	Cer-PC(36:1)	0.67043472	7.92E-14
Cer-PC(36:1)	PC(32:0)	0.67043472	7.92E-14
FA(16:1)	FA(20:3)	0.656009941	9.62E-14
FA(20:3)	FA(16:1)	0.656009941	9.62E-14
TAG(52:1)	TAG(54:3)	0.681989073	9.88E-14
TAG(54:3)	TAG(52:1)	0.681989073	9.88E-14
LPC(18:2)	LPC(22:6)	0.66003643	1.08E-13
LPC(22:6)	LPC(18:2)	0.66003643	1.08E-13
CL(72:5)	CL(70:6)	0.667912501	1.43E-13
CL(70:6)	CL(72:5)	0.667912501	1.43E-13
TAG(51:1)	TAG(48:1)	0.692875031	1.45E-13
TAG(48:1)	TAG(51:1)	0.692875031	1.45E-13
PC(34:2)	PE(38:6)	0.652230106	1.48E-13
PE(38:6)	PC(34:2)	0.652230106	1.48E-13
PS(36:2)	PS(36:0)	0.654373961	1.54E-13
PS(36:0)	PS(36:2)	0.654373961	1.54E-13
TAG(56:2)	TAG(55:2)	0.719969824	1.60E-13
TAG(55:2)	TAG(56:2)	0.719969824	1.60E-13
LPE(18:2)	LPE(20:4)	0.653369339	1.73E-13
LPE(20:4)	LPE(18:2)	0.653369339	1.73E-13
PE(40:2)	PC(38:2)	0.684574981	1.92E-13
PC(38:2)	PE(40:2)	0.684574981	1.92E-13
PE(38:3)	PE(36:2)	0.649801546	1.95E-13
PE(36:2)	PE(38:3)	0.649801546	1.95E-13
TAG(52:3)	TAG(50:3)	0.681283975	2.02E-13
TAG(50:3)	TAG(52:3)	0.681283975	2.02E-13
PS(36:0)	PS(34:1)	0.648814211	2.18E-13
PS(34:1)	PS(36:0)	0.648814211	2.18E-13
TAG(50:0)	TAG(51:1)	0.685862358	2.30E-13
TAG(51:1)	TAG(50:0)	0.685862358	2.30E-13
CL(72:9)	CL(74:9)	0.677273392	2.31E-13
CL(74:9)	CL(72:9)	0.677273392	2.31E-13
TAG(54:3)	TAG(48:1)	0.676708534	2.46E-13
TAG(48:1)	TAG(54:3)	0.676708534	2.46E-13
TAG(50:4)	TAG(48:2)	0.670813618	2.56E-13
TAG(48:2)	TAG(50:4)	0.670813618	2.56E-13
CL(70:6)	CL(72:8)	0.651332951	2.88E-13
CL(72:8)	CL(70:6)	0.651332951	2.88E-13
PA(38:6)	PS(36:1)	0.646328944	2.88E-13
PS(36:1)	PA(38:6)	0.646328944	2.88E-13
PA(36:2)	PA(38:4)	0.870568297	2.90E-13
PA(38:4)	PA(36:2)	0.870568297	2.90E-13
LPC(22:5)	LPC(22:4)	0.66411798	2.95E-13
LPC(22:4)	LPC(22:5)	0.66411798	2.95E-13
TAG(53:3)	TAG(55:4)	0.704649201	3.01E-13
TAG(55:4)	TAG(53:3)	0.704649201	3.01E-13
PC(38:2)	PC(40:4)	0.680256909	3.11E-13
PC(40:4)	PC(38:2)	0.680256909	3.11E-13
TAG(51:2)	TAG(48:0)	0.679169514	3.51E-13
TAG(48:0)	TAG(51:2)	0.679169514	3.51E-13
TAG(54:3)	TAG(50:2)	0.675129965	3.99E-13
TAG(50:2)	TAG(54:3)	0.675129965	3.99E-13
Cer-PE(42:2)	Cer-PE(44:2)	0.650661464	4.11E-13
Cer-PE(44:2)	Cer-PE(42:2)	0.650661464	4.11E-13
Cer-PC(40:1)	Cer-PE(44:1)	0.655521784	4.25E-13
Cer-PE(44:1)	Cer-PC(40:1)	0.655521784	4.25E-13
TAG(51:3)	TAG(51:4)	0.68018337	4.30E-13
TAG(51:4)	TAG(51:3)	0.68018337	4.30E-13
FA(16:0)	FA(18:0)	0.644680959	4.55E-13
FA(18:0)	FA(16:0)	0.644680959	4.55E-13
PE(38:2)	Cer-PC(40:1)	0.651996226	4.70E-13
Cer-PC(40:1)	PE(38:2)	0.651996226	4.70E-13
LPE(18:2)	LPE(20:5)	0.801192126	5.82E-13
LPE(20:5)	LPE(18:2)	0.801192126	5.82E-13
PC(32:0)	Cer-PC(42:1)	0.644540972	6.08E-13
Cer-PC(42:1)	PC(32:0)	0.644540972	6.08E-13
TAG(54:1)	TAG(50:2)	0.676603977	6.34E-13
TAG(50:2)	TAG(54:1)	0.676603977	6.34E-13
DiCer(34:0)	Cer(36:1)	0.639086052	6.39E-13
Cer(36:1)	DiCer(34:0)	0.639086052	6.39E-13
TAG(49:1)	TAG(48:1)	0.769582628	6.74E-13
TAG(48:1)	TAG(49:1)	0.769582628	6.74E-13
PI(38:4)	CL(74:8)	0.700011787	7.04E-13
CL(74:8)	PI(38:4)	0.700011787	7.04E-13
TAG(53:2)	TAG(50:0)	0.672518513	7.21E-13
TAG(50:0)	TAG(53:2)	0.672518513	7.21E-13
LPE(18:3)	LPE(18:1)	0.647654505	7.53E-13
LPE(18:1)	LPE(18:3)	0.647654505	7.53E-13
TAG(53:2)	TAG(54:2)	0.660549453	7.84E-13
TAG(54:2)	TAG(53:2)	0.660549453	7.84E-13
Cer-PC(34:1)	Cer-PC(42:1)	0.642145097	7.87E-13
Cer-PC(42:1)	Cer-PC(34:1)	0.642145097	7.87E-13
TAG(53:2)	TAG(55:3)	0.689070443	8.27E-13
TAG(55:3)	TAG(53:2)	0.689070443	8.27E-13
Glc-GP(38:4)	CL(74:9)	0.642931383	9.49E-13
CL(74:9)	Glc-GP(38:4)	0.642931383	9.49E-13
TAG(54:1)	TAG(51:1)	0.67265823	9.65E-13
TAG(51:1)	TAG(54:1)	0.67265823	9.65E-13
CL(74:7)	CL(72:6)	0.640093531	9.80E-13
CL(72:6)	CL(74:7)	0.640093531	9.80E-13
PA(38:6)	PS(36:0)	0.63469598	1.03E-12
PS(36:0)	PA(38:6)	0.63469598	1.03E-12
TAG(51:3)	TAG(48:2)	0.663368445	1.04E-12
TAG(48:2)	TAG(51:3)	0.663368445	1.04E-12
TAG(52:1)	TAG(51:1)	0.671404764	1.10E-12
TAG(51:1)	TAG(52:1)	0.671404764	1.10E-12
CL(72:8)	CL(70:5)	0.635809479	1.18E-12
CL(70:5)	CL(72:8)	0.635809479	1.18E-12
PC(32:0)	PE(36:1)	0.633265129	1.19E-12
PE(36:1)	PC(32:0)	0.633265129	1.19E-12
TAG(48:1)	TAG(48:0)	0.661719569	1.24E-12
TAG(48:0)	TAG(48:1)	0.661719569	1.24E-12
PC(42:6)	PC(38:2)	0.717556328	1.32E-12
PC(38:2)	PC(42:6)	0.717556328	1.32E-12
PE(40:2)	PC(40:4)	0.636804632	1.39E-12
PC(40:4)	PE(40:2)	0.636804632	1.39E-12
FA(20:2)	FA(22:5)	0.631203786	1.48E-12
FA(22:5)	FA(20:2)	0.631203786	1.48E-12
TAG(51:1)	TAG(48:0)	0.671462207	1.49E-12
TAG(48:0)	TAG(51:1)	0.671462207	1.49E-12
LPE(18:1)	LPE(18:0)	0.630980295	1.52E-12
LPE(18:0)	LPE(18:1)	0.630980295	1.52E-12
PI(38:4)	CL(72:7)	0.686094084	1.57E-12
CL(72:7)	PI(38:4)	0.686094084	1.57E-12
TAG(55:4)	TAG(48:1)	0.691467338	1.73E-12
TAG(48:1)	TAG(55:4)	0.691467338	1.73E-12
Cer-PC(34:1)	PE(36:1)	0.629512951	1.77E-12
PE(36:1)	Cer-PC(34:1)	0.629512951	1.77E-12
FA(20:5)	FA(20:3)	0.630279783	2.12E-12
FA(20:3)	FA(20:5)	0.630279783	2.12E-12
LPE(18:0)	LPE(20:4)	0.627367986	2.22E-12
LPE(20:4)	LPE(18:0)	0.627367986	2.22E-12
PC(32:0)	Cer-PE(44:1)	0.63199406	2.30E-12
Cer-PE(44:1)	PC(32:0)	0.63199406	2.30E-12
PE(40:6)	PC(36:4)	0.627003453	2.30E-12
PC(36:4)	PE(40:6)	0.627003453	2.30E-12
PC(34:1)	PC(36:2)	0.626815229	2.35E-12
PC(36:2)	PC(34:1)	0.626815229	2.35E-12
PC(36:1)	PC(34:0)	0.639357982	2.37E-12
PC(34:0)	PC(36:1)	0.639357982	2.37E-12
TAG(54:2)	TAG(48:3)	0.649543065	2.48E-12
TAG(48:3)	TAG(54:2)	0.649543065	2.48E-12
FA(22:6)	FA(16:0)	0.625568889	2.67E-12
FA(16:0)	FA(22:6)	0.625568889	2.67E-12
Cer-PE(36:3)	Cer-PE(36:2)	0.629717182	2.91E-12
Cer-PE(36:2)	Cer-PE(36:3)	0.629717182	2.91E-12
TAG(55:2)	TAG(48:3)	0.692754945	2.95E-12
TAG(48:3)	TAG(55:2)	0.692754945	2.95E-12
FA(18:1)	FA(20:2)	0.62373485	3.23E-12
FA(20:2)	FA(18:1)	0.62373485	3.23E-12
CL(70:4)	CL(70:7)	0.633500655	3.31E-12
CL(70:7)	CL(70:4)	0.633500655	3.31E-12
TAG(58:6)	TAG(54:3)	0.654969523	3.33E-12
TAG(54:3)	TAG(58:6)	0.654969523	3.33E-12
PC(34:1)	PC(36:1)	0.623316988	3.37E-12
PC(36:1)	PC(34:1)	0.623316988	3.37E-12
PE(38:6)	PE(38:5)	0.623092076	3.45E-12
PE(38:5)	PE(38:6)	0.623092076	3.45E-12
FA(22:6)	FA(20:1)	0.672042543	3.51E-12
FA(20:1)	FA(22:6)	0.672042543	3.51E-12
LPC(22:5)	PC(40:5)	0.630109537	3.61E-12
PC(40:5)	LPC(22:5)	0.630109537	3.61E-12
CL(72:9)	CL(74:6)	0.662755247	3.63E-12
CL(74:6)	CL(72:9)	0.662755247	3.63E-12
TAG(50:0)	TAG(51:2)	0.662537539	3.71E-12
TAG(51:2)	TAG(50:0)	0.662537539	3.71E-12
TAG(55:4)	TAG(51:3)	0.683807645	3.77E-12
TAG(51:3)	TAG(55:4)	0.683807645	3.77E-12
Cer(38:1)	Cer(38:2)	0.707318705	3.78E-12
Cer(38:2)	Cer(38:1)	0.707318705	3.78E-12
Cer-PE(36:2)	Cer-PE(38:2)	0.634422751	3.92E-12
Cer-PE(38:2)	Cer-PE(36:2)	0.634422751	3.92E-12
PI(38:4)	CL(72:9)	0.703287617	3.98E-12
CL(72:9)	PI(38:4)	0.703287617	3.98E-12
LPC(20:1)	FA(20:2)	0.621375495	4.11E-12
FA(20:2)	LPC(20:1)	0.621375495	4.11E-12
PC(36:1)	PC(32:0)	0.620423176	4.53E-12
PC(32:0)	PC(36:1)	0.620423176	4.53E-12
LPC(16:0)	LPC(17:0)	0.625229922	4.59E-12
LPC(17:0)	LPC(16:0)	0.625229922	4.59E-12
PE(40:4)	Cer-PE(44:1)	0.625208223	4.60E-12
Cer-PE(44:1)	PE(40:4)	0.625208223	4.60E-12
TAG(54:3)	TAG(54:2)	0.646085201	4.65E-12
TAG(54:2)	TAG(54:3)	0.646085201	4.65E-12
PC(32:0)	PC(40:6)	0.619928788	4.76E-12
PC(40:6)	PC(32:0)	0.619928788	4.76E-12
PI(38:4)	CL(70:4)	0.6814746	4.76E-12
CL(70:4)	PI(38:4)	0.6814746	4.76E-12
PE(38:2)	Cer-PE(44:1)	0.624837116	4.78E-12
Cer-PE(44:1)	PE(38:2)	0.624837116	4.78E-12
PC(34:1)	PC(36:4)	0.619795164	4.82E-12
PC(36:4)	PC(34:1)	0.619795164	4.82E-12
PC(36:1)	Cer-PC(42:2)	0.619501979	4.97E-12
Cer-PC(42:2)	PC(36:1)	0.619501979	4.97E-12
TAG(56:5)	TAG(51:3)	0.64778371	5.17E-12
TAG(51:3)	TAG(56:5)	0.64778371	5.17E-12
TAG(54:3)	TAG(55:4)	0.680276183	5.36E-12
TAG(55:4)	TAG(54:3)	0.680276183	5.36E-12
Glc-GP(38:4)	CL(72:9)	0.639162905	5.40E-12
CL(72:9)	Glc-GP(38:4)	0.639162905	5.40E-12
PE(38:2)	PC(40:4)	0.623513356	5.46E-12
PC(40:4)	PE(38:2)	0.623513356	5.46E-12
Cer-PE(44:1)	Cer-PE(42:1)	0.62349947	5.46E-12
Cer-PE(42:1)	Cer-PE(44:1)	0.62349947	5.46E-12
Cer-PE(34:1)	Cer-PE(38:2)	0.628525923	5.48E-12
Cer-PE(38:2)	Cer-PE(34:1)	0.628525923	5.48E-12
TAG(51:1)	TAG(48:2)	0.658592924	5.50E-12
TAG(48:2)	TAG(51:1)	0.658592924	5.50E-12
LPE(18:0)	LPE(20:0)	0.618107137	5.72E-12
LPE(20:0)	LPE(18:0)	0.618107137	5.72E-12
PC(36:2)	PC(40:6)	0.617923435	5.82E-12
PC(40:6)	PC(36:2)	0.617923435	5.82E-12
TAG(52:1)	TAG(56:5)	0.638021749	6.05E-12
TAG(56:5)	TAG(52:1)	0.638021749	6.05E-12
TAG(56:5)	TAG(56:4)	0.640331075	6.28E-12
TAG(56:4)	TAG(56:5)	0.640331075	6.28E-12
Glc-GP(38:4)	CL(74:7)	0.62124039	6.85E-12
CL(74:7)	Glc-GP(38:4)	0.62124039	6.85E-12
CL(74:8)	CL(72:7)	0.621018942	7.00E-12
CL(72:7)	CL(74:8)	0.621018942	7.00E-12
PE(40:6)	PC(38:6)	0.61579143	7.21E-12
PC(38:6)	PE(40:6)	0.61579143	7.21E-12
PE(38:5)	PE(36:3)	0.615605245	7.35E-12
PE(36:3)	PE(38:5)	0.615605245	7.35E-12
PC(34:1)	PC(36:3)	0.615438065	7.47E-12
PC(36:3)	PC(34:1)	0.615438065	7.47E-12
TAG(53:2)	TAG(56:3)	0.638188895	7.76E-12
TAG(56:3)	TAG(53:2)	0.638188895	7.76E-12
FA(16:0)	FA(20:4)	0.614750959	8.00E-12
FA(20:4)	FA(16:0)	0.614750959	8.00E-12
PC(34:1)	PC(38:6)	0.614713779	8.03E-12
PC(38:6)	PC(34:1)	0.614713779	8.03E-12
PE(40:5)	PC(40:5)	0.614264738	8.39E-12
PC(40:5)	PE(40:5)	0.614264738	8.39E-12
LPC(18:0)	LPE(20:0)	0.614088973	8.54E-12
LPE(20:0)	LPC(18:0)	0.614088973	8.54E-12
TAG(51:2)	TAG(50:3)	0.645318179	8.70E-12
TAG(50:3)	TAG(51:2)	0.645318179	8.70E-12
Cer-PE(40:2)	Cer-PE(40:3)	0.634188041	8.83E-12
Cer-PE(40:3)	Cer-PE(40:2)	0.634188041	8.83E-12
Cer-PC(34:1)	Cer-PE(44:1)	0.618554179	8.94E-12
Cer-PE(44:1)	Cer-PC(34:1)	0.618554179	8.94E-12
PA(32:2)	CL(70:7)	0.68452573	9.24E-12
CL(70:7)	PA(32:2)	0.68452573	9.24E-12
TAG(54:2)	TAG(56:3)	0.630878309	9.41E-12
TAG(56:3)	TAG(54:2)	0.630878309	9.41E-12
TAG(53:2)	TAG(50:2)	0.647073937	9.66E-12
TAG(50:2)	TAG(53:2)	0.647073937	9.66E-12
PC(36:1)	PC(36:3)	0.612799193	9.70E-12
PC(36:3)	PC(36:1)	0.612799193	9.70E-12
TAG(53:3)	TAG(51:4)	0.644099259	9.80E-12
TAG(51:4)	TAG(53:3)	0.644099259	9.80E-12
LPC(16:0)	LPE(18:1)	0.611906155	1.06E-11
LPE(18:1)	LPC(16:0)	0.611906155	1.06E-11
PC(36:2)	PC(36:4)	0.611667814	1.08E-11
PC(36:4)	PC(36:2)	0.611667814	1.08E-11
LPE(22:6)	LPS(18:0)	0.611649144	1.09E-11
LPS(18:0)	LPE(22:6)	0.611649144	1.09E-11
PI(38:5)	PS(36:2)	0.616445218	1.10E-11
PS(36:2)	PI(38:5)	0.616445218	1.10E-11
PC(34:0)	Cer-PE(44:1)	0.623822562	1.12E-11
Cer-PE(44:1)	PC(34:0)	0.623822562	1.12E-11
Glc-GP(38:3)	CL(74:9)	0.620991397	1.15E-11
CL(74:9)	Glc-GP(38:3)	0.620991397	1.15E-11
PC(36:1)	PC(40:6)	0.610907569	1.17E-11
PC(40:6)	PC(36:1)	0.610907569	1.17E-11
Glc-GP(36:2)	PI(36:2)	0.737818472	1.17E-11
PI(36:2)	Glc-GP(36:2)	0.737818472	1.17E-11
CL(74:6)	CL(70:6)	0.644525534	1.24E-11
CL(70:6)	CL(74:6)	0.644525534	1.24E-11
LPC(16:0)	LPC(20:3)	0.610065195	1.27E-11
LPC(20:3)	LPC(16:0)	0.610065195	1.27E-11
CL(74:6)	CL(74:8)	0.646620098	1.33E-11
CL(74:8)	CL(74:6)	0.646620098	1.33E-11
PC(36:1)	PC(38:5)	0.609396512	1.35E-11
PC(38:5)	PC(36:1)	0.609396512	1.35E-11
PE(36:3)	PE(34:1)	0.609083542	1.40E-11
PE(34:1)	PE(36:3)	0.609083542	1.40E-11
LPE(18:2)	LPE(22:6)	0.61150166	1.40E-11
LPE(22:6)	LPE(18:2)	0.61150166	1.40E-11
LPC(17:0)	LPC(18:0)	0.613894618	1.41E-11
LPC(18:0)	LPC(17:0)	0.613894618	1.41E-11
LPE(18:0)	LPE(22:6)	0.608587466	1.47E-11
LPE(22:6)	LPE(18:0)	0.608587466	1.47E-11
PC(32:0)	PC(38:5)	0.60837002	1.50E-11
PC(38:5)	PC(32:0)	0.60837002	1.50E-11
PI(38:4)	CL(74:7)	0.669059792	1.59E-11
CL(74:7)	PI(38:4)	0.669059792	1.59E-11
PC(42:6)	Cer-PE(42:1)	0.675266992	1.63E-11
Cer-PE(42:1)	PC(42:6)	0.675266992	1.63E-11
CL(72:9)	CL(72:8)	0.627599696	1.67E-11
CL(72:8)	CL(72:9)	0.627599696	1.67E-11
Glc-GP(38:4)	CL(74:8)	0.611999998	1.70E-11
CL(74:8)	Glc-GP(38:4)	0.611999998	1.70E-11
PE(40:4)	Cer-PC(42:2)	0.606844551	1.74E-11
Cer-PC(42:2)	PE(40:4)	0.606844551	1.74E-11
PC(34:2)	PE(38:4)	0.606299769	1.83E-11
PE(38:4)	PC(34:2)	0.606299769	1.83E-11
PC(34:0)	Cer-PC(34:1)	0.618538255	1.87E-11
Cer-PC(34:1)	PC(34:0)	0.618538255	1.87E-11
PI(38:4)	Glc-GP(38:4)	0.660777104	1.91E-11
Glc-GP(38:4)	PI(38:4)	0.660777104	1.91E-11
PA(36:2)	PA(38:5)	0.853471937	1.93E-11
PA(38:5)	PA(36:2)	0.853471937	1.93E-11
PA(38:5)	PA(38:4)	0.807475826	2.06E-11
PA(38:4)	PA(38:5)	0.807475826	2.06E-11
TAG(52:1)	TAG(53:4)	0.636327051	2.06E-11
TAG(53:4)	TAG(52:1)	0.636327051	2.06E-11
Glc-GP(38:3)	Glc-GP(40:4)	0.625346994	2.07E-11
Glc-GP(40:4)	Glc-GP(38:3)	0.625346994	2.07E-11
CL(74:8)	CL(72:8)	0.609865688	2.08E-11
CL(72:8)	CL(74:8)	0.609865688	2.08E-11
PI(36:3)	Glc-GP(38:3)	0.614745128	2.11E-11
Glc-GP(38:3)	PI(36:3)	0.614745128	2.11E-11
TAG(54:3)	TAG(52:2)	0.629766682	2.27E-11
TAG(52:2)	TAG(54:3)	0.629766682	2.27E-11
FA(16:1)	FA(20:2)	0.604030067	2.28E-11
FA(20:2)	FA(16:1)	0.604030067	2.28E-11
PC(32:0)	PC(40:5)	0.603906245	2.30E-11
PC(40:5)	PC(32:0)	0.603906245	2.30E-11
TAG(53:2)	TAG(50:1)	0.632323998	2.31E-11
TAG(50:1)	TAG(53:2)	0.632323998	2.31E-11
PC(36:2)	PC(38:6)	0.603297989	2.44E-11
PC(38:6)	PC(36:2)	0.603297989	2.44E-11
PE(38:1)	PC(40:4)	0.608130219	2.46E-11
PC(40:4)	PE(38:1)	0.608130219	2.46E-11
PC(42:6)	Cer-PC(42:4)	0.706224883	2.46E-11
Cer-PC(42:4)	PC(42:6)	0.706224883	2.46E-11
TAG(54:3)	TAG(50:1)	0.628640871	2.53E-11
TAG(50:1)	TAG(54:3)	0.628640871	2.53E-11
CL(72:8)	CL(74:9)	0.610287021	2.54E-11
CL(74:9)	CL(72:8)	0.610287021	2.54E-11
TAG(50:3)	TAG(51:3)	0.631209625	2.57E-11
TAG(51:3)	TAG(50:3)	0.631209625	2.57E-11
TAG(53:3)	TAG(56:5)	0.622983684	2.59E-11
TAG(56:5)	TAG(53:3)	0.622983684	2.59E-11
PC(34:0)	Cer-PC(36:1)	0.617576919	2.63E-11
Cer-PC(36:1)	PC(34:0)	0.617576919	2.63E-11
TAG(53:2)	TAG(56:5)	0.625028141	2.75E-11
TAG(56:5)	TAG(53:2)	0.625028141	2.75E-11
TAG(49:2)	TAG(48:1)	0.788485588	2.86E-11
TAG(48:1)	TAG(49:2)	0.788485588	2.86E-11
Cer(38:5)	CL(70:6)	0.658859889	3.06E-11
CL(70:6)	Cer(38:5)	0.658859889	3.06E-11
LPC(22:6)	LPE(22:6)	0.603257159	3.09E-11
LPE(22:6)	LPC(22:6)	0.603257159	3.09E-11
FA(18:3)	FA(20:5)	0.603119499	3.13E-11
FA(20:5)	FA(18:3)	0.603119499	3.13E-11
LPE(18:2)	LPE(18:3)	0.610562689	3.13E-11
LPE(18:3)	LPE(18:2)	0.610562689	3.13E-11
PC(40:4)	Cer-PC(42:1)	0.610494872	3.15E-11
Cer-PC(42:1)	PC(40:4)	0.610494872	3.15E-11
FA(20:4)	FA(18:0)	0.602863271	3.20E-11
FA(18:0)	FA(20:4)	0.602863271	3.20E-11
PC(38:5)	Cer-PC(42:2)	0.60002378	3.33E-11
Cer-PC(42:2)	PC(38:5)	0.60002378	3.33E-11
PE(38:1)	Cer-PE(44:1)	0.604813298	3.36E-11
Cer-PE(44:1)	PE(38:1)	0.604813298	3.36E-11
PE(38:2)	PC(38:2)	0.633593311	3.47E-11
PC(38:2)	PE(38:2)	0.633593311	3.47E-11
PC(34:1)	PC(32:1)	0.599285865	3.57E-11
PC(32:1)	PC(34:1)	0.599285865	3.57E-11
LPS(20:2)	LPS(18:2)	0.770598366	3.76E-11
LPS(18:2)	LPS(20:2)	0.770598366	3.76E-11
TAG(54:2)	TAG(51:3)	0.626482646	3.99E-11
TAG(51:3)	TAG(54:2)	0.626482646	3.99E-11
LPC(20:1)	LPC(22:4)	0.612182733	4.35E-11
LPC(22:4)	LPC(20:1)	0.612182733	4.35E-11
PC(34:1)	PE(36:1)	0.597103046	4.38E-11
PE(36:1)	PC(34:1)	0.597103046	4.38E-11
TAG(56:3)	TAG(51:2)	0.628153927	4.42E-11
TAG(51:2)	TAG(56:3)	0.628153927	4.42E-11
TAG(58:6)	TAG(51:2)	0.633480444	4.56E-11
TAG(51:2)	TAG(58:6)	0.633480444	4.56E-11
TAG(56:5)	TAG(51:2)	0.627421742	4.72E-11
TAG(51:2)	TAG(56:5)	0.627421742	4.72E-11
TAG(54:2)	TAG(52:2)	0.621366315	4.96E-11
TAG(52:2)	TAG(54:2)	0.621366315	4.96E-11
LPC(22:5)	FA(22:5)	0.602946273	5.04E-11
FA(22:5)	LPC(22:5)	0.602946273	5.04E-11
Cer-PE(40:2)	Cer-PE(38:2)	0.618060215	5.25E-11
Cer-PE(38:2)	Cer-PE(40:2)	0.618060215	5.25E-11
TAG(54:3)	TAG(55:3)	0.652496448	5.47E-11
TAG(55:3)	TAG(54:3)	0.652496448	5.47E-11
PE(40:2)	Cer-PC(42:1)	0.599467862	5.53E-11
Cer-PC(42:1)	PE(40:2)	0.599467862	5.53E-11
Cer(38:5)	CL(70:7)	0.651890763	5.77E-11
CL(70:7)	Cer(38:5)	0.651890763	5.77E-11
LPE(18:2)	PE(34:3)	0.616697624	5.94E-11
PE(34:3)	LPE(18:2)	0.616697624	5.94E-11
TAG(58:5)	TAG(58:4)	0.650837091	6.35E-11
TAG(58:4)	TAG(58:5)	0.650837091	6.35E-11
TAG(56:4)	TAG(56:3)	0.613066219	6.49E-11
TAG(56:3)	TAG(56:4)	0.613066219	6.49E-11
PE(38:6)	PC(36:4)	0.592827546	6.51E-11
PC(36:4)	PE(38:6)	0.592827546	6.51E-11
LPE(20:0)	LPE(22:0)	0.59518107	6.55E-11
LPE(22:0)	LPE(20:0)	0.59518107	6.55E-11
LPC(22:6)	LPE(18:0)	0.594685243	6.86E-11
LPE(18:0)	LPC(22:6)	0.594685243	6.86E-11
Cer-PC(36:1)	Cer-PC(40:1)	0.609259114	7.22E-11
Cer-PC(40:1)	Cer-PC(36:1)	0.609259114	7.22E-11
PC(34:1)	PC(40:6)	0.591654439	7.26E-11
PC(40:6)	PC(34:1)	0.591654439	7.26E-11
LPC(17:0)	LPE(18:1)	0.596049817	7.57E-11
LPE(18:1)	LPC(17:0)	0.596049817	7.57E-11
PS(34:0)	Glc-GP(36:4)	0.59339241	7.72E-11
Glc-GP(36:4)	PS(34:0)	0.59339241	7.72E-11
PS(34:0)	PI(36:4)	0.593380596	7.73E-11
PI(36:4)	PS(34:0)	0.593380596	7.73E-11
TAG(58:6)	TAG(53:2)	0.619220411	7.73E-11
TAG(53:2)	TAG(58:6)	0.619220411	7.73E-11
TAG(54:2)	TAG(51:2)	0.621617805	7.99E-11
TAG(51:2)	TAG(54:2)	0.621617805	7.99E-11
Glc-GP(38:4)	CL(70:5)	0.592963815	8.03E-11
CL(70:5)	Glc-GP(38:4)	0.592963815	8.03E-11
LPC(16:0)	LPE(20:0)	0.590421326	8.12E-11
LPE(20:0)	LPC(16:0)	0.590421326	8.12E-11
PE(38:4)	PC(36:4)	0.590161575	8.32E-11
PC(36:4)	PE(38:4)	0.590161575	8.32E-11
CL(72:5)	CL(74:8)	0.604958082	8.42E-11
CL(74:8)	CL(72:5)	0.604958082	8.42E-11
TAG(53:4)	TAG(50:3)	0.623344726	8.80E-11
TAG(50:3)	TAG(53:4)	0.623344726	8.80E-11
LPC(20:4)	LPC(22:5)	0.59681283	8.84E-11
LPC(22:5)	LPC(20:4)	0.59681283	8.84E-11
PC(36:1)	PE(36:1)	0.58945034	8.87E-11
PE(36:1)	PC(36:1)	0.58945034	8.87E-11
PC(34:3)	PE(36:3)	0.58941081	8.91E-11
PE(36:3)	PC(34:3)	0.58941081	8.91E-11
PC(34:1)	PC(32:0)	0.588823165	9.40E-11
PC(32:0)	PC(34:1)	0.588823165	9.40E-11
FA(22:4)	FA(16:1)	0.588805705	9.41E-11
FA(16:1)	FA(22:4)	0.588805705	9.41E-11
LPC(17:0)	LPE(18:0)	0.59352445	9.52E-11
LPE(18:0)	LPC(17:0)	0.59352445	9.52E-11
Cer-PC(40:1)	Cer-PC(38:1)	0.683466909	9.72E-11
Cer-PC(38:1)	Cer-PC(40:1)	0.683466909	9.72E-11
LPC(20:2)	LPE(18:1)	0.588311849	9.84E-11
LPE(18:1)	LPC(20:2)	0.588311849	9.84E-11
FA(18:2)	FA(22:4)	0.588268333	9.88E-11
FA(22:4)	FA(18:2)	0.588268333	9.88E-11
TAG(58:6)	TAG(53:3)	0.616011911	1.03E-10
TAG(53:3)	TAG(58:6)	0.616011911	1.03E-10
PE(38:6)	PE(34:1)	0.587767979	1.03E-10
PE(34:1)	PE(38:6)	0.587767979	1.03E-10
PS(36:0)	Cer-PC(38:1)	0.6826717	1.04E-10
Cer-PC(38:1)	PS(36:0)	0.6826717	1.04E-10
TAG(48:3)	TAG(51:1)	0.626974881	1.06E-10
TAG(51:1)	TAG(48:3)	0.626974881	1.06E-10
TAG(54:2)	TAG(56:5)	0.607162005	1.10E-10
TAG(56:5)	TAG(54:2)	0.607162005	1.10E-10
TAG(58:6)	TAG(56:7)	0.615181795	1.11E-10
TAG(56:7)	TAG(58:6)	0.615181795	1.11E-10
PI(36:3)	PI(38:6)	0.617769345	1.13E-10
PI(38:6)	PI(36:3)	0.617769345	1.13E-10
TAG(53:2)	TAG(48:3)	0.613782188	1.25E-10
TAG(48:3)	TAG(53:2)	0.613782188	1.25E-10
PI(38:4)	CL(70:5)	0.642787184	1.29E-10
CL(70:5)	PI(38:4)	0.642787184	1.29E-10
TAG(52:1)	TAG(52:3)	0.616177691	1.30E-10
TAG(52:3)	TAG(52:1)	0.616177691	1.30E-10
TAG(52:1)	TAG(48:0)	0.610625519	1.30E-10
TAG(48:0)	TAG(52:1)	0.610625519	1.30E-10
LPC(20:4)	LPC(18:2)	0.589770188	1.33E-10
LPC(18:2)	LPC(20:4)	0.589770188	1.33E-10
PC(36:1)	PE(38:1)	0.584409411	1.40E-10
PE(38:1)	PC(36:1)	0.584409411	1.40E-10
PC(38:3)	PC(40:6)	0.584283969	1.41E-10
PC(40:6)	PC(38:3)	0.584283969	1.41E-10
TAG(53:4)	TAG(51:1)	0.623441119	1.44E-10
TAG(51:1)	TAG(53:4)	0.623441119	1.44E-10
PC(34:3)	PE(34:3)	0.60393301	1.47E-10
PE(34:3)	PC(34:3)	0.60393301	1.47E-10
TAG(51:3)	TAG(50:1)	0.61197933	1.47E-10
TAG(50:1)	TAG(51:3)	0.61197933	1.47E-10
TAG(52:1)	TAG(52:2)	0.60910044	1.49E-10
TAG(52:2)	TAG(52:1)	0.60910044	1.49E-10
TAG(58:6)	TAG(56:5)	0.61116226	1.58E-10
TAG(56:5)	TAG(58:6)	0.61116226	1.58E-10
TAG(54:1)	TAG(56:5)	0.608257431	1.61E-10
TAG(56:5)	TAG(54:1)	0.608257431	1.61E-10
PI(36:3)	PS(36:2)	0.592502748	1.63E-10
PS(36:2)	PI(36:3)	0.592502748	1.63E-10
TAG(50:3)	TAG(51:1)	0.621249483	1.75E-10
TAG(51:1)	TAG(50:3)	0.621249483	1.75E-10
TAG(51:3)	TAG(50:2)	0.612719859	1.75E-10
TAG(50:2)	TAG(51:3)	0.612719859	1.75E-10
TAG(56:2)	TAG(50:1)	0.615101772	1.82E-10
TAG(50:1)	TAG(56:2)	0.615101772	1.82E-10
PE(40:4)	Cer-PC(36:1)	0.593472313	1.86E-10
Cer-PC(36:1)	PE(40:4)	0.593472313	1.86E-10
LPC(17:0)	LPE(22:0)	0.588428797	1.87E-10
LPE(22:0)	LPC(17:0)	0.588428797	1.87E-10
TAG(49:1)	TAG(51:2)	0.711425038	1.88E-10
TAG(51:2)	TAG(49:1)	0.711425038	1.88E-10
PE(38:4)	PE(38:5)	0.580750975	1.94E-10
PE(38:5)	PE(38:4)	0.580750975	1.94E-10
LPC(16:0)	LPC(18:1)	0.583108388	1.94E-10
LPC(18:1)	LPC(16:0)	0.583108388	1.94E-10
TAG(56:5)	TAG(51:1)	0.616716225	2.02E-10
TAG(51:1)	TAG(56:5)	0.616716225	2.02E-10
TAG(54:2)	TAG(56:2)	0.605130748	2.11E-10
TAG(56:2)	TAG(54:2)	0.605130748	2.11E-10
TAG(54:2)	TAG(54:1)	0.602402721	2.12E-10
TAG(54:1)	TAG(54:2)	0.602402721	2.12E-10
LPC(20:5)	CE(18:3)	-0.63055294	2.17E-10
CE(18:3)	LPC(20:5)	-0.63055294	2.17E-10
LPC(20:0)	LPE(22:0)	0.586671244	2.18E-10
LPE(22:0)	LPC(20:0)	0.586671244	2.18E-10
Glc-GP(38:4)	CL(70:6)	0.583993757	2.22E-10
CL(70:6)	Glc-GP(38:4)	0.583993757	2.22E-10
LPC(18:2)	LPE(18:2)	0.586303266	2.25E-10
LPE(18:2)	LPC(18:2)	0.586303266	2.25E-10
Glc-GP(38:4)	CL(74:6)	0.609729854	2.27E-10
CL(74:6)	Glc-GP(38:4)	0.609729854	2.27E-10
LPC(18:2)	LPE(22:6)	0.583323046	2.36E-10
LPE(22:6)	LPC(18:2)	0.583323046	2.36E-10
TAG(54:1)	TAG(51:3)	0.612053318	2.36E-10
TAG(51:3)	TAG(54:1)	0.612053318	2.36E-10
LPE(18:3)	LPE(18:0)	0.588080046	2.40E-10
LPE(18:0)	LPE(18:3)	0.588080046	2.40E-10
PI(38:3)	Glc-GP(38:3)	0.775845242	2.40E-10
Glc-GP(38:3)	PI(38:3)	0.775845242	2.40E-10
TAG(52:1)	TAG(50:0)	0.608513053	2.52E-10
TAG(50:0)	TAG(52:1)	0.608513053	2.52E-10
FA(20:5)	FA(16:1)	0.580138647	2.52E-10
FA(16:1)	FA(20:5)	0.580138647	2.52E-10
PE(36:2)	PE(36:4)	0.577600951	2.55E-10
PE(36:4)	PE(36:2)	0.577600951	2.55E-10
PI(38:4)	CL(70:6)	0.637748885	2.60E-10
CL(70:6)	PI(38:4)	0.637748885	2.60E-10
PE(40:2)	PE(40:4)	0.577374198	2.61E-10
PE(40:4)	PE(40:2)	0.577374198	2.61E-10
LPC(18:1)	LPC(22:6)	0.581971333	2.65E-10
LPC(22:6)	LPC(18:1)	0.581971333	2.65E-10
TAG(58:5)	TAG(55:3)	0.634314664	2.67E-10
TAG(55:3)	TAG(58:5)	0.634314664	2.67E-10
LPC(18:1)	LPE(22:1)	0.682772419	2.71E-10
LPE(22:1)	LPC(18:1)	0.682772419	2.71E-10
LPC(17:0)	LPC(20:2)	0.581495551	2.77E-10
LPC(20:2)	LPC(17:0)	0.581495551	2.77E-10
PC(40:4)	Cer-PC(42:2)	0.580448948	3.03E-10
Cer-PC(42:2)	PC(40:4)	0.580448948	3.03E-10
TAG(54:1)	TAG(51:2)	0.609134518	3.03E-10
TAG(51:2)	TAG(54:1)	0.609134518	3.03E-10
TAG(58:4)	TAG(58:6)	0.635917562	3.03E-10
TAG(58:6)	TAG(58:4)	0.635917562	3.03E-10
FA(20:1)	FA(22:4)	0.623477947	3.06E-10
FA(22:4)	FA(20:1)	0.623477947	3.06E-10
FA(22:6)	FA(18:0)	0.577898055	3.06E-10
FA(18:0)	FA(22:6)	0.577898055	3.06E-10
TAG(54:3)	TAG(51:1)	0.614542958	3.10E-10
TAG(51:1)	TAG(54:3)	0.614542958	3.10E-10
TAG(51:3)	TAG(48:0)	0.603118336	3.16E-10
TAG(48:0)	TAG(51:3)	0.603118336	3.16E-10
LPS(22:6)	LPS(18:2)	0.783536944	3.22E-10
LPS(18:2)	LPS(22:6)	0.783536944	3.22E-10
Glc-GP(38:4)	CL(70:7)	0.579130415	3.39E-10
CL(70:7)	Glc-GP(38:4)	0.579130415	3.39E-10
Glc-GP(40:4)	CL(70:5)	0.591217067	3.52E-10
CL(70:5)	Glc-GP(40:4)	0.591217067	3.52E-10
TAG(54:1)	TAG(48:3)	0.601652736	3.58E-10
TAG(48:3)	TAG(54:1)	0.601652736	3.58E-10
CL(70:5)	CL(74:8)	0.580778479	3.63E-10
CL(74:8)	CL(70:5)	0.580778479	3.63E-10
PC(34:0)	Cer-PC(42:1)	0.590563356	3.73E-10
Cer-PC(42:1)	PC(34:0)	0.590563356	3.73E-10
PE(38:4)	PC(38:6)	0.573100176	3.78E-10
PC(38:6)	PE(38:4)	0.573100176	3.78E-10
PC(38:2)	Cer-PC(40:1)	0.609047297	3.87E-10
Cer-PC(40:1)	PC(38:2)	0.609047297	3.87E-10
TAG(54:3)	TAG(54:5)	0.60003812	4.10E-10
TAG(54:5)	TAG(54:3)	0.60003812	4.10E-10
Cer-PC(40:1)	Cer-PC(42:2)	0.581672383	4.16E-10
Cer-PC(42:2)	Cer-PC(40:1)	0.581672383	4.16E-10
TAG(48:3)	TAG(50:3)	0.597005536	4.21E-10
TAG(50:3)	TAG(48:3)	0.597005536	4.21E-10
TAG(58:3)	TAG(55:3)	0.651807208	4.22E-10
TAG(55:3)	TAG(58:3)	0.651807208	4.22E-10
TAG(58:6)	TAG(55:4)	0.63192124	4.23E-10
TAG(55:4)	TAG(58:6)	0.63192124	4.23E-10
PI(38:5)	PI(36:4)	0.573858304	4.34E-10
PI(36:4)	PI(38:5)	0.573858304	4.34E-10
TAG(56:5)	TAG(50:3)	0.593807672	4.41E-10
TAG(50:3)	TAG(56:5)	0.593807672	4.41E-10
Cer-PE(42:2)	Cer-PE(42:4)	0.62496022	4.49E-10
Cer-PE(42:4)	Cer-PE(42:2)	0.62496022	4.49E-10
FA(16:1)	CL(70:6)	0.575825	4.51E-10
CL(70:6)	FA(16:1)	0.575825	4.51E-10
PC(40:4)	PC(40:6)	0.575740507	4.54E-10
PC(40:6)	PC(40:4)	0.575740507	4.54E-10
TAG(53:3)	TAG(56:3)	0.590803915	4.55E-10
TAG(56:3)	TAG(53:3)	0.590803915	4.55E-10
PA(34:1)	PA(38:4)	0.790505792	4.76E-10
PA(38:4)	PA(34:1)	0.790505792	4.76E-10
LPC(18:1)	LPC(22:4)	0.584310723	5.09E-10
LPC(22:4)	LPC(18:1)	0.584310723	5.09E-10
LPC(20:1)	LPE(22:1)	0.674998738	5.12E-10
LPE(22:1)	LPC(20:1)	0.674998738	5.12E-10
TAG(50:4)	TAG(51:4)	0.597259124	5.17E-10
TAG(51:4)	TAG(50:4)	0.597259124	5.17E-10
FA(22:3)	FA(22:5)	0.642399665	5.21E-10
FA(22:5)	FA(22:3)	0.642399665	5.21E-10
TAG(53:3)	TAG(52:5)	0.588947294	5.32E-10
TAG(52:5)	TAG(53:3)	0.588947294	5.32E-10
PI(38:4)	CL(72:8)	0.622795613	5.36E-10
CL(72:8)	PI(38:4)	0.622795613	5.36E-10
PE(38:2)	PE(36:2)	0.568556513	5.57E-10
PE(36:2)	PE(38:2)	0.568556513	5.57E-10
TAG(52:5)	TAG(51:3)	0.596327088	5.59E-10
TAG(51:3)	TAG(52:5)	0.596327088	5.59E-10
TAG(54:2)	TAG(55:4)	0.625237355	5.66E-10
TAG(55:4)	TAG(54:2)	0.625237355	5.66E-10
TAG(55:3)	TAG(48:2)	0.622064265	5.69E-10
TAG(48:2)	TAG(55:3)	0.622064265	5.69E-10
TAG(54:2)	TAG(53:4)	0.598805018	5.71E-10
TAG(53:4)	TAG(54:2)	0.598805018	5.71E-10
PI(38:5)	PI(38:6)	0.59590704	5.79E-10
PI(38:6)	PI(38:5)	0.59590704	5.79E-10
FA(20:4)	FA(18:3)	0.567946987	5.86E-10
FA(18:3)	FA(20:4)	0.567946987	5.86E-10
Cer(36:1)	LPC(18:0)	0.567874883	5.90E-10
LPC(18:0)	Cer(36:1)	0.567874883	5.90E-10
LPC(20:0)	PC(40:4)	0.5770583	6.14E-10
PC(40:4)	LPC(20:0)	0.5770583	6.14E-10
LPC(20:4)	LPC(18:1)	0.569764113	6.14E-10
LPC(18:1)	LPC(20:4)	0.569764113	6.14E-10
TAG(54:1)	TAG(50:3)	0.592292764	6.25E-10
TAG(50:3)	TAG(54:1)	0.592292764	6.25E-10
TAG(54:3)	TAG(48:2)	0.591786445	6.51E-10
TAG(48:2)	TAG(54:3)	0.591786445	6.51E-10
PC(32:1)	PE(36:1)	0.566427177	6.67E-10
PE(36:1)	PC(32:1)	0.566427177	6.67E-10
PI(38:4)	CL(74:6)	0.642672291	6.70E-10
CL(74:6)	PI(38:4)	0.642672291	6.70E-10
LPC(18:2)	LPC(16:0)	0.570799517	6.89E-10
LPC(16:0)	LPC(18:2)	0.570799517	6.89E-10
TAG(52:6)	TAG(48:3)	0.590920566	7.00E-10
TAG(48:3)	TAG(52:6)	0.590920566	7.00E-10
TAG(56:5)	TAG(50:1)	0.59084841	7.04E-10
TAG(50:1)	TAG(56:5)	0.59084841	7.04E-10
PE(38:1)	PE(40:4)	0.565617755	7.14E-10
PE(40:4)	PE(38:1)	0.565617755	7.14E-10
PE(40:2)	Cer-PE(44:1)	0.570032872	7.35E-10
Cer-PE(44:1)	PE(40:2)	0.570032872	7.35E-10
PC(34:0)	PC(40:6)	0.577264063	7.43E-10
PC(40:6)	PC(34:0)	0.577264063	7.43E-10
TAG(49:1)	TAG(51:3)	0.694294623	7.65E-10
TAG(51:3)	TAG(49:1)	0.694294623	7.65E-10
Cer-PC(38:1)	Cer-PC(36:1)	0.657977234	8.09E-10
Cer-PC(36:1)	Cer-PC(38:1)	0.657977234	8.09E-10
PE(34:1)	PE(36:5)	0.563856178	8.27E-10
PE(36:5)	PE(34:1)	0.563856178	8.27E-10
LPC(18:0)	CL(72:7)	0.563741802	8.35E-10
CL(72:7)	LPC(18:0)	0.563741802	8.35E-10
TAG(55:3)	TAG(48:3)	0.611186507	8.43E-10
TAG(48:3)	TAG(55:3)	0.611186507	8.43E-10
PE(38:2)	PC(42:6)	0.62913079	8.91E-10
PC(42:6)	PE(38:2)	0.62913079	8.91E-10
LPE(18:1)	LPE(20:0)	0.56283745	9.00E-10
LPE(20:0)	LPE(18:1)	0.56283745	9.00E-10
TAG(52:3)	TAG(54:2)	0.593165444	9.06E-10
TAG(54:2)	TAG(52:3)	0.593165444	9.06E-10
FA(20:1)	CL(70:6)	0.615884042	9.38E-10
CL(70:6)	FA(20:1)	0.615884042	9.38E-10
TAG(58:6)	TAG(56:4)	0.589645989	9.67E-10
TAG(56:4)	TAG(58:6)	0.589645989	9.67E-10
PI(38:5)	Glc-GP(36:4)	0.564302324	9.70E-10
Glc-GP(36:4)	PI(38:5)	0.564302324	9.70E-10
PE(40:4)	PC(40:6)	0.561851829	9.77E-10
PC(40:6)	PE(40:4)	0.561851829	9.77E-10
TAG(58:6)	TAG(51:3)	0.594798431	9.92E-10
TAG(51:3)	TAG(58:6)	0.594798431	9.92E-10
LPE(20:4)	LPE(20:3)	0.561639818	9.94E-10
LPE(20:3)	LPE(20:4)	0.561639818	9.94E-10
LPC(20:2)	LPE(20:0)	0.561632176	9.95E-10
LPE(20:0)	LPC(20:2)	0.561632176	9.95E-10
FA(20:3)	FA(18:2)	0.56151513	1.00E-09
FA(18:2)	FA(20:3)	0.56151513	1.00E-09
Cer(34:1)	Cer(38:1)	0.571017351	1.01E-09
Cer(38:1)	Cer(34:1)	0.571017351	1.01E-09
FA(22:6)	FA(18:3)	0.561247008	1.03E-09
FA(18:3)	FA(22:6)	0.561247008	1.03E-09
TAG(56:3)	TAG(51:3)	0.588566628	1.06E-09
TAG(51:3)	TAG(56:3)	0.588566628	1.06E-09
TAG(53:4)	TAG(48:2)	0.596615819	1.07E-09
TAG(48:2)	TAG(53:4)	0.596615819	1.07E-09
TAG(52:1)	TAG(48:3)	0.582971061	1.08E-09
TAG(48:3)	TAG(52:1)	0.582971061	1.08E-09
TAG(56:3)	TAG(48:2)	0.58276565	1.10E-09
TAG(48:2)	TAG(56:3)	0.58276565	1.10E-09
TAG(50:4)	TAG(48:1)	0.588033488	1.10E-09
TAG(48:1)	TAG(50:4)	0.588033488	1.10E-09
PC(32:0)	PC(40:4)	0.565088845	1.11E-09
PC(40:4)	PC(32:0)	0.565088845	1.11E-09
TAG(53:3)	TAG(56:4)	0.582638728	1.11E-09
TAG(56:4)	TAG(53:3)	0.582638728	1.11E-09
TAG(50:1)	TAG(51:2)	0.593198576	1.13E-09
TAG(51:2)	TAG(50:1)	0.593198576	1.13E-09
FA(16:1)	FA(16:0)	0.559733846	1.16E-09
FA(16:0)	FA(16:1)	0.559733846	1.16E-09
Glc-GP(40:4)	CL(74:9)	0.581945766	1.17E-09
CL(74:9)	Glc-GP(40:4)	0.581945766	1.17E-09
PA(32:2)	CL(74:9)	0.632200287	1.18E-09
CL(74:9)	PA(32:2)	0.632200287	1.18E-09
PC(32:2)	PC(34:5)	0.729584974	1.26E-09
PC(34:5)	PC(32:2)	0.729584974	1.26E-09
TAG(50:0)	TAG(48:2)	0.59158289	1.28E-09
TAG(48:2)	TAG(50:0)	0.59158289	1.28E-09
PE(38:4)	PC(36:5)	0.55795452	1.35E-09
PC(36:5)	PE(38:4)	0.55795452	1.35E-09
PC(34:3)	PC(36:6)	0.582798841	1.35E-09
PC(36:6)	PC(34:3)	0.582798841	1.35E-09
LPC(20:1)	CL(74:9)	0.564779116	1.38E-09
CL(74:9)	LPC(20:1)	0.564779116	1.38E-09
PE(40:2)	PC(42:6)	0.623498743	1.39E-09
PC(42:6)	PE(40:2)	0.623498743	1.39E-09
PC(34:0)	PA(32:2)	0.626159889	1.46E-09
PA(32:2)	PC(34:0)	0.626159889	1.46E-09
TAG(53:3)	TAG(50:3)	0.579171967	1.47E-09
TAG(50:3)	TAG(53:3)	0.579171967	1.47E-09
TAG(58:3)	TAG(55:2)	0.646665199	1.47E-09
TAG(55:2)	TAG(58:3)	0.646665199	1.47E-09
FA(20:4)	FA(20:5)	0.558804369	1.52E-09
FA(20:5)	FA(20:4)	0.558804369	1.52E-09
Cer-PE(42:4)	Cer-PE(40:4)	0.606502003	1.55E-09
Cer-PE(40:4)	Cer-PE(42:4)	0.606502003	1.55E-09
LPC(18:1)	FA(20:4)	0.558178038	1.60E-09
FA(20:4)	LPC(18:1)	0.558178038	1.60E-09
Cer(38:5)	PI(38:4)	0.649074357	1.62E-09
PI(38:4)	Cer(38:5)	0.649074357	1.62E-09
Glc-GP(36:3)	Glc-GP(38:3)	0.577638151	1.66E-09
Glc-GP(38:3)	Glc-GP(36:3)	0.577638151	1.66E-09
TAG(56:2)	TAG(48:2)	0.585619261	1.66E-09
TAG(48:2)	TAG(56:2)	0.585619261	1.66E-09
Cer-PC(42:2)	Cer-PE(42:1)	0.55522954	1.68E-09
Cer-PE(42:1)	Cer-PC(42:2)	0.55522954	1.68E-09
TAG(55:2)	TAG(50:2)	0.634054055	1.72E-09
TAG(50:2)	TAG(55:2)	0.634054055	1.72E-09
PC(34:0)	PC(38:5)	0.566902172	1.73E-09
PC(38:5)	PC(34:0)	0.566902172	1.73E-09
Cer(38:1)	DiCer(36:0)	0.57423819	1.77E-09
DiCer(36:0)	Cer(38:1)	0.57423819	1.77E-09
TAG(54:1)	TAG(56:3)	0.57642761	1.82E-09
TAG(56:3)	TAG(54:1)	0.57642761	1.82E-09
LPC(20:2)	FA(20:2)	0.554172837	1.83E-09
FA(20:2)	LPC(20:2)	0.554172837	1.83E-09
CL(74:8)	CL(70:4)	0.563489295	1.87E-09
CL(70:4)	CL(74:8)	0.563489295	1.87E-09
FA(20:3)	FA(18:3)	0.553380808	1.95E-09
FA(18:3)	FA(20:3)	0.553380808	1.95E-09
PE(36:5)	PE(34:3)	0.57276433	1.98E-09
PE(34:3)	PE(36:5)	0.57276433	1.98E-09
Glc-GP(38:4)	CL(72:6)	0.553150492	1.99E-09
CL(72:6)	Glc-GP(38:4)	0.553150492	1.99E-09
PC(34:1)	PC(34:2)	0.553098104	2.00E-09
PC(34:2)	PC(34:1)	0.553098104	2.00E-09
PE(38:5)	PE(36:0)	0.560039504	2.03E-09
PE(36:0)	PE(38:5)	0.560039504	2.03E-09
TAG(50:2)	TAG(51:2)	0.58812528	2.10E-09
TAG(51:2)	TAG(50:2)	0.58812528	2.10E-09
PC(40:4)	Cer-PE(44:1)	0.561983612	2.11E-09
Cer-PE(44:1)	PC(40:4)	0.561983612	2.11E-09
PE(38:6)	PC(38:6)	0.552364244	2.12E-09
PC(38:6)	PE(38:6)	0.552364244	2.12E-09
TAG(50:5)	TAG(49:1)	0.717635963	2.14E-09
TAG(49:1)	TAG(50:5)	0.717635963	2.14E-09
TAG(54:3)	TAG(56:3)	0.57700892	2.14E-09
TAG(56:3)	TAG(54:3)	0.57700892	2.14E-09
TAG(56:3)	TAG(50:3)	0.571762362	2.15E-09
TAG(50:3)	TAG(56:3)	0.571762362	2.15E-09
Cer-PC(34:1)	Cer-PC(36:1)	0.564069406	2.17E-09
Cer-PC(36:1)	Cer-PC(34:1)	0.564069406	2.17E-09
PE(38:1)	Cer-PC(42:2)	0.551797162	2.22E-09
Cer-PC(42:2)	PE(38:1)	0.551797162	2.22E-09
TAG(53:4)	TAG(56:4)	0.584414202	2.26E-09
TAG(56:4)	TAG(53:4)	0.584414202	2.26E-09
PE(34:3)	PE(36:3)	0.570803863	2.32E-09
PE(36:3)	PE(34:3)	0.570803863	2.32E-09
Cer(36:1)	Cer(38:2)	0.630041936	2.34E-09
Cer(38:2)	Cer(36:1)	0.630041936	2.34E-09
TAG(50:5)	TAG(48:3)	0.626572926	2.35E-09
TAG(48:3)	TAG(50:5)	0.626572926	2.35E-09
PE(38:1)	Cer-PC(42:1)	0.55568387	2.37E-09
Cer-PC(42:1)	PE(38:1)	0.55568387	2.37E-09
Glc-GP(38:3)	CL(72:7)	0.553278184	2.38E-09
CL(72:7)	Glc-GP(38:3)	0.553278184	2.38E-09
Glc-GP(36:2)	Glc-GP(36:3)	0.570411692	2.39E-09
Glc-GP(36:3)	Glc-GP(36:2)	0.570411692	2.39E-09
PE(36:5)	PE(34:2)	0.550873215	2.39E-09
PE(34:2)	PE(36:5)	0.550873215	2.39E-09
PE(38:1)	PE(38:2)	0.55049373	2.46E-09
PE(38:2)	PE(38:1)	0.55049373	2.46E-09
PC(40:4)	PC(40:5)	0.555181602	2.47E-09
PC(40:5)	PC(40:4)	0.555181602	2.47E-09
PA(32:2)	CL(70:6)	0.619173062	2.49E-09
CL(70:6)	PA(32:2)	0.619173062	2.49E-09
PC(40:6)	Cer-PC(42:2)	0.550251813	2.51E-09
Cer-PC(42:2)	PC(40:6)	0.550251813	2.51E-09
PC(36:5)	PE(36:4)	0.550172551	2.53E-09
PE(36:4)	PC(36:5)	0.550172551	2.53E-09
TAG(58:7)	TAG(58:8)	0.587157322	2.82E-09
TAG(58:8)	TAG(58:7)	0.587157322	2.82E-09
TAG(50:1)	TAG(51:1)	0.586864753	2.88E-09
TAG(51:1)	TAG(50:1)	0.586864753	2.88E-09
Cer-PE(44:2)	Cer-PE(40:2)	0.565409547	2.90E-09
Cer-PE(40:2)	Cer-PE(44:2)	0.565409547	2.90E-09
PC(40:6)	Cer-PC(34:1)	0.548430236	2.90E-09
Cer-PC(34:1)	PC(40:6)	0.548430236	2.90E-09
Cer-PC(36:1)	Glc-GP(38:4)	0.560193982	2.95E-09
Glc-GP(38:4)	Cer-PC(36:1)	0.560193982	2.95E-09
CL(70:4)	CL(72:8)	0.552646218	3.01E-09
CL(72:8)	CL(70:4)	0.552646218	3.01E-09
LPC(18:2)	LPE(20:4)	0.55263778	3.02E-09
LPE(20:4)	LPC(18:2)	0.55263778	3.02E-09
CL(72:8)	CL(72:5)	0.557340162	3.04E-09
CL(72:5)	CL(72:8)	0.557340162	3.04E-09
Glc-GP(38:4)	CL(72:8)	0.547796634	3.05E-09
CL(72:8)	Glc-GP(38:4)	0.547796634	3.05E-09
FA(20:1)	FA(20:3)	0.594550445	3.10E-09
FA(20:3)	FA(20:1)	0.594550445	3.10E-09
FA(22:6)	FA(18:2)	0.547415879	3.15E-09
FA(18:2)	FA(22:6)	0.547415879	3.15E-09
TAG(50:1)	TAG(50:4)	0.571997039	3.17E-09
TAG(50:4)	TAG(50:1)	0.571997039	3.17E-09
TAG(55:4)	TAG(48:3)	0.606278959	3.20E-09
TAG(48:3)	TAG(55:4)	0.606278959	3.20E-09
TAG(55:4)	TAG(48:2)	0.606260134	3.20E-09
TAG(48:2)	TAG(55:4)	0.606260134	3.20E-09
PE(38:5)	PE(34:1)	0.546945438	3.27E-09
PE(34:1)	PE(38:5)	0.546945438	3.27E-09
LPC(20:2)	LPE(22:1)	0.650847342	3.30E-09
LPE(22:1)	LPC(20:2)	0.650847342	3.30E-09
PE(38:2)	Cer-PC(42:2)	0.546710704	3.33E-09
Cer-PC(42:2)	PE(38:2)	0.546710704	3.33E-09
FA(22:6)	FA(22:5)	0.546400269	3.41E-09
FA(22:5)	FA(22:6)	0.546400269	3.41E-09
TAG(56:2)	TAG(56:3)	0.570176842	3.65E-09
TAG(56:3)	TAG(56:2)	0.570176842	3.65E-09
FA(18:2)	FA(18:1)	0.545073318	3.78E-09
FA(18:1)	FA(18:2)	0.545073318	3.78E-09
CL(74:7)	CL(72:9)	0.569685453	3.79E-09
CL(72:9)	CL(74:7)	0.569685453	3.79E-09
LPC(22:4)	LPC(22:6)	0.558731621	4.00E-09
LPC(22:6)	LPC(22:4)	0.558731621	4.00E-09
Glc-GP(40:4)	CL(72:7)	0.56118288	4.02E-09
CL(72:7)	Glc-GP(40:4)	0.56118288	4.02E-09
LPC(20:0)	CL(72:8)	0.548935598	4.03E-09
CL(72:8)	LPC(20:0)	0.548935598	4.03E-09
LPC(20:1)	LPC(18:0)	0.544026003	4.11E-09
LPC(18:0)	LPC(20:1)	0.544026003	4.11E-09
FA(20:2)	FA(20:5)	0.546325689	4.11E-09
FA(20:5)	FA(20:2)	0.546325689	4.11E-09
PE(38:3)	PE(34:2)	0.542941574	4.47E-09
PE(34:2)	PE(38:3)	0.542941574	4.47E-09
TAG(56:2)	TAG(48:3)	0.572769743	4.49E-09
TAG(48:3)	TAG(56:2)	0.572769743	4.49E-09
TAG(54:2)	TAG(53:3)	0.562239804	4.50E-09
TAG(53:3)	TAG(54:2)	0.562239804	4.50E-09
PE(40:6)	PE(36:2)	0.542585847	4.60E-09
PE(36:2)	PE(40:6)	0.542585847	4.60E-09
LPC(18:0)	LPC(20:4)	0.542501764	4.63E-09
LPC(20:4)	LPC(18:0)	0.542501764	4.63E-09
TAG(52:3)	TAG(48:3)	0.577724676	4.67E-09
TAG(48:3)	TAG(52:3)	0.577724676	4.67E-09
Cer-PE(40:3)	Cer-PE(42:2)	0.564125006	4.74E-09
Cer-PE(42:2)	Cer-PE(40:3)	0.564125006	4.74E-09
TAG(56:4)	TAG(51:2)	0.574630996	4.79E-09
TAG(51:2)	TAG(56:4)	0.574630996	4.79E-09
TAG(56:4)	TAG(56:7)	0.56075995	5.04E-09
TAG(56:7)	TAG(56:4)	0.56075995	5.04E-09
LPC(20:4)	FA(18:0)	0.543682169	5.05E-09
FA(18:0)	LPC(20:4)	0.543682169	5.05E-09
FA(20:2)	FA(20:4)	0.541264274	5.09E-09
FA(20:4)	FA(20:2)	0.541264274	5.09E-09
PC(36:2)	PE(38:5)	0.541221341	5.11E-09
PE(38:5)	PC(36:2)	0.541221341	5.11E-09
PE(40:4)	Cer-PC(34:1)	0.541031268	5.19E-09
Cer-PC(34:1)	PE(40:4)	0.541031268	5.19E-09
FA(20:3)	CL(72:6)	0.540916861	5.23E-09
CL(72:6)	FA(20:3)	0.540916861	5.23E-09
TAG(55:2)	TAG(55:3)	0.625961157	5.30E-09
TAG(55:3)	TAG(55:2)	0.625961157	5.30E-09
Cer(36:1)	DiCer(38:0)	0.550084088	5.34E-09
DiCer(38:0)	Cer(36:1)	0.550084088	5.34E-09
TAG(58:5)	TAG(54:3)	0.587282571	5.35E-09
TAG(54:3)	TAG(58:5)	0.587282571	5.35E-09
PA(38:6)	PI(38:6)	0.567734512	5.37E-09
PI(38:6)	PA(38:6)	0.567734512	5.37E-09
PC(36:1)	PC(40:5)	0.540578623	5.37E-09
PC(40:5)	PC(36:1)	0.540578623	5.37E-09
TAG(55:4)	TAG(50:3)	0.599056947	5.47E-09
TAG(50:3)	TAG(55:4)	0.599056947	5.47E-09
CL(72:8)	Cer-PE(40:4)	-0.554298162	5.62E-09
Cer-PE(40:4)	CL(72:8)	-0.554298162	5.62E-09
TAG(49:1)	TAG(51:1)	0.667449636	5.74E-09
TAG(51:1)	TAG(49:1)	0.667449636	5.74E-09
Cer(38:5)	CL(72:8)	0.59512445	5.82E-09
CL(72:8)	Cer(38:5)	0.59512445	5.82E-09
Cer(34:1)	LPC(18:1)	0.541797842	5.84E-09
LPC(18:1)	Cer(34:1)	0.541797842	5.84E-09
TAG(51:3)	TAG(48:3)	0.571692295	5.97E-09
TAG(48:3)	TAG(51:3)	0.571692295	5.97E-09
TAG(56:8)	TAG(56:5)	0.55849307	5.99E-09
TAG(56:5)	TAG(56:8)	0.55849307	5.99E-09
PE(38:2)	PE(36:3)	0.538893284	6.12E-09
PE(36:3)	PE(38:2)	0.538893284	6.12E-09
PC(40:6)	Cer-PC(36:1)	0.550648615	6.15E-09
Cer-PC(36:1)	PC(40:6)	0.550648615	6.15E-09
LPC(16:0)	LPE(16:0)	0.538744297	6.19E-09
LPE(16:0)	LPC(16:0)	0.538744297	6.19E-09
FA(16:0)	FA(22:4)	0.538341903	6.38E-09
FA(22:4)	FA(16:0)	0.538341903	6.38E-09
PC(38:5)	CL(70:6)	0.54279206	6.48E-09
CL(70:6)	PC(38:5)	0.54279206	6.48E-09
LPE(18:1)	LPC(22:6)	0.539893836	6.76E-09
LPC(22:6)	LPE(18:1)	0.539893836	6.76E-09
PC(34:4)	PC(32:2)	0.561969253	6.79E-09
PC(32:2)	PC(34:4)	0.561969253	6.79E-09
Glc-GP(38:3)	CL(70:5)	0.542095415	6.83E-09
CL(70:5)	Glc-GP(38:3)	0.542095415	6.83E-09
PC(38:5)	PC(40:5)	0.53734755	6.89E-09
PC(40:5)	PC(38:5)	0.53734755	6.89E-09
PA(34:2)	PA(38:5)	0.701448413	6.95E-09
PA(38:5)	PA(34:2)	0.701448413	6.95E-09
Cer-PE(40:2)	Cer-PE(42:4)	0.586146627	7.23E-09
Cer-PE(42:4)	Cer-PE(40:2)	0.586146627	7.23E-09
PC(34:0)	PC(40:5)	0.548518201	7.23E-09
PC(40:5)	PC(34:0)	0.548518201	7.23E-09
LPC(20:1)	CL(70:6)	0.541289328	7.26E-09
CL(70:6)	LPC(20:1)	0.541289328	7.26E-09
FA(16:1)	CL(70:7)	0.541268786	7.27E-09
CL(70:7)	FA(16:1)	0.541268786	7.27E-09
FA(18:3)	FA(22:4)	0.536451384	7.38E-09
FA(22:4)	FA(18:3)	0.536451384	7.38E-09
TAG(55:2)	TAG(50:1)	0.611049954	7.39E-09
TAG(50:1)	TAG(55:2)	0.611049954	7.39E-09
TAG(53:4)	TAG(52:5)	0.565791691	7.57E-09
TAG(52:5)	TAG(53:4)	0.565791691	7.57E-09
TAG(56:8)	TAG(56:7)	0.552728091	7.64E-09
TAG(56:7)	TAG(56:8)	0.552728091	7.64E-09
LPC(20:0)	PE(38:2)	0.540464399	7.73E-09
PE(38:2)	LPC(20:0)	0.540464399	7.73E-09
Glc-GP(36:2)	Glc-GP(38:4)	0.538126008	7.74E-09
Glc-GP(38:4)	Glc-GP(36:2)	0.538126008	7.74E-09
PA(36:4)	PA(36:2)	0.760869525	7.76E-09
PA(36:2)	PA(36:4)	0.760869525	7.76E-09
PE(40:2)	PE(36:3)	0.535640272	7.85E-09
PE(36:3)	PE(40:2)	0.535640272	7.85E-09
TAG(50:4)	TAG(51:3)	0.562436308	7.97E-09
TAG(51:3)	TAG(50:4)	0.562436308	7.97E-09
TAG(52:6)	TAG(50:5)	0.613095635	8.12E-09
TAG(50:5)	TAG(52:6)	0.613095635	8.12E-09
TAG(56:8)	TAG(52:6)	0.556530258	8.40E-09
TAG(52:6)	TAG(56:8)	0.556530258	8.40E-09
PI(38:4)	CL(72:5)	0.592714852	8.67E-09
CL(72:5)	PI(38:4)	0.592714852	8.67E-09
LPE(20:4)	LPS(18:0)	0.534199534	8.75E-09
LPS(18:0)	LPE(20:4)	0.534199534	8.75E-09
CL(74:8)	CE(18:1)	0.541115561	8.79E-09
CE(18:1)	CL(74:8)	0.541115561	8.79E-09
PI(38:5)	PS(36:1)	0.536424619	8.80E-09
PS(36:1)	PI(38:5)	0.536424619	8.80E-09
LPC(18:0)	LPE(22:0)	0.536392628	8.82E-09
LPE(22:0)	LPC(18:0)	0.536392628	8.82E-09
TAG(53:2)	TAG(56:4)	0.558406812	8.85E-09
TAG(56:4)	TAG(53:2)	0.558406812	8.85E-09
Glc-GP(40:4)	CL(72:6)	0.550584841	8.97E-09
CL(72:6)	Glc-GP(40:4)	0.550584841	8.97E-09
PA(34:2)	PA(34:1)	0.72886352	9.29E-09
PA(34:1)	PA(34:2)	0.72886352	9.29E-09
CE(16:1)	CE(18:3)	0.582581599	9.36E-09
CE(18:3)	CE(16:1)	0.582581599	9.36E-09
TAG(50:0)	TAG(48:1)	0.568320507	9.37E-09
TAG(48:1)	TAG(50:0)	0.568320507	9.37E-09
TAG(53:3)	TAG(49:1)	0.660466902	9.37E-09
TAG(49:1)	TAG(53:3)	0.660466902	9.37E-09
TAG(54:4)	TAG(51:3)	0.560009257	9.54E-09
TAG(51:3)	TAG(54:4)	0.560009257	9.54E-09
Cer(36:1)	LPC(16:0)	0.532956722	9.62E-09
LPC(16:0)	Cer(36:1)	0.532956722	9.62E-09
TAG(56:4)	TAG(51:3)	0.559866345	9.64E-09
TAG(51:3)	TAG(56:4)	0.559866345	9.64E-09
TAG(51:1)	TAG(49:2)	0.722576264	9.79E-09
TAG(49:2)	TAG(51:1)	0.722576264	9.79E-09
LPC(18:3)	LPC(20:3)	0.532231068	1.02E-08
LPC(20:3)	LPC(18:3)	0.532231068	1.02E-08
LPC(17:0)	LPE(16:0)	0.53678323	1.02E-08
LPE(16:0)	LPC(17:0)	0.53678323	1.02E-08
CL(72:8)	CL(74:7)	0.536518624	1.04E-08
CL(74:7)	CL(72:8)	0.536518624	1.04E-08
FA(20:3)	CL(72:7)	0.531706162	1.06E-08
CL(72:7)	FA(20:3)	0.531706162	1.06E-08
LPC(18:0)	LPC(18:1)	0.533797784	1.07E-08
LPC(18:1)	LPC(18:0)	0.533797784	1.07E-08
LPC(18:0)	FA(20:2)	0.531368994	1.08E-08
FA(20:2)	LPC(18:0)	0.531368994	1.08E-08
TAG(56:2)	TAG(48:1)	0.566245999	1.09E-08
TAG(48:1)	TAG(56:2)	0.566245999	1.09E-08
TAG(50:2)	TAG(51:1)	0.571674757	1.10E-08
TAG(51:1)	TAG(50:2)	0.571674757	1.10E-08
PC(38:3)	CL(74:9)	0.537770258	1.13E-08
CL(74:9)	PC(38:3)	0.537770258	1.13E-08
Cer(38:5)	CL(72:7)	0.585618162	1.16E-08
CL(72:7)	Cer(38:5)	0.585618162	1.16E-08
FA(16:1)	CL(72:6)	0.530088035	1.19E-08
CL(72:6)	FA(16:1)	0.530088035	1.19E-08
Cer-PC(42:4)	Cer-PC(42:1)	0.585072923	1.20E-08
Cer-PC(42:1)	Cer-PC(42:4)	0.585072923	1.20E-08
LPC(16:1)	LPE(18:1)	0.534416072	1.22E-08
LPE(18:1)	LPC(16:1)	0.534416072	1.22E-08
LPC(20:4)	LPC(22:4)	0.54395693	1.22E-08
LPC(22:4)	LPC(20:4)	0.54395693	1.22E-08
TAG(51:1)	TAG(46:1)	0.610483748	1.24E-08
TAG(46:1)	TAG(51:1)	0.610483748	1.24E-08
FA(16:0)	FA(20:3)	0.529173376	1.28E-08
FA(20:3)	FA(16:0)	0.529173376	1.28E-08
PE(36:1)	Cer-PC(42:2)	0.528879418	1.31E-08
Cer-PC(42:2)	PE(36:1)	0.528879418	1.31E-08
TAG(54:3)	TAG(56:4)	0.552822313	1.33E-08
TAG(56:4)	TAG(54:3)	0.552822313	1.33E-08
TAG(58:6)	TAG(55:3)	0.583061751	1.39E-08
TAG(55:3)	TAG(58:6)	0.583061751	1.39E-08
Cer-PC(42:4)	Cer-PE(42:1)	0.582588872	1.43E-08
Cer-PE(42:1)	Cer-PC(42:4)	0.582588872	1.43E-08
TAG(58:6)	TAG(51:1)	0.565144579	1.44E-08
TAG(51:1)	TAG(58:6)	0.565144579	1.44E-08
PC(36:1)	PC(40:4)	0.531861326	1.47E-08
PC(40:4)	PC(36:1)	0.531861326	1.47E-08
CL(72:5)	CL(70:7)	0.541312468	1.48E-08
CL(70:7)	CL(72:5)	0.541312468	1.48E-08
PC(32:0)	PE(38:1)	0.527063174	1.49E-08
PE(38:1)	PC(32:0)	0.527063174	1.49E-08
TAG(54:2)	TAG(51:1)	0.561555398	1.53E-08
TAG(51:1)	TAG(54:2)	0.561555398	1.53E-08
PC(38:5)	CL(70:7)	0.530977955	1.57E-08
CL(70:7)	PC(38:5)	0.530977955	1.57E-08
CE(16:1)	CE(16:0)	0.542832241	1.58E-08
CE(16:0)	CE(16:1)	0.542832241	1.58E-08
TAG(54:3)	TAG(52:3)	0.555640898	1.59E-08
TAG(52:3)	TAG(54:3)	0.555640898	1.59E-08
TAG(50:3)	TAG(48:0)	0.550202909	1.61E-08
TAG(48:0)	TAG(50:3)	0.550202909	1.61E-08
PS(36:2)	Glc-GP(36:3)	0.545060471	1.62E-08
Glc-GP(36:3)	PS(36:2)	0.545060471	1.62E-08
TAG(53:4)	TAG(54:4)	0.557796851	1.65E-08
TAG(54:4)	TAG(53:4)	0.557796851	1.65E-08
PC(36:2)	PC(36:3)	0.52529343	1.70E-08
PC(36:3)	PC(36:2)	0.52529343	1.70E-08
LPC(22:5)	FA(22:4)	0.532173956	1.71E-08
FA(22:4)	LPC(22:5)	0.532173956	1.71E-08
TAG(58:6)	TAG(53:4)	0.559901155	1.72E-08
TAG(53:4)	TAG(58:6)	0.559901155	1.72E-08
FA(22:5)	FA(20:1)	0.570959817	1.74E-08
FA(20:1)	FA(22:5)	0.570959817	1.74E-08
TAG(52:6)	TAG(51:4)	0.551613432	1.75E-08
TAG(51:4)	TAG(52:6)	0.551613432	1.75E-08
PC(36:3)	PC(40:6)	0.524667614	1.78E-08
PC(40:6)	PC(36:3)	0.524667614	1.78E-08
TAG(51:3)	TAG(50:0)	0.559336293	1.79E-08
TAG(50:0)	TAG(51:3)	0.559336293	1.79E-08
TAG(54:4)	TAG(56:4)	0.54608569	1.80E-08
TAG(56:4)	TAG(54:4)	0.54608569	1.80E-08
LPC(20:0)	Cer-PE(42:1)	0.528900054	1.83E-08
Cer-PE(42:1)	LPC(20:0)	0.528900054	1.83E-08
PC(40:6)	PC(38:5)	0.524264617	1.84E-08
PC(38:5)	PC(40:6)	0.524264617	1.84E-08
FA(16:0)	FA(18:2)	0.524232794	1.84E-08
FA(18:2)	FA(16:0)	0.524232794	1.84E-08
PC(34:0)	PC(40:4)	0.535501172	1.89E-08
PC(40:4)	PC(34:0)	0.535501172	1.89E-08
TAG(56:5)	TAG(48:1)	0.550510143	1.90E-08
TAG(48:1)	TAG(56:5)	0.550510143	1.90E-08
Cer(38:5)	LPC(20:1)	0.578590705	1.90E-08
LPC(20:1)	Cer(38:5)	0.578590705	1.90E-08
PE(38:1)	Cer-PC(40:1)	0.532814057	1.93E-08
Cer-PC(40:1)	PE(38:1)	0.532814057	1.93E-08
TAG(51:1)	TAG(52:0)	0.618189551	1.94E-08
TAG(52:0)	TAG(51:1)	0.618189551	1.94E-08
TAG(56:2)	TAG(50:2)	0.560762214	1.96E-08
TAG(50:2)	TAG(56:2)	0.560762214	1.96E-08
PE(38:2)	Cer-PC(34:1)	0.523317013	1.97E-08
Cer-PC(34:1)	PE(38:2)	0.523317013	1.97E-08
TAG(53:3)	TAG(54:4)	0.544830676	1.97E-08
TAG(54:4)	TAG(53:3)	0.544830676	1.97E-08
TAG(54:3)	TAG(56:5)	0.547036336	2.02E-08
TAG(56:5)	TAG(54:3)	0.547036336	2.02E-08
TAG(52:1)	TAG(56:2)	0.547014001	2.02E-08
TAG(56:2)	TAG(52:1)	0.547014001	2.02E-08
Cer-PC(38:1)	Cer-PC(42:4)	0.644928896	2.02E-08
Cer-PC(42:4)	Cer-PC(38:1)	0.644928896	2.02E-08
LPC(20:0)	CL(74:8)	0.532116519	2.03E-08
CL(74:8)	LPC(20:0)	0.532116519	2.03E-08
Cer(38:1)	LPC(18:0)	0.5317321	2.09E-08
LPC(18:0)	Cer(38:1)	0.5317321	2.09E-08
TAG(53:3)	TAG(48:2)	0.546427544	2.11E-08
TAG(48:2)	TAG(53:3)	0.546427544	2.11E-08
PC(32:0)	PE(40:4)	0.522081267	2.15E-08
PE(40:4)	PC(32:0)	0.522081267	2.15E-08
LPC(18:1)	FA(22:6)	0.524318563	2.16E-08
FA(22:6)	LPC(18:1)	0.524318563	2.16E-08
LPC(18:1)	FA(20:3)	0.524112413	2.19E-08
FA(20:3)	LPC(18:1)	0.524112413	2.19E-08
LPE(16:0)	LPE(20:0)	0.521830405	2.19E-08
LPE(20:0)	LPE(16:0)	0.521830405	2.19E-08
TAG(55:3)	TAG(51:2)	0.576221144	2.23E-08
TAG(51:2)	TAG(55:3)	0.576221144	2.23E-08
TAG(50:1)	TAG(48:0)	0.545494577	2.25E-08
TAG(48:0)	TAG(50:1)	0.545494577	2.25E-08
TAG(58:6)	TAG(49:1)	0.651670245	2.27E-08
TAG(49:1)	TAG(58:6)	0.651670245	2.27E-08
TAG(56:3)	TAG(48:1)	0.547856857	2.29E-08
TAG(48:1)	TAG(56:3)	0.547856857	2.29E-08
PE(38:1)	Cer-PE(42:1)	0.521165609	2.30E-08
Cer-PE(42:1)	PE(38:1)	0.521165609	2.30E-08
PE(34:2)	PE(36:4)	0.520838789	2.36E-08
PE(36:4)	PE(34:2)	0.520838789	2.36E-08
LPC(18:1)	LPC(17:0)	0.525351682	2.36E-08
LPC(17:0)	LPC(18:1)	0.525351682	2.36E-08
PS(36:0)	PI(36:4)	0.520527294	2.41E-08
PI(36:4)	PS(36:0)	0.520527294	2.41E-08
PI(38:4)	TAG(56:4)	0.597360707	2.42E-08
TAG(56:4)	PI(38:4)	0.597360707	2.42E-08
PC(36:2)	PE(36:1)	0.520357348	2.44E-08
PE(36:1)	PC(36:2)	0.520357348	2.44E-08
Glc-GP(40:4)	Glc-GP(38:4)	0.536668618	2.47E-08
Glc-GP(38:4)	Glc-GP(40:4)	0.536668618	2.47E-08
LPC(20:4)	LPE(18:0)	0.520191222	2.47E-08
LPE(18:0)	LPC(20:4)	0.520191222	2.47E-08
PI(38:5)	PS(34:1)	0.522448726	2.47E-08
PS(34:1)	PI(38:5)	0.522448726	2.47E-08
PC(38:2)	Cer-PE(42:1)	0.551720357	2.53E-08
Cer-PE(42:1)	PC(38:2)	0.551720357	2.53E-08
DiCer(38:0)	DiCer(36:0)	0.529073453	2.53E-08
DiCer(36:0)	DiCer(38:0)	0.529073453	2.53E-08
TAG(53:4)	TAG(56:5)	0.548900663	2.56E-08
TAG(56:5)	TAG(53:4)	0.548900663	2.56E-08
PC(34:2)	PE(38:5)	0.519545951	2.59E-08
PE(38:5)	PC(34:2)	0.519545951	2.59E-08
PS(36:0)	Glc-GP(36:4)	0.519242705	2.65E-08
Glc-GP(36:4)	PS(36:0)	0.519242705	2.65E-08
TAG(54:3)	TAG(56:7)	0.543122119	2.66E-08
TAG(56:7)	TAG(54:3)	0.543122119	2.66E-08
LPE(18:2)	PE(36:3)	0.5212452	2.69E-08
PE(36:3)	LPE(18:2)	0.5212452	2.69E-08
TAG(52:1)	TAG(56:3)	0.535176611	2.74E-08
TAG(56:3)	TAG(52:1)	0.535176611	2.74E-08
LPC(20:0)	PE(40:2)	0.523286152	2.74E-08
PE(40:2)	LPC(20:0)	0.523286152	2.74E-08
TAG(53:3)	TAG(50:2)	0.547719754	2.78E-08
TAG(50:2)	TAG(53:3)	0.547719754	2.78E-08
LPC(17:0)	LPC(18:2)	0.52304423	2.79E-08
LPC(18:2)	LPC(17:0)	0.52304423	2.79E-08
TAG(54:1)	TAG(48:0)	0.547333886	2.85E-08
TAG(48:0)	TAG(54:1)	0.547333886	2.85E-08
LPC(18:1)	LPC(22:5)	0.524739893	2.92E-08
LPC(22:5)	LPC(18:1)	0.524739893	2.92E-08
PA(32:2)	Cer-PC(42:2)	0.584397447	2.98E-08
Cer-PC(42:2)	PA(32:2)	0.584397447	2.98E-08
LPC(18:0)	Cer-PE(40:4)	-0.531315919	3.03E-08
Cer-PE(40:4)	LPC(18:0)	-0.531315919	3.03E-08
FA(22:4)	CL(72:6)	0.517271109	3.05E-08
CL(72:6)	FA(22:4)	0.517271109	3.05E-08
LPE(16:0)	LPS(18:0)	0.517187322	3.07E-08
LPS(18:0)	LPE(16:0)	0.517187322	3.07E-08
TAG(58:3)	TAG(58:4)	0.597210515	3.07E-08
TAG(58:4)	TAG(58:3)	0.597210515	3.07E-08
TAG(53:5)	TAG(52:6)	0.583936502	3.08E-08
TAG(52:6)	TAG(53:5)	0.583936502	3.08E-08
TAG(54:3)	TAG(48:0)	0.541032439	3.08E-08
TAG(48:0)	TAG(54:3)	0.541032439	3.08E-08
TAG(48:3)	TAG(51:2)	0.550676782	3.27E-08
TAG(51:2)	TAG(48:3)	0.550676782	3.27E-08
PI(38:5)	Glc-GP(38:3)	0.520644476	3.31E-08
Glc-GP(38:3)	PI(38:5)	0.520644476	3.31E-08
LPC(18:2)	LPE(18:0)	0.520538977	3.34E-08
LPE(18:0)	LPC(18:2)	0.520538977	3.34E-08
Glc-GP(38:4)	CL(72:5)	0.524942286	3.39E-08
CL(72:5)	Glc-GP(38:4)	0.524942286	3.39E-08
TAG(50:1)	TAG(50:5)	0.59910213	3.40E-08
TAG(50:5)	TAG(50:1)	0.59910213	3.40E-08
TAG(55:4)	TAG(49:1)	0.645455347	3.41E-08
TAG(49:1)	TAG(55:4)	0.645455347	3.41E-08
TAG(52:1)	TAG(50:4)	0.5320461	3.42E-08
TAG(50:4)	TAG(52:1)	0.5320461	3.42E-08
PC(36:1)	Cer-PC(34:1)	0.51567045	3.42E-08
Cer-PC(34:1)	PC(36:1)	0.51567045	3.42E-08
TAG(50:4)	TAG(50:2)	0.544683394	3.43E-08
TAG(50:2)	TAG(50:4)	0.544683394	3.43E-08
TAG(53:3)	TAG(50:1)	0.539476852	3.43E-08
TAG(50:1)	TAG(53:3)	0.539476852	3.43E-08
DiCer(36:0)	LPC(20:3)	0.524292736	3.55E-08
LPC(20:3)	DiCer(36:0)	0.524292736	3.55E-08
TAG(54:2)	TAG(55:3)	0.560497783	3.58E-08
TAG(55:3)	TAG(54:2)	0.560497783	3.58E-08
LPC(17:0)	LPC(22:6)	0.519492575	3.59E-08
LPC(22:6)	LPC(17:0)	0.519492575	3.59E-08
PC(32:0)	Cer-PC(40:1)	0.523896	3.65E-08
Cer-PC(40:1)	PC(32:0)	0.523896	3.65E-08
PC(42:6)	Cer-PC(42:1)	0.578100845	3.68E-08
Cer-PC(42:1)	PC(42:6)	0.578100845	3.68E-08
PA(34:1)	PA(38:5)	0.737841174	3.71E-08
PA(38:5)	PA(34:1)	0.737841174	3.71E-08
LPC(20:1)	PC(36:1)	0.514492597	3.72E-08
PC(36:1)	LPC(20:1)	0.514492597	3.72E-08
PC(34:0)	PE(38:0)	0.719153439	3.82E-08
PE(38:0)	PC(34:0)	0.719153439	3.82E-08
PE(34:3)	PE(34:1)	0.532829261	3.84E-08
PE(34:1)	PE(34:3)	0.532829261	3.84E-08
FA(22:5)	FA(20:3)	0.513683935	3.94E-08
FA(20:3)	FA(22:5)	0.513683935	3.94E-08
TAG(50:0)	TAG(46:0)	0.718411819	4.00E-08
TAG(46:0)	TAG(50:0)	0.718411819	4.00E-08
Glc-GP(38:4)	CL(70:4)	0.51795881	4.00E-08
CL(70:4)	Glc-GP(38:4)	0.51795881	4.00E-08
DiCer(36:0)	Cer(34:1)	0.522474226	4.04E-08
Cer(34:1)	DiCer(36:0)	0.522474226	4.04E-08
PE(38:4)	PE(36:2)	0.512860019	4.17E-08
PE(36:2)	PE(38:4)	0.512860019	4.17E-08
LPC(20:1)	CL(70:7)	0.517325066	4.19E-08
CL(70:7)	LPC(20:1)	0.517325066	4.19E-08
LPC(18:0)	CL(72:8)	0.512814383	4.19E-08
CL(72:8)	LPC(18:0)	0.512814383	4.19E-08
TAG(52:1)	TAG(55:4)	0.566679967	4.27E-08
TAG(55:4)	TAG(52:1)	0.566679967	4.27E-08
FA(22:4)	FA(20:5)	0.514553888	4.34E-08
FA(20:5)	FA(22:4)	0.514553888	4.34E-08
PC(40:5)	FA(22:3)	0.581858668	4.38E-08
FA(22:3)	PC(40:5)	0.581858668	4.38E-08
FA(20:1)	CL(72:6)	0.557361655	4.43E-08
CL(72:6)	FA(20:1)	0.557361655	4.43E-08
FA(20:5)	CL(72:9)	0.530722385	4.45E-08
CL(72:9)	FA(20:5)	0.530722385	4.45E-08
Glc-GP(36:2)	PI(34:2)	0.514070233	4.49E-08
PI(34:2)	Glc-GP(36:2)	0.514070233	4.49E-08
PE(40:6)	PE(38:3)	0.511465516	4.61E-08
PE(38:3)	PE(40:6)	0.511465516	4.61E-08
TAG(49:2)	TAG(51:3)	0.693298919	4.71E-08
TAG(51:3)	TAG(49:2)	0.693298919	4.71E-08
TAG(56:3)	TAG(50:1)	0.534850681	4.72E-08
TAG(50:1)	TAG(56:3)	0.534850681	4.72E-08
PE(40:4)	PC(38:5)	0.511061614	4.74E-08
PC(38:5)	PE(40:4)	0.511061614	4.74E-08
LPC(18:2)	LPE(16:0)	0.515151561	4.88E-08
LPE(16:0)	LPC(18:2)	0.515151561	4.88E-08
TAG(53:4)	TAG(55:3)	0.558542615	4.96E-08
TAG(55:3)	TAG(53:4)	0.558542615	4.96E-08
PS(34:1)	Glc-GP(36:4)	0.510352076	4.98E-08
Glc-GP(36:4)	PS(34:1)	0.510352076	4.98E-08
[truncated: 63,538 more rows]
