# Supplementary material for: Genetic regulation of liver lipids in a mouse model of insulin resistance and hepatic steatosis
Source: Mol Syst Biol. 2021 Jan 8;17(1):e9684. doi: 10.15252/msb.20209684 (PMC7792507; doi:10.15252/msb.20209684)
Supplement: Supplementary file 7 — Dataset EV6 [file MSB-17-e9684-s007.csv]

Datset EV6: Genome-wide significant loci for hepatic lipids
Lipid_name	snp_chr	min_p	min_bp	max_bp
PE(36:6)	1	7.28E-15	7227418	182695752
PA(38:4)	1	1.04E-12	25321873	27966805
CE(18:0)	1	2.61E-10	13779465	185871411
CL(72:5)	1	5.63E-08	129703475	129703475
Glc-GP(40:4)	1	6.30E-08	35405706	129703475
Cer-PE(36:2)	1	9.12E-08	14420072	161986356
FA(18:2)	1	1.06E-07	31872183	152834742
PE(36:2)	1	1.49E-07	96901908	194220499
TAG(58:8)	1	3.34E-07	23592338	31057204
PC(32:2)	1	3.59E-07	79914323	79914323
Cer(36:2)	1	6.98E-07	24264904	181014640
TAG(54:5)	1	7.33E-07	50038142	50095769
PE(34:2)	1	8.29E-07	49822099	194220499
LPC(18:0)	1	1.18E-06	7227418	9429120
TAG(52:4)	1	1.31E-06	25262544	186416465
LPC(16:1)	1	1.65E-06	43562024	46218738
TAG(54:6)	1	1.92E-06	47742225	97758241
PC(38:3)	1	2.23E-06	172328958	175268247
PE(36:4)	1	3.80E-06	141977019	142042148
TAG(52:5)	1	3.80E-06	160508439	161982211
CL(72:6)	1	3.96E-06	129703475	153571983
PE(40:3)	1	3.98E-06	172328958	173308737
CE(18:0)	2	2.39E-09	42349207	107075916
Cer(36:1)	2	2.64E-09	71626779	179920250
PE(34:2)	2	2.38E-08	86038730	157769293
Cer-PC(36:1)	2	2.48E-08	68868787	99094388
TAG(58:8)	2	2.67E-08	4905935	5800271
LPC(20:3)	2	3.65E-08	68868787	181130997
LPC(18:1)	2	4.96E-08	68868787	93299198
LPC(22:6)	2	5.87E-08	59173843	180813470
LPC(18:0)	2	6.42E-08	68868787	96882433
LPC(16:0)	2	1.14E-07	68868787	94066901
PE(36:2)	2	1.56E-07	89997458	138060490
Cer-PE(42:4)	2	2.80E-07	4940449	130286873
IS-Cer-PC(35:1)	2	3.32E-07	105807635	145527966
LPC(22:4)	2	4.42E-07	65786987	94152913
PE(34:1)	2	4.81E-07	77343093	90870976
CL(70:4)	2	6.62E-07	173935179	174484891
Glc-GP(36:2)	2	9.69E-07	59173843	99094388
CL(72:6)	2	1.41E-06	174484891	174484891
LPC(17:0)	2	1.62E-06	68868787	94066901
PE(36:5)	2	1.69E-06	86038730	91041919
FA(20:4)	2	1.76E-06	9873249	84897953
CE(18:2)	2	1.76E-06	142828484	157693045
LPC(16:1)	2	1.80E-06	3094720	93199163
Cer(38:1)	2	1.91E-06	71269817	106780013
TAG(48:0)	2	2.05E-06	69077243	71120811
LPC(18:3)	2	2.50E-06	180438371	181990926
PC(40:6)	2	2.85E-06	53679255	96921370
Cer-PE(42:1)	2	3.06E-06	128978944	168604903
PC(36:6)	2	3.10E-06	86038730	137599896
TAG(50:2)	2	3.45E-06	4940449	5800271
PA(38:4)	3	1.09E-12	4246236	96093008
PE(36:6)	3	7.12E-12	61582255	75987327
PE(34:2)	3	3.94E-10	41005160	104555439
PE(36:2)	3	2.33E-08	41005160	104253770
CL(70:4)	3	5.25E-08	28385225	66301511
PC(36:3)	3	7.19E-08	3074240	18700130
PE(36:4)	3	7.49E-08	96995546	104253770
Glc-GP(38:4)	3	3.24E-07	28385225	66543038
TAG(54:5)	3	4.61E-07	72930809	72930809
Cer(36:2)	3	9.54E-07	25871578	153368470
PA(36:4)	3	1.65E-06	66289436	96093008
FA(18:2)	3	1.66E-06	57571234	59105767
Glc-GP(40:4)	3	2.19E-06	135374734	135374734
Glc-GP(38:3)	3	2.51E-06	66147383	66543038
CL(74:9)	3	2.63E-06	122016944	138088419
PE(38:3)	3	2.88E-06	39385644	97054007
TAG(48:1)	3	3.78E-06	16919051	148413507
PC(38:3)	3	4.07E-06	111466702	138088419
CE(18:0)	4	1.35E-14	59729403	154784147
PA(38:4)	4	1.14E-12	37281683	154700475
PE(36:6)	4	1.15E-11	32808245	150599737
TAG(53:3)	4	2.29E-10	35441315	129003123
TAG(51:3)	4	2.41E-10	12009031	129003123
LPC(22:6)	4	3.25E-10	120243276	138160490
TAG(51:1)	4	1.08E-09	12009031	129003123
TAG(53:2)	4	4.43E-09	35441315	129003123
LPE(20:3)	4	9.41E-09	120243276	139908200
LPE(18:0)	4	2.74E-08	106888062	139908200
LPC(20:4)	4	3.58E-08	120243276	138160490
TAG(51:4)	4	4.74E-08	40731591	152176549
LPE(22:6)	4	5.74E-08	107582555	138187485
FA(18:2)	4	1.51E-07	123977885	132132845
TAG(55:4)	4	1.58E-07	63444639	81365922
IS-Cer-PC(35:1)	4	1.90E-07	12069698	126461456
LPE(16:0)	4	2.55E-07	119503663	139908200
LPE(18:3)	4	3.98E-07	107284035	137884781
FA(22:6)	4	5.65E-07	45761461	45761461
TAG(51:2)	4	6.31E-07	35441315	129003123
Cer(36:2)	4	8.16E-07	11246534	156185375
Glc-GP(36:3)	4	9.04E-07	58319395	62189758
LPC(18:2)	4	1.07E-06	12424983	13304338
PA(34:0)	4	1.21E-06	4010089	41622193
LPE(24:3)	4	1.39E-06	38071453	130143100
CE(18:2)	4	1.39E-06	3343663	125435452
PI(34:2)	4	1.55E-06	56658061	70913565
Cer-PC(42:4)	4	1.76E-06	64251104	86066064
LPE(20:4)	4	3.24E-06	122782134	139908200
PA(38:4)	5	1.23E-12	47912980	141668729
TAG(54:4)	5	1.97E-08	44897225	133497140
LPC(18:2)	5	2.15E-08	140726013	140885684
TAG(56:6)	5	4.25E-08	67564476	75858714
PE(40:6)	5	4.51E-08	52539022	52558112
Cer-PE(36:1)	5	4.52E-08	116393735	130348073
PE(36:6)	5	5.57E-08	57885067	148244886
TAG(53:2)	5	8.26E-08	147489889	147489889
TAG(52:4)	5	1.20E-07	44870915	53767730
LPC(18:3)	5	1.92E-07	116393735	129404682
PI(38:4)	5	2.11E-07	116730119	130348073
PA(36:4)	5	2.15E-07	68115799	141668729
PC(38:5)	5	2.93E-07	66349996	145173974
PA(38:6)	5	3.06E-07	37486674	129232079
TAG(58:4)	5	3.66E-07	58818132	147489889
Cer-PE(42:4)	5	4.09E-07	66180967	112822246
TAG(51:2)	5	5.49E-07	147126177	150400890
IS-Cer-PC(35:1)	5	6.10E-07	89788275	116062582
PE(38:6)	5	6.23E-07	52539022	52558112
PE(36:2)	5	6.76E-07	52558112	52558112
Cer(36:2)	5	9.27E-07	8747805	143635907
Cer-PE(42:1)	5	1.34E-06	22061601	24135873
PE(34:1)	5	1.78E-06	52558112	75834211
PE(36:4)	5	1.82E-06	52558112	122999050
TAG(51:3)	5	1.84E-06	147126177	150400890
LPC(20:3)	5	1.91E-06	128596531	141698269
Cer-PE(36:2)	5	2.48E-06	48651051	48651051
CL(74:6)	5	2.59E-06	116762369	129356854
Cer(38:5)	5	3.06E-06	91195860	116530791
Glc-GP(38:3)	5	3.17E-06	120523644	129456748
TAG(48:1)	5	3.37E-06	147126177	150400890
Cer-PE(34:1)	5	3.81E-06	120692217	126911033
PE(34:2)	6	2.07E-11	68098210	140095283
PE(36:2)	6	3.73E-11	75856816	140095283
LPE(18:2)	6	5.93E-10	46996896	101272019
PE(36:5)	6	1.84E-08	67466789	129446762
PE(38:4)	6	2.32E-08	51650772	100984375
PC(38:6)	6	1.70E-07	51650772	100984375
PE(36:4)	6	2.21E-07	68098210	127534091
TAG(52:4)	6	6.11E-07	135097253	135728372
PC(36:5)	6	6.86E-07	64271250	127534091
PE(36:3)	6	7.16E-07	100726240	127534091
PC(38:5)	6	8.05E-07	39352683	130544226
Cer(34:1)	6	9.00E-07	125578404	125578404
DiCer(38:0)	6	1.21E-06	7248692	7876210
CE(18:0)	6	1.38E-06	17527272	148893272
PC(34:1)	6	1.49E-06	58317346	76008567
PC(36:2)	6	1.60E-06	52384616	143967211
PE(40:5)	6	2.14E-06	59523352	72664926
LPC(22:5)	6	3.25E-06	114424307	115888602
FA(18:2)	6	3.57E-06	42105538	146071005
PC(36:6)	6	3.71E-06	100978941	129446762
PI(36:2)	7	4.02E-09	23442419	127868469
CL(70:4)	7	3.72E-08	132867410	144789857
LPC(18:2)	7	1.67E-07	113851378	124179379
LPE(24:3)	7	2.11E-07	23323295	23323295
Cer-PE(36:3)	7	3.21E-07	117933728	117933728
PC(38:5)	7	4.27E-07	13045995	125155562
TAG(58:8)	7	5.46E-07	65516186	116172352
TAG(53:2)	7	1.34E-06	140875183	140875183
FA(22:5)	7	1.94E-06	48817379	78314306
TAG(48:0)	7	2.10E-06	6882962	29340253
PE(38:2)	7	2.18E-06	26920068	49118466
TAG(51:1)	7	2.92E-06	27130966	140875183
Cer(38:5)	7	3.02E-06	116557433	116685478
PE(40:4)	7	3.24E-06	24523760	29675562
TAG(51:2)	7	3.55E-06	140875183	140875183
PE(36:2)	7	3.70E-06	28830294	131652709
PA(38:4)	8	2.41E-08	28858273	28858273
Glc-GP(36:2)	8	1.97E-07	9757872	11361554
TAG(54:4)	8	3.87E-07	4263335	103922635
FA(22:5)	8	4.93E-07	47845714	52525584
TAG(54:6)	8	5.34E-07	92141125	92700332
PE(34:2)	8	8.74E-07	53537896	96144288
CE(18:0)	8	9.73E-07	47101031	65747183
PE(36:2)	8	1.14E-06	83906416	93326939
PE(36:3)	8	2.16E-06	83906416	84159801
PC(40:4)	8	2.49E-06	89499638	95635918
TAG(48:0)	8	2.65E-06	49808469	55726159
TAG(51:3)	8	2.83E-06	21768869	21768869
TAG(53:3)	8	3.66E-06	21768869	95099124
TAG(51:1)	8	3.89E-06	21768869	21768869
PE(36:6)	9	3.43E-16	26667220	116823126
Cer-PE(36:2)	9	1.08E-11	74517338	74517338
CE(18:0)	9	3.71E-11	35129506	115170320
PE(34:2)	9	2.60E-09	24119487	84344890
PC(34:4)	9	3.38E-08	106701199	107649815
LPE(18:0)	9	7.64E-08	74517338	74517338
TAG(52:5)	9	1.23E-07	74517338	74517338
PE(34:1)	9	5.35E-07	84317531	118065020
Cer(36:2)	9	8.11E-07	42665596	96856844
IS-Cer-PC(35:1)	9	8.15E-07	26667220	116823126
LPE(16:0)	9	9.20E-07	74517338	95157437
LPC(20:3)	9	1.76E-06	42665596	42665632
FA(18:2)	9	2.35E-06	105863687	105863687
PA(38:4)	10	1.17E-12	20247467	67384993
PA(36:4)	10	4.21E-09	19770360	20849373
PE(40:5)	10	2.91E-08	92265582	92265582
PC(32:2)	10	4.68E-08	129229103	129229103
PE(36:6)	10	6.46E-08	47650734	64533368
PA(34:2)	10	7.13E-08	20849373	20849373
LPE(16:0)	10	1.89E-07	47650734	90822388
LPE(22:6)	10	2.59E-07	47650734	90822388
CE(18:0)	10	2.87E-07	41699696	87030155
LPE(22:5)	10	4.66E-07	85342396	87868338
Cer(36:2)	10	1.04E-06	20123337	127979538
PC(40:5)	10	1.16E-06	92265582	92265582
FA(22:6)	10	1.35E-06	69242755	69242755
Cer(38:5)	10	2.77E-06	12953502	110930936
PE(36:6)	11	5.01E-14	3119236	112898594
PA(38:4)	11	1.14E-12	24698385	94389640
PI(36:2)	11	9.04E-10	35591257	74523629
TAG(56:3)	11	5.69E-08	93840478	118523803
LPE(24:3)	11	7.84E-08	36643969	39241249
LPC(20:3)	11	8.03E-08	71955398	104291546
PC(38:5)	11	6.17E-07	78748403	120362322
Glc-GP(36:4)	11	7.58E-07	69333155	75927821
Cer(36:2)	11	8.31E-07	4286855	104291546
TAG(54:4)	11	8.41E-07	54088998	109383378
LPC(20:4)	11	9.75E-07	93600015	104291546
PI(36:4)	11	1.21E-06	72378821	75869259
DiCer(38:0)	11	1.40E-06	11755913	89447914
PE(36:5)	11	1.99E-06	5278091	82848020
Cer-PC(36:1)	11	2.53E-06	4923873	20770504
TAG(58:8)	11	2.69E-06	56754614	59125693
PE(34:2)	11	3.66E-06	5278091	99212911
LPE(18:0)	11	3.72E-06	96124516	100209549
PE(40:6)	11	3.77E-06	54088998	54649554
PC(36:6)	11	3.79E-06	5278091	82848020
TAG(48:1)	11	3.82E-06	55792097	114567714
TAG(48:2)	11	3.89E-06	110162234	116737212
TAG(48:0)	11	3.97E-06	110200002	114567714
PI(36:2)	12	9.05E-10	6931166	119968541
PC(40:5)	12	1.71E-09	62767534	62767534
LPC(22:5)	12	9.13E-09	62767534	108780409
FA(18:2)	12	1.32E-08	67089492	96549354
TAG(54:4)	12	4.00E-08	60611904	118829549
PE(40:2)	12	1.30E-07	94392089	111654929
TAG(58:8)	12	2.20E-07	77948430	80350876
PE(36:2)	12	8.08E-07	60340789	113121132
Cer(36:2)	12	8.27E-07	3794662	117607929
FA(22:5)	12	1.57E-06	62767534	108780409
Glc-GP(36:4)	12	1.81E-06	10748012	31012827
PI(36:4)	12	1.83E-06	10748012	113411369
PE(34:2)	12	2.25E-06	60340789	99322166
Cer-PC(40:1)	12	3.26E-06	99929915	105251025
PE(38:3)	12	3.71E-06	65740075	65740075
PE(36:6)	13	1.19E-15	60426671	116260537
PA(38:4)	13	1.13E-12	52222768	105441253
PE(36:0)	13	3.55E-09	3253365	20644382
TAG(52:4)	13	1.03E-07	92161438	106415701
FA(18:2)	13	6.30E-07	15159510	112547426
PI(36:2)	13	7.67E-07	90149576	106860676
PC(32:0)	13	1.10E-06	52772697	54233695
CE(18:0)	13	1.45E-06	21852964	108967290
LPE(24:3)	13	1.64E-06	9253151	63609886
LPE(17:0)	13	1.67E-06	60450089	64598974
TAG(54:4)	13	1.69E-06	46866263	112555584
TAG(58:4)	13	2.58E-06	40902807	94072789
TAG(58:6)	13	2.59E-06	40902807	47918469
PE(34:2)	14	3.30E-11	70165996	116036194
FA(18:2)	14	1.16E-09	10853396	114989105
PA(38:4)	14	2.16E-09	120700110	120700110
PE(36:2)	14	1.40E-08	113533312	116036194
PC(38:6)	14	2.48E-08	113533312	115128543
PE(38:4)	14	2.73E-08	45257789	115028396
TAG(54:4)	14	3.99E-08	8514963	45497045
CE(20:4)	14	1.03E-07	46652554	56761222
Cer-PE(36:1)	14	1.15E-07	39972469	91009266
FA(22:5)	14	1.49E-07	104779351	104779351
PE(36:4)	14	3.57E-07	68182743	116036194
TAG(52:4)	14	6.13E-07	14770003	121136501
Cer(36:2)	14	7.89E-07	22978411	23884829
FA(18:0)	14	8.30E-07	104779351	114989105
FA(18:3)	14	9.60E-07	11243137	114989105
TAG(58:8)	14	1.42E-06	70561864	72755989
DiCer(34:0)	14	1.85E-06	56494078	75423860
PC(36:6)	14	1.88E-06	47455723	116036194
FA(22:4)	14	1.95E-06	104779351	114989105
FA(20:4)	14	2.20E-06	105585999	114989105
PE(36:6)	14	2.86E-06	119228369	119228369
PC(34:2)	14	3.07E-06	113533312	115128543
PE(36:3)	14	3.20E-06	83996756	116036194
LPC(22:6)	15	2.58E-13	8762836	67969514
PA(38:4)	15	1.10E-12	9710532	9724302
TAG(53:3)	15	2.28E-09	37462413	37462413
TAG(54:4)	15	3.21E-08	36453377	48762295
PE(34:2)	15	3.84E-08	5755406	101028535
PA(34:2)	15	6.91E-08	64297704	66185038
CE(18:0)	15	9.40E-08	9626043	103316732
TAG(53:2)	15	1.41E-07	37462413	37462413
PE(36:4)	15	2.17E-07	5755406	88617589
FA(16:0)	15	6.56E-07	24935877	82947008
Cer(36:2)	15	7.38E-07	4923383	96231856
TAG(51:1)	15	7.44E-07	37462413	37462413
TAG(51:3)	15	8.07E-07	37462413	37462413
PI(36:2)	15	8.56E-07	64088839	67969514
TAG(54:5)	15	1.07E-06	7596344	45781086
FA(18:2)	15	1.22E-06	23449205	24935877
PC(38:5)	15	1.25E-06	82235784	89007454
FA(22:5)	15	1.92E-06	88457194	88457194
TAG(51:4)	15	3.46E-06	37462413	90460709
PC(36:3)	15	3.58E-06	37462413	37462413
LPC(17:0)	15	3.83E-06	39800204	67969514
Cer-PE(40:3)	15	3.89E-06	77912558	86606809
PC(36:2)	15	3.97E-06	30191383	78634865
PE(34:2)	16	8.08E-14	51940684	67433553
PE(36:2)	16	1.62E-11	67337996	67433553
PE(36:4)	16	4.86E-10	67337996	67433553
CE(18:0)	16	1.45E-09	56406527	66656827
TAG(58:4)	16	1.47E-09	12735935	51590627
PC(32:1)	16	4.17E-08	28529832	68053678
PC(36:5)	16	1.28E-07	67337996	67433553
Cer(38:6)	16	1.63E-07	67337996	67433553
TAG(54:5)	16	5.06E-07	31188715	78672728
Cer-PE(36:2)	16	6.11E-07	3634967	56750587
FA(22:6)	16	6.81E-07	51171956	51171956
Cer(36:2)	16	8.72E-07	5698400	92692556
TAG(50:2)	16	1.09E-06	28529832	68053678
PE(38:6)	16	1.14E-06	67337996	67433553
PC(38:6)	16	1.39E-06	67337996	67337996
TAG(52:3)	16	2.08E-06	68053678	68053678
PC(36:6)	16	2.66E-06	51940684	67337996
PC(34:2)	16	3.20E-06	67337996	67337996
DiCer(38:0)	16	3.50E-06	48295631	48707847
PA(38:4)	17	1.12E-12	29823514	29823514
LPC(20:4)	17	1.03E-11	17896208	53423185
LPC(22:6)	17	1.99E-10	28465493	33541738
CE(18:0)	17	3.90E-09	8701102	88962920
TAG(54:5)	17	9.80E-09	49609073	79790514
LPC(16:0)	17	5.14E-08	29386084	41119305
Glc-GP(38:4)	17	1.05E-07	80049053	80049053
PE(34:2)	17	1.68E-07	48009382	83867195
PC(34:2)	17	2.99E-07	45141684	45141684
PI(36:2)	17	5.62E-07	72106834	74392391
Cer(36:2)	17	7.49E-07	3930189	85850752
PE(40:6)	17	1.30E-06	44566580	45155851
FA(18:0)	17	1.78E-06	31569680	32180685
PE(38:1)	17	1.78E-06	72107046	77964390
FA(18:2)	17	2.08E-06	92404677	92404677
Cer-PC(44:1)	17	2.31E-06	50054141	64572759
Cer-PE(42:1)	17	2.35E-06	72100614	73811038
Cer-PC(36:3)	17	3.79E-06	43689944	66796013
PA(38:4)	18	1.03E-12	74516866	88357949
CE(18:0)	18	2.05E-12	18864306	81049041
PE(36:6)	18	4.92E-12	6904287	78203371
LPC(20:3)	18	6.95E-08	64744926	75173076
TAG(54:5)	18	4.61E-07	47289898	53081686
FA(18:3)	18	6.35E-07	58735410	58735410
Cer(36:2)	18	7.25E-07	9106002	80594794
TAG(52:4)	18	2.29E-06	12002295	12187867
LPE(22:5)	18	3.49E-06	5710104	11919236
PA(38:4)	19	1.17E-12	15617824	49856699
PE(34:2)	19	4.19E-11	20530200	24172120
TAG(53:3)	19	2.75E-10	3912618	52359370
PE(36:4)	19	1.28E-08	10374789	24172120
TAG(51:4)	19	1.33E-08	6647014	52068802
CE(20:4)	19	2.74E-08	23375998	28742263
TAG(51:3)	19	5.51E-08	3912618	52359370
PE(40:6)	19	6.27E-08	54548032	54548032
CE(18:0)	19	7.75E-08	18340253	56348149
TAG(54:4)	19	8.83E-08	17819071	53119348
TAG(53:2)	19	1.40E-07	6647014	52359370
FA(22:4)	19	1.67E-07	12708694	50301155
PE(36:3)	19	2.09E-07	21164194	21164194
PE(38:4)	19	2.92E-07	14442201	58935561
CL(74:6)	19	3.48E-07	3412717	12608175
TAG(51:1)	19	3.53E-07	6647014	52359370
PC(38:5)	19	3.62E-07	4892575	52278798
CE(18:3)	19	3.72E-07	7180479	23979151
FA(18:2)	19	7.04E-07	13990515	51688542
Cer-PE(36:3)	19	8.68E-07	17652457	22134695
PE(38:5)	19	8.87E-07	10374789	21164194
Cer(36:2)	19	9.28E-07	15617824	58313757
PA(38:6)	19	9.37E-07	11284077	20820844
PC(34:2)	19	1.18E-06	3160277	58935561
PC(38:6)	19	1.18E-06	24128359	58935561
CL(72:7)	19	1.29E-06	11926007	22092299
LPC(22:5)	19	1.37E-06	3490564	52359370
PC(34:4)	19	1.41E-06	26357794	52359370
FA(22:6)	19	1.70E-06	3912618	52359370
TAG(53:4)	19	1.71E-06	16998670	52359370
PE(36:2)	19	2.33E-06	21156644	54548032
FA(20:2)	19	2.40E-06	42451676	45179632
PC(36:6)	19	2.54E-06	21164194	24172120
CL(70:6)	19	2.73E-06	7482845	14878794
FA(22:5)	19	2.94E-06	12708694	52359370
PC(36:5)	19	3.08E-06	11170867	24172120
FA(20:4)	19	3.48E-06	14235376	14235376
TAG(53:5)	19	3.51E-06	6909355	19097799
PC(32:1)	19	3.69E-06	24984639	57480711
LPE(16:0)	X	2.76E-11	47751388	168827808
LPE(18:3)	X	7.35E-10	139810681	168827808
LPE(18:0)	X	5.04E-09	142942007	168827808
Cer-PC(36:1)	X	7.64E-09	51112225	127136168
LPE(20:3)	X	1.55E-08	141192060	168827808
LPE(22:6)	X	2.45E-08	133485842	157466071
Cer-PE(36:2)	X	3.95E-08	147761447	157466071
LPC(17:0)	X	1.11E-07	143068892	168827808
CL(72:6)	X	1.18E-07	93699907	118979810
LPE(18:1)	X	5.08E-07	143068176	168827808
LPE(20:0)	X	7.79E-07	143068176	168827808
Cer(36:2)	X	8.46E-07	7619345	57097019
PC(38:5)	X	1.93E-06	141574515	143657917
LPE(20:4)	X	2.05E-06	140976724	152752903
PI(36:3)	X	2.06E-06	95131884	98878952
TAG(53:3)	X	2.13E-06	93699907	93699907
LPC(22:6)	X	2.35E-06	152321282	153348042
