# Supplementary material for: Genetic regulation of liver lipids in a mouse model of insulin resistance and hepatic steatosis
Source: Mol Syst Biol. 2021 Jan 8;17(1):e9684. doi: 10.15252/msb.20209684 (PMC7792507; doi:10.15252/msb.20209684)
Supplement: Supplementary file 8 — Dataset EV7 [file MSB-17-e9684-s008.csv]

Dataset EV7: Genome-wide significant loci for hepatic lipids whose cis component of gene expression is correlated with lipid levels
rsID	lipid_name	snp_chr	snp_bp_mm10	LD_block_start_mm10	LD_block_end_mm10	pvalue_lipid	snp_weight_lipid	snp_odds_ratio_lipid	probesetID	gene_symbol	gene_chr	gene_start_bp	gene_end_bp	pvalue_gene	snp_weight_gene	snp_odds_ratio_gene	bicor_cis_expr_lipid	pvalue_cis_expr_lipid
rs31499810	LPC(17:0)	X	165195097	161976412	168827808	8.94E-07	-0.379682	0.682044	1451400_at	Gemin8	X	166170454	166190512	4.89E-07	0.0634529	1.06539	-0.546780028	5.72E-09
rs31285940	LPC(17:0)	X	165197733	161976412	168827808	1.76E-06	-0.36688	0.691287	1451400_at	Gemin8	X	166170454	166190512	4.50E-07	0.0635405	1.06547	-0.546780028	5.72E-09
rs6233595	LPC(17:0)	X	165233511	161976412	168827808	1.76E-06	-0.36688	0.691287	1451400_at	Gemin8	X	166170454	166190512	4.50E-07	0.0635405	1.06547	-0.546780028	5.72E-09
rs31413172	LPC(17:0)	X	165236151	161976412	168827808	1.76E-06	-0.36688	0.691287	1451400_at	Gemin8	X	166170454	166190512	4.50E-07	0.0635405	1.06547	-0.546780028	5.72E-09
rs31154232	LPC(17:0)	X	165271808	161976412	168827808	2.70E-07	-0.399095	0.669362	1451400_at	Gemin8	X	166170454	166190512	1.73E-06	0.0614117	1.06319	-0.546780028	5.72E-09
rs31141771	LPC(17:0)	X	165276499	161976412	168827808	2.86E-06	-0.364138	0.692813	1451400_at	Gemin8	X	166170454	166190512	3.59E-07	0.0646501	1.06667	-0.546780028	5.72E-09
rs31247871	LPC(17:0)	X	165359943	161976412	168827808	2.37E-06	-0.360328	0.695153	1451400_at	Gemin8	X	166170454	166190512	9.80E-07	0.0613215	1.06315	-0.546780028	5.72E-09
rs31169037	LPC(17:0)	X	165366989	161976412	168827808	1.54E-06	-0.372128	0.687834	1451400_at	Gemin8	X	166170454	166190512	1.03E-06	0.0621269	1.06396	-0.546780028	5.72E-09
rs31199328	LPC(17:0)	X	165367385	161976412	168827808	1.56E-06	-0.372504	0.687208	1451400_at	Gemin8	X	166170454	166190512	1.34E-06	0.0615887	1.06339	-0.546780028	5.72E-09
rs31070651	LPC(17:0)	X	165430169	161976412	168827808	1.76E-06	-0.36688	0.691287	1451400_at	Gemin8	X	166170454	166190512	4.50E-07	0.0635405	1.06547	-0.546780028	5.72E-09
rs31300480	LPC(17:0)	X	165430226	161976412	168827808	1.76E-06	-0.36688	0.691287	1451400_at	Gemin8	X	166170454	166190512	4.50E-07	0.0635405	1.06547	-0.546780028	5.72E-09
rs31522018	LPC(17:0)	X	165600304	161976412	168827808	1.76E-06	-0.36688	0.691287	1451400_at	Gemin8	X	166170454	166190512	4.50E-07	0.0635405	1.06547	-0.546780028	5.72E-09
rs31517483	LPC(17:0)	X	165678667	161976412	168827808	1.76E-06	-0.36688	0.691287	1451400_at	Gemin8	X	166170454	166190512	4.50E-07	0.0635405	1.06547	-0.546780028	5.72E-09
rs13484104	LPC(17:0)	X	165765887	161976412	168827808	1.43E-06	-0.372174	0.686892	1451400_at	Gemin8	X	166170454	166190512	2.14E-06	0.0607118	1.0625	-0.546780028	5.72E-09
rs31398582	LPC(17:0)	X	165876089	161976412	168827808	1.76E-06	-0.36688	0.691287	1451400_at	Gemin8	X	166170454	166190512	4.50E-07	0.0635405	1.06547	-0.546780028	5.72E-09
rs31543214	LPC(17:0)	X	165996631	161976412	168827808	1.76E-06	-0.36688	0.691287	1451400_at	Gemin8	X	166170454	166190512	4.50E-07	0.0635405	1.06547	-0.546780028	5.72E-09
rs31279517	LPC(17:0)	X	165997693	161976412	168827808	1.76E-06	-0.36688	0.691287	1451400_at	Gemin8	X	166170454	166190512	4.50E-07	0.0635405	1.06547	-0.546780028	5.72E-09
rs31119967	LPC(17:0)	X	166034842	161976412	168827808	1.42E-07	-0.407216	0.663709	1451400_at	Gemin8	X	166170454	166190512	6.28E-07	0.0633262	1.06524	-0.546780028	5.72E-09
rs31191206	LPC(17:0)	X	166035223	161976412	168827808	1.76E-06	-0.36688	0.691287	1451400_at	Gemin8	X	166170454	166190512	4.50E-07	0.0635405	1.06547	-0.546780028	5.72E-09
rs31203728	LPC(17:0)	X	166039927	161976412	168827808	1.76E-06	-0.36688	0.691287	1451400_at	Gemin8	X	166170454	166190512	4.50E-07	0.0635405	1.06547	-0.546780028	5.72E-09
rs31543233	LPC(17:0)	X	166115787	161976412	168827808	3.17E-06	-0.364223	0.693414	1451400_at	Gemin8	X	166170454	166190512	5.04E-07	0.06371	1.06564	-0.546780028	5.72E-09
rs31349698	LPC(17:0)	X	166198345	161976412	168827808	1.76E-06	-0.36688	0.691287	1451400_at	Gemin8	X	166170454	166190512	4.50E-07	0.0635405	1.06547	-0.546780028	5.72E-09
rs31557451	LPC(17:0)	X	166332776	161976412	168827808	1.76E-06	-0.36688	0.691287	1451400_at	Gemin8	X	166170454	166190512	4.50E-07	0.0635405	1.06547	-0.546780028	5.72E-09
rs31396110	LPC(17:0)	X	165229215	161976412	168827808	1.76E-06	-0.36688	0.691287	1451400_at	Gemin8	X	166170454	166190512	4.50E-07	0.0635405	1.06547	-0.546780028	5.72E-09
rs8255439	LPC(17:0)	X	165253989	161976412	168827808	2.31E-06	-0.36384	0.693681	1451400_at	Gemin8	X	166170454	166190512	8.26E-07	0.0623297	1.06417	-0.546780028	5.72E-09
rs33874968	LPC(17:0)	X	165321089	161976412	168827808	1.76E-06	-0.36688	0.691287	1451400_at	Gemin8	X	166170454	166190512	4.50E-07	0.0635405	1.06547	-0.546780028	5.72E-09
rs31508557	LPC(17:0)	X	165368446	161976412	168827808	1.75E-06	-0.367842	0.690232	1451400_at	Gemin8	X	166170454	166190512	5.95E-07	0.0630088	1.06492	-0.546780028	5.72E-09
rs31509704	LPC(17:0)	X	165441635	161976412	168827808	8.72E-07	-0.381075	0.680639	1451400_at	Gemin8	X	166170454	166190512	5.65E-07	0.0633703	1.06535	-0.546780028	5.72E-09
rs31390629	LPC(17:0)	X	165526737	161976412	168827808	1.76E-06	-0.36688	0.691287	1451400_at	Gemin8	X	166170454	166190512	4.50E-07	0.0635405	1.06547	-0.546780028	5.72E-09
rs31519001	LPC(17:0)	X	165660852	161976412	168827808	1.76E-06	-0.36688	0.691287	1451400_at	Gemin8	X	166170454	166190512	4.50E-07	0.0635405	1.06547	-0.546780028	5.72E-09
rs31538347	LPC(17:0)	X	165782310	161976412	168827808	1.76E-06	-0.36688	0.691287	1451400_at	Gemin8	X	166170454	166190512	4.50E-07	0.0635405	1.06547	-0.546780028	5.72E-09
rs31234027	LPC(17:0)	X	165782474	161976412	168827808	8.84E-07	-0.374392	0.686005	1451400_at	Gemin8	X	166170454	166190512	1.06E-06	0.0620697	1.0639	-0.546780028	5.72E-09
rs31209721	LPC(17:0)	X	165823933	161976412	168827808	1.76E-06	-0.36688	0.691287	1451400_at	Gemin8	X	166170454	166190512	4.50E-07	0.0635405	1.06547	-0.546780028	5.72E-09
rs31539872	LPC(17:0)	X	165859509	161976412	168827808	7.50E-07	-0.380227	0.681333	1451400_at	Gemin8	X	166170454	166190512	6.75E-07	0.0621609	1.06404	-0.546780028	5.72E-09
rs31543690	LPC(17:0)	X	166061674	161976412	168827808	3.07E-07	-0.396769	0.671479	1451400_at	Gemin8	X	166170454	166190512	3.77E-06	-0.0592107	1.06086	-0.546780028	5.72E-09
rs31544536	LPC(17:0)	X	166061734	161976412	168827808	3.13E-06	-0.362285	0.694108	1451400_at	Gemin8	X	166170454	166190512	2.43E-07	0.0653322	1.06739	-0.546780028	5.72E-09
rs31556352	LPC(17:0)	X	166319912	161976412	168827808	1.76E-06	-0.36688	0.691287	1451400_at	Gemin8	X	166170454	166190512	4.50E-07	0.0635405	1.06547	-0.546780028	5.72E-09
rs31045663	LPC(17:0)	X	166334324	161976412	168827808	1.76E-06	-0.36688	0.691287	1451400_at	Gemin8	X	166170454	166190512	4.50E-07	0.0635405	1.06547	-0.546780028	5.72E-09
rs31539872	LPC(17:0)	X	165859509	161976412	168827808	7.50E-07	-0.380227	0.681333	1453920_a_at	Mospd2	X	164936169	164980375	1.43E-05	0.123187	1.1309	-0.545163905	6.47E-09
rs31209721	LPC(17:0)	X	165823933	161976412	168827808	1.76E-06	-0.36688	0.691287	1453920_a_at	Mospd2	X	164936169	164980375	1.55E-05	0.12243	1.12997	-0.545163905	6.47E-09
rs31234027	LPC(17:0)	X	165782474	161976412	168827808	8.84E-07	-0.374392	0.686005	1453920_a_at	Mospd2	X	164936169	164980375	6.31E-05	0.114131	1.12064	-0.545163905	6.47E-09
rs31538347	LPC(17:0)	X	165782310	161976412	168827808	1.76E-06	-0.36688	0.691287	1453920_a_at	Mospd2	X	164936169	164980375	1.55E-05	0.12243	1.12997	-0.545163905	6.47E-09
rs31519001	LPC(17:0)	X	165660852	161976412	168827808	1.76E-06	-0.36688	0.691287	1453920_a_at	Mospd2	X	164936169	164980375	1.55E-05	0.12243	1.12997	-0.545163905	6.47E-09
rs31390629	LPC(17:0)	X	165526737	161976412	168827808	1.76E-06	-0.36688	0.691287	1453920_a_at	Mospd2	X	164936169	164980375	1.55E-05	0.12243	1.12997	-0.545163905	6.47E-09
rs31509704	LPC(17:0)	X	165441635	161976412	168827808	8.72E-07	-0.381075	0.680639	1453920_a_at	Mospd2	X	164936169	164980375	2.84E-05	0.120397	1.1278	-0.545163905	6.47E-09
rs31508557	LPC(17:0)	X	165368446	161976412	168827808	1.75E-06	-0.367842	0.690232	1453920_a_at	Mospd2	X	164936169	164980375	2.46E-05	0.119937	1.12719	-0.545163905	6.47E-09
rs33874968	LPC(17:0)	X	165321089	161976412	168827808	1.76E-06	-0.36688	0.691287	1453920_a_at	Mospd2	X	164936169	164980375	1.55E-05	0.12243	1.12997	-0.545163905	6.47E-09
rs8255439	LPC(17:0)	X	165253989	161976412	168827808	2.31E-06	-0.36384	0.693681	1453920_a_at	Mospd2	X	164936169	164980375	1.40E-05	0.122952	1.13053	-0.545163905	6.47E-09
rs31396110	LPC(17:0)	X	165229215	161976412	168827808	1.76E-06	-0.36688	0.691287	1453920_a_at	Mospd2	X	164936169	164980375	1.55E-05	0.12243	1.12997	-0.545163905	6.47E-09
rs31500141	LPC(17:0)	X	165169128	161976412	168827808	1.54E-06	-0.372128	0.687834	1453920_a_at	Mospd2	X	164936169	164980375	1.83E-05	0.12236	1.12987	-0.545163905	6.47E-09
rs31156167	LPC(17:0)	X	165081504	161976412	168827808	8.94E-07	-0.379682	0.682044	1453920_a_at	Mospd2	X	164936169	164980375	1.32E-05	0.124217	1.13202	-0.545163905	6.47E-09
rs31493543	LPC(17:0)	X	165064629	161976412	168827808	1.76E-06	-0.36688	0.691287	1453920_a_at	Mospd2	X	164936169	164980375	1.55E-05	0.12243	1.12997	-0.545163905	6.47E-09
rs31492182	LPC(17:0)	X	165019648	161976412	168827808	1.76E-06	-0.36688	0.691287	1453920_a_at	Mospd2	X	164936169	164980375	1.55E-05	0.12243	1.12997	-0.545163905	6.47E-09
rs31491325	LPC(17:0)	X	165018527	161976412	168827808	1.76E-06	-0.36688	0.691287	1453920_a_at	Mospd2	X	164936169	164980375	1.55E-05	0.12243	1.12997	-0.545163905	6.47E-09
rs31188595	LPC(17:0)	X	165004431	161976412	168827808	1.76E-06	-0.36688	0.691287	1453920_a_at	Mospd2	X	164936169	164980375	1.55E-05	0.12243	1.12997	-0.545163905	6.47E-09
rs31470223	LPC(17:0)	X	164758618	161976412	168827808	1.56E-06	-0.372504	0.687208	1453920_a_at	Mospd2	X	164936169	164980375	2.89E-05	0.119802	1.127	-0.545163905	6.47E-09
rs31469336	LPC(17:0)	X	164733931	161976412	168827808	1.76E-06	-0.36688	0.691287	1453920_a_at	Mospd2	X	164936169	164980375	1.55E-05	0.12243	1.12997	-0.545163905	6.47E-09
rs31405135	LPC(17:0)	X	164722721	161976412	168827808	1.76E-06	-0.36688	0.691287	1453920_a_at	Mospd2	X	164936169	164980375	1.55E-05	0.12243	1.12997	-0.545163905	6.47E-09
rs31349395	LPC(17:0)	X	164722435	161976412	168827808	1.76E-06	-0.36688	0.691287	1453920_a_at	Mospd2	X	164936169	164980375	1.55E-05	0.12243	1.12997	-0.545163905	6.47E-09
rs31457863	LPC(17:0)	X	164512818	161976412	168827808	1.76E-06	-0.36688	0.691287	1453920_a_at	Mospd2	X	164936169	164980375	1.55E-05	0.12243	1.12997	-0.545163905	6.47E-09
rs31454197	LPC(17:0)	X	164437917	161976412	168827808	1.76E-06	-0.36688	0.691287	1453920_a_at	Mospd2	X	164936169	164980375	1.55E-05	0.12243	1.12997	-0.545163905	6.47E-09
rs31065942	LPC(17:0)	X	164307561	161976412	168827808	1.95E-06	-0.373558	0.685941	1453920_a_at	Mospd2	X	164936169	164980375	4.75E-05	0.119591	1.1268	-0.545163905	6.47E-09
rs31398582	LPC(17:0)	X	165876089	161976412	168827808	1.76E-06	-0.36688	0.691287	1453920_a_at	Mospd2	X	164936169	164980375	1.55E-05	0.12243	1.12997	-0.545163905	6.47E-09
rs31517483	LPC(17:0)	X	165678667	161976412	168827808	1.76E-06	-0.36688	0.691287	1453920_a_at	Mospd2	X	164936169	164980375	1.55E-05	0.12243	1.12997	-0.545163905	6.47E-09
rs31522018	LPC(17:0)	X	165600304	161976412	168827808	1.76E-06	-0.36688	0.691287	1453920_a_at	Mospd2	X	164936169	164980375	1.55E-05	0.12243	1.12997	-0.545163905	6.47E-09
rs31300480	LPC(17:0)	X	165430226	161976412	168827808	1.76E-06	-0.36688	0.691287	1453920_a_at	Mospd2	X	164936169	164980375	1.55E-05	0.12243	1.12997	-0.545163905	6.47E-09
rs31070651	LPC(17:0)	X	165430169	161976412	168827808	1.76E-06	-0.36688	0.691287	1453920_a_at	Mospd2	X	164936169	164980375	1.55E-05	0.12243	1.12997	-0.545163905	6.47E-09
rs31199328	LPC(17:0)	X	165367385	161976412	168827808	1.56E-06	-0.372504	0.687208	1453920_a_at	Mospd2	X	164936169	164980375	2.89E-05	0.119802	1.127	-0.545163905	6.47E-09
rs31169037	LPC(17:0)	X	165366989	161976412	168827808	1.54E-06	-0.372128	0.687834	1453920_a_at	Mospd2	X	164936169	164980375	1.83E-05	0.12236	1.12987	-0.545163905	6.47E-09
rs31247871	LPC(17:0)	X	165359943	161976412	168827808	2.37E-06	-0.360328	0.695153	1453920_a_at	Mospd2	X	164936169	164980375	4.59E-05	0.115095	1.1218	-0.545163905	6.47E-09
rs31141771	LPC(17:0)	X	165276499	161976412	168827808	2.86E-06	-0.364138	0.692813	1453920_a_at	Mospd2	X	164936169	164980375	9.48E-06	0.126217	1.13428	-0.545163905	6.47E-09
rs31154232	LPC(17:0)	X	165271808	161976412	168827808	2.70E-07	-0.399095	0.669362	1453920_a_at	Mospd2	X	164936169	164980375	3.57E-05	0.119429	1.12656	-0.545163905	6.47E-09
rs31413172	LPC(17:0)	X	165236151	161976412	168827808	1.76E-06	-0.36688	0.691287	1453920_a_at	Mospd2	X	164936169	164980375	1.55E-05	0.12243	1.12997	-0.545163905	6.47E-09
rs6233595	LPC(17:0)	X	165233511	161976412	168827808	1.76E-06	-0.36688	0.691287	1453920_a_at	Mospd2	X	164936169	164980375	1.55E-05	0.12243	1.12997	-0.545163905	6.47E-09
rs31285940	LPC(17:0)	X	165197733	161976412	168827808	1.76E-06	-0.36688	0.691287	1453920_a_at	Mospd2	X	164936169	164980375	1.55E-05	0.12243	1.12997	-0.545163905	6.47E-09
rs31499810	LPC(17:0)	X	165195097	161976412	168827808	8.94E-07	-0.379682	0.682044	1453920_a_at	Mospd2	X	164936169	164980375	1.32E-05	0.124217	1.13202	-0.545163905	6.47E-09
rs3715531	LPC(17:0)	X	165114496	161976412	168827808	1.76E-06	-0.36688	0.691287	1453920_a_at	Mospd2	X	164936169	164980375	1.55E-05	0.12243	1.12997	-0.545163905	6.47E-09
rs31322818	LPC(17:0)	X	165076211	161976412	168827808	1.76E-06	-0.36688	0.691287	1453920_a_at	Mospd2	X	164936169	164980375	1.55E-05	0.12243	1.12997	-0.545163905	6.47E-09
rs31495995	LPC(17:0)	X	165074702	161976412	168827808	1.76E-06	-0.36688	0.691287	1453920_a_at	Mospd2	X	164936169	164980375	1.55E-05	0.12243	1.12997	-0.545163905	6.47E-09
rs31303967	LPC(17:0)	X	165007670	161976412	168827808	8.94E-07	-0.379682	0.682044	1453920_a_at	Mospd2	X	164936169	164980375	1.32E-05	0.124217	1.13202	-0.545163905	6.47E-09
rs31481441	LPC(17:0)	X	164918920	161976412	168827808	1.76E-06	-0.36688	0.691287	1453920_a_at	Mospd2	X	164936169	164980375	1.55E-05	0.12243	1.12997	-0.545163905	6.47E-09
rs31154232	LPE(20:0)	X	165271808	161976412	168827808	1.26E-06	-0.374876	0.685722	1451400_at	Gemin8	X	166170454	166190512	1.73E-06	0.0614117	1.06319	-0.513420522	4.70E-08
rs31119967	LPE(20:0)	X	166034842	161976412	168827808	1.00E-06	-0.377871	0.683351	1451400_at	Gemin8	X	166170454	166190512	6.28E-07	0.0633262	1.06524	-0.513420522	4.70E-08
rs31539872	LPE(20:0)	X	165859509	161976412	168827808	3.91E-06	-0.354081	0.699285	1451400_at	Gemin8	X	166170454	166190512	6.75E-07	0.0621609	1.06404	-0.513420522	4.70E-08
rs31543690	LPE(20:0)	X	166061674	161976412	168827808	9.61E-07	-0.377964	0.684242	1451400_at	Gemin8	X	166170454	166190512	3.77E-06	-0.0592107	1.06086	-0.513420522	4.70E-08
rs31154232	LPE(20:0)	X	165271808	161976412	168827808	1.26E-06	-0.374876	0.685722	1453920_a_at	Mospd2	X	164936169	164980375	3.57E-05	0.119429	1.12656	-0.509334771	6.25E-08
rs31539872	LPE(20:0)	X	165859509	161976412	168827808	3.91E-06	-0.354081	0.699285	1453920_a_at	Mospd2	X	164936169	164980375	1.43E-05	0.123187	1.1309	-0.509334771	6.25E-08
rs30892304	TAG(51:3)	19	8681404	7180479	8688806	6.10E-08	141.294	6.71E+69	1416890_at	Wdr74	19	8735839	8740623	4.88E-05	-0.0847892	1.10128	-0.522294316	1.29E-07
rs31148298	TAG(51:3)	19	8681458	7180479	8688806	1.44E-07	137.27	6.37E+67	1416890_at	Wdr74	19	8735839	8740623	3.56E-05	-0.0851746	1.10174	-0.522294316	1.29E-07
rs30611917	TAG(51:3)	19	8688806	7180479	8688806	1.44E-07	137.27	6.37E+67	1416890_at	Wdr74	19	8735839	8740623	3.56E-05	-0.0851746	1.10174	-0.522294316	1.29E-07
rs30514485	TAG(51:3)	19	8682309	7180479	8688806	6.01E-08	141.078	3.50E+70	1416890_at	Wdr74	19	8735839	8740623	2.03E-05	-0.0873574	1.1054	-0.522294316	1.29E-07
rs37050637	TAG(51:3)	19	8687826	7180479	8688806	1.44E-07	137.27	6.37E+67	1416890_at	Wdr74	19	8735839	8740623	3.56E-05	-0.0851746	1.10174	-0.522294316	1.29E-07
rs29296285	LPE(16:0)	X	151339593	146352451	152009241	1.65E-07	0.71573	2.47498	1424322_at	Apex2	X	150519519	150589868	5.86E-05	0.0810662	1.11234	0.494984456	1.65E-07
rs29297117	LPE(16:0)	X	151295915	146352451	152009241	7.81E-08	0.722785	2.5166	1424322_at	Apex2	X	150519519	150589868	5.61E-05	0.0807323	1.11268	0.494984456	1.65E-07
rs29294062	LPE(16:0)	X	151474601	146352451	152009241	7.81E-08	0.722785	2.5166	1424322_at	Apex2	X	150519519	150589868	5.61E-05	0.0807323	1.11268	0.494984456	1.65E-07
rs29294905	LPE(16:0)	X	151439948	146352451	152009241	7.81E-08	0.722785	2.5166	1424322_at	Apex2	X	150519519	150589868	5.61E-05	0.0807323	1.11268	0.494984456	1.65E-07
rs29297195	LPE(16:0)	X	150594232	146352451	152009241	3.94E-08	0.745008	2.57873	1424322_at	Apex2	X	150519519	150589868	4.86E-05	0.0822775	1.11453	0.494984456	1.65E-07
rs29294113	LPE(16:0)	X	150570254	146352451	152009241	2.20E-08	0.737817	2.62229	1424322_at	Apex2	X	150519519	150589868	9.55E-07	0.0948973	1.13676	0.494984456	1.65E-07
rs13484073	LPE(16:0)	X	150116040	146352451	152009241	2.20E-08	0.737817	2.62229	1424322_at	Apex2	X	150519519	150589868	9.55E-07	0.0948973	1.13676	0.494984456	1.65E-07
rs30892304	TAG(53:3)	19	8681404	7180479	8688806	1.03E-08	135.123	3.12E+67	1416890_at	Wdr74	19	8735839	8740623	4.88E-05	-0.0847892	1.10128	-0.508960355	1.90E-07
rs31148298	TAG(53:3)	19	8681458	7180479	8688806	2.63E-08	131.477	4.55E+65	1416890_at	Wdr74	19	8735839	8740623	3.56E-05	-0.0851746	1.10174	-0.508960355	1.90E-07
rs30611917	TAG(53:3)	19	8688806	7180479	8688806	2.63E-08	131.477	4.55E+65	1416890_at	Wdr74	19	8735839	8740623	3.56E-05	-0.0851746	1.10174	-0.508960355	1.90E-07
rs30514485	TAG(53:3)	19	8682309	7180479	8688806	1.82E-08	132.958	1.82E+67	1416890_at	Wdr74	19	8735839	8740623	2.03E-05	-0.0873574	1.1054	-0.508960355	1.90E-07
rs37050637	TAG(53:3)	19	8687826	7180479	8688806	2.63E-08	131.477	4.55E+65	1416890_at	Wdr74	19	8735839	8740623	3.56E-05	-0.0851746	1.10174	-0.508960355	1.90E-07
rs31295304	TAG(51:3)	19	6909355	6516097	6980769	3.80E-06	120.868	5.15E+63	1451376_at	Atl3	19	7494040	7538608	6.68E-11	0.226972	1.31843	0.510221534	2.79E-07
rs16783874	TAG(51:3)	19	6914537	6516097	6980769	3.31E-06	124.327	1.52E+63	1451376_at	Atl3	19	7494040	7538608	1.31E-13	0.263721	1.36764	0.510221534	2.79E-07
rs30603398	TAG(51:3)	19	6980769	6516097	6980769	3.31E-06	124.327	1.52E+63	1451376_at	Atl3	19	7494040	7538608	1.31E-13	0.263721	1.36764	0.510221534	2.79E-07
rs30423464	TAG(51:3)	19	7549657	7180479	8688806	1.66E-07	135.341	5.94E+67	1451376_at	Atl3	19	7494040	7538608	3.90E-23	0.309506	1.42921	0.510221534	2.79E-07
rs36824688	TAG(51:3)	19	7835729	7180479	8688806	1.51E-07	135.164	7.57E+67	1451376_at	Atl3	19	7494040	7538608	3.94E-23	0.307174	1.42688	0.510221534	2.79E-07
rs30319629	TAG(51:3)	19	8535902	7180479	8688806	1.51E-07	135.164	7.57E+67	1451376_at	Atl3	19	7494040	7538608	3.94E-23	0.307174	1.42688	0.510221534	2.79E-07
rs51642321	TAG(51:3)	19	6647014	6516097	6980769	3.31E-06	124.327	1.52E+63	1451376_at	Atl3	19	7494040	7538608	1.31E-13	0.263721	1.36764	0.510221534	2.79E-07
rs31256026	TAG(51:3)	19	6949235	6516097	6980769	3.31E-06	124.327	1.52E+63	1451376_at	Atl3	19	7494040	7538608	1.31E-13	0.263721	1.36764	0.510221534	2.79E-07
rs36684295	TAG(51:3)	19	7180479	7180479	8688806	2.57E-07	131.622	2.02E+67	1451376_at	Atl3	19	7494040	7538608	5.52E-20	0.279113	1.38685	0.510221534	2.79E-07
rs31006882	TAG(51:3)	19	7541413	7180479	8688806	1.51E-07	135.164	7.57E+67	1451376_at	Atl3	19	7494040	7538608	3.94E-23	0.307174	1.42688	0.510221534	2.79E-07
rs36900409	TAG(51:3)	19	7556367	7180479	8688806	7.62E-07	126.651	5.80E+64	1451376_at	Atl3	19	7494040	7538608	3.06E-21	0.292081	1.40809	0.510221534	2.79E-07
rs37160984	TAG(51:3)	19	7560154	7180479	8688806	1.30E-07	135.334	1.50E+69	1451376_at	Atl3	19	7494040	7538608	1.85E-22	0.30239	1.42508	0.510221534	2.79E-07
rs31220690	TAG(51:3)	19	7562755	7180479	8688806	1.51E-07	135.164	7.57E+67	1451376_at	Atl3	19	7494040	7538608	3.94E-23	0.307174	1.42688	0.510221534	2.79E-07
rs30354447	TAG(51:3)	19	7567333	7180479	8688806	1.51E-07	135.164	7.57E+67	1451376_at	Atl3	19	7494040	7538608	3.94E-23	0.307174	1.42688	0.510221534	2.79E-07
rs37093558	TAG(51:3)	19	7581688	7180479	8688806	1.51E-07	135.164	7.57E+67	1451376_at	Atl3	19	7494040	7538608	3.94E-23	0.307174	1.42688	0.510221534	2.79E-07
rs36703909	TAG(51:3)	19	8475122	7180479	8688806	1.51E-07	135.164	7.57E+67	1451376_at	Atl3	19	7494040	7538608	3.94E-23	0.307174	1.42688	0.510221534	2.79E-07
rs30321879	TAG(51:3)	19	8524825	7180479	8688806	1.51E-07	135.164	7.57E+67	1451376_at	Atl3	19	7494040	7538608	3.94E-23	0.307174	1.42688	0.510221534	2.79E-07
rs32413000	TAG(51:3)	4	63455995	63444639	64124731	3.32E-08	146.169	5.11E+68	1426315_a_at	6330416G13Rik	4	63558781	63586357	1.13E-05	0.185653	1.2405	0.510052636	2.82E-07
rs27882443	TAG(51:3)	4	63834105	63444639	64124731	2.49E-06	130.176	3.19E+60	1426315_a_at	6330416G13Rik	4	63558781	63586357	2.34E-05	0.182542	1.23078	0.510052636	2.82E-07
rs27882440	TAG(51:3)	4	63834740	63444639	64124731	2.49E-06	130.176	3.19E+60	1426315_a_at	6330416G13Rik	4	63558781	63586357	2.34E-05	0.182542	1.23078	0.510052636	2.82E-07
rs32656532	TAG(51:3)	4	63876754	63444639	64124731	1.23E-07	139.756	2.68E+65	1426315_a_at	6330416G13Rik	4	63558781	63586357	1.62E-06	0.205338	1.26647	0.510052636	2.82E-07
rs27931719	TAG(51:3)	4	64157645	64157645	64969028	9.55E-07	134.408	2.90E+61	1426315_a_at	6330416G13Rik	4	63558781	63586357	1.90E-07	0.220532	1.28082	0.510052636	2.82E-07
rs27884155	TAG(51:3)	4	63573548	63444639	64124731	1.23E-07	139.756	2.68E+65	1426315_a_at	6330416G13Rik	4	63558781	63586357	1.62E-06	0.205338	1.26647	0.510052636	2.82E-07
rs27919824	TAG(51:3)	4	63717755	63444639	64124731	1.23E-07	139.756	2.68E+65	1426315_a_at	6330416G13Rik	4	63558781	63586357	1.62E-06	0.205338	1.26647	0.510052636	2.82E-07
rs27919795	TAG(51:3)	4	63720727	63444639	64124731	1.23E-07	139.756	2.68E+65	1426315_a_at	6330416G13Rik	4	63558781	63586357	1.62E-06	0.205338	1.26647	0.510052636	2.82E-07
rs27904383	TAG(51:3)	4	63825006	63444639	64124731	2.49E-06	130.176	3.19E+60	1426315_a_at	6330416G13Rik	4	63558781	63586357	3.00E-05	0.183208	1.23178	0.510052636	2.82E-07
rs27904380	TAG(51:3)	4	63825534	63444639	64124731	2.49E-06	130.176	3.19E+60	1426315_a_at	6330416G13Rik	4	63558781	63586357	2.34E-05	0.182542	1.23078	0.510052636	2.82E-07
rs27882454	TAG(51:3)	4	63831019	63444639	64124731	2.49E-06	130.176	3.19E+60	1426315_a_at	6330416G13Rik	4	63558781	63586357	2.34E-05	0.182542	1.23078	0.510052636	2.82E-07
rs27882450	TAG(51:3)	4	63831431	63444639	64124731	2.49E-06	130.176	3.19E+60	1426315_a_at	6330416G13Rik	4	63558781	63586357	2.34E-05	0.182542	1.23078	0.510052636	2.82E-07
rs27882212	TAG(51:3)	4	63908521	63444639	64124731	1.23E-07	139.756	2.68E+65	1426315_a_at	6330416G13Rik	4	63558781	63586357	1.62E-06	0.205338	1.26647	0.510052636	2.82E-07
rs27882191	TAG(51:3)	4	63911204	63444639	64124731	1.23E-07	139.756	2.68E+65	1426315_a_at	6330416G13Rik	4	63558781	63586357	1.62E-06	0.205338	1.26647	0.510052636	2.82E-07
rs27933800	TAG(51:3)	4	63931308	63444639	64124731	1.69E-06	133.939	5.84E+63	1426315_a_at	6330416G13Rik	4	63558781	63586357	2.55E-06	0.200872	1.26545	0.510052636	2.82E-07
rs27919363	TAG(51:3)	4	63938645	63444639	64124731	1.23E-07	139.756	2.68E+65	1426315_a_at	6330416G13Rik	4	63558781	63586357	1.62E-06	0.205338	1.26647	0.510052636	2.82E-07
rs27880775	TAG(51:3)	4	64117954	63444639	64124731	1.23E-07	139.756	2.68E+65	1426315_a_at	6330416G13Rik	4	63558781	63586357	1.62E-06	0.205338	1.26647	0.510052636	2.82E-07
rs27880770	TAG(51:3)	4	64118093	63444639	64124731	1.23E-07	139.756	2.68E+65	1426315_a_at	6330416G13Rik	4	63558781	63586357	1.62E-06	0.205338	1.26647	0.510052636	2.82E-07
rs27880748	TAG(51:3)	4	64121188	63444639	64124731	1.23E-07	139.756	2.68E+65	1426315_a_at	6330416G13Rik	4	63558781	63586357	1.62E-06	0.205338	1.26647	0.510052636	2.82E-07
rs27931747	TAG(51:3)	4	64152920	64151827	64152920	3.80E-06	129.721	7.09E+60	1426315_a_at	6330416G13Rik	4	63558781	63586357	2.94E-06	0.200171	1.25899	0.510052636	2.82E-07
rs27917077	TAG(51:3)	4	64233438	64157645	64969028	7.93E-09	148.684	7.33E+70	1426315_a_at	6330416G13Rik	4	63558781	63586357	1.91E-06	0.203212	1.27062	0.510052636	2.82E-07
rs27917070	TAG(51:3)	4	64235022	64157645	64969028	1.23E-07	139.756	2.68E+65	1426315_a_at	6330416G13Rik	4	63558781	63586357	1.62E-06	0.205338	1.26647	0.510052636	2.82E-07
rs27917069	TAG(51:3)	4	64235066	64157645	64969028	1.23E-07	139.756	2.68E+65	1426315_a_at	6330416G13Rik	4	63558781	63586357	1.62E-06	0.205338	1.26647	0.510052636	2.82E-07
rs27917059	TAG(51:3)	4	64236379	64157645	64969028	1.23E-07	139.756	2.68E+65	1426315_a_at	6330416G13Rik	4	63558781	63586357	1.62E-06	0.205338	1.26647	0.510052636	2.82E-07
rs27917051	TAG(51:3)	4	64237262	64157645	64969028	1.23E-07	139.756	2.68E+65	1426315_a_at	6330416G13Rik	4	63558781	63586357	1.62E-06	0.205338	1.26647	0.510052636	2.82E-07
rs27916998	TAG(51:3)	4	64250239	64157645	64969028	2.10E-06	129.797	3.46E+59	1426315_a_at	6330416G13Rik	4	63558781	63586357	2.38E-07	0.216354	1.2757	0.510052636	2.82E-07
rs27901307	TAG(51:3)	4	64280334	64157645	64969028	1.23E-07	139.756	2.68E+65	1426315_a_at	6330416G13Rik	4	63558781	63586357	1.62E-06	0.205338	1.26647	0.510052636	2.82E-07
rs32413000	TAG(53:3)	4	63455995	63444639	64124731	1.18E-07	135.697	1.24E+64	1426315_a_at	6330416G13Rik	4	63558781	63586357	1.13E-05	0.185653	1.2405	0.494326153	4.76E-07
rs27882443	TAG(53:3)	4	63834105	63444639	64124731	4.06E-06	121.233	4.00E+56	1426315_a_at	6330416G13Rik	4	63558781	63586357	2.34E-05	0.182542	1.23078	0.494326153	4.76E-07
rs27882440	TAG(53:3)	4	63834740	63444639	64124731	4.06E-06	121.233	4.00E+56	1426315_a_at	6330416G13Rik	4	63558781	63586357	2.34E-05	0.182542	1.23078	0.494326153	4.76E-07
rs32656532	TAG(53:3)	4	63876754	63444639	64124731	7.13E-07	128.177	1.94E+60	1426315_a_at	6330416G13Rik	4	63558781	63586357	1.62E-06	0.205338	1.26647	0.494326153	4.76E-07
rs27931719	TAG(53:3)	4	64157645	64157645	64969028	9.04E-07	125.433	3.96E+57	1426315_a_at	6330416G13Rik	4	63558781	63586357	1.90E-07	0.220532	1.28082	0.494326153	4.76E-07
rs27905243	TAG(53:3)	4	63444639	63444639	64124731	3.45E-06	120.213	1.59E+55	1426315_a_at	6330416G13Rik	4	63558781	63586357	2.08E-06	0.195705	1.24639	0.494326153	4.76E-07
rs27884155	TAG(53:3)	4	63573548	63444639	64124731	7.13E-07	128.177	1.94E+60	1426315_a_at	6330416G13Rik	4	63558781	63586357	1.62E-06	0.205338	1.26647	0.494326153	4.76E-07
rs27919824	TAG(53:3)	4	63717755	63444639	64124731	7.13E-07	128.177	1.94E+60	1426315_a_at	6330416G13Rik	4	63558781	63586357	1.62E-06	0.205338	1.26647	0.494326153	4.76E-07
rs27919795	TAG(53:3)	4	63720727	63444639	64124731	7.13E-07	128.177	1.94E+60	1426315_a_at	6330416G13Rik	4	63558781	63586357	1.62E-06	0.205338	1.26647	0.494326153	4.76E-07
rs27904380	TAG(53:3)	4	63825534	63444639	64124731	4.06E-06	121.233	4.00E+56	1426315_a_at	6330416G13Rik	4	63558781	63586357	2.34E-05	0.182542	1.23078	0.494326153	4.76E-07
rs27882454	TAG(53:3)	4	63831019	63444639	64124731	4.06E-06	121.233	4.00E+56	1426315_a_at	6330416G13Rik	4	63558781	63586357	2.34E-05	0.182542	1.23078	0.494326153	4.76E-07
rs27882450	TAG(53:3)	4	63831431	63444639	64124731	4.06E-06	121.233	4.00E+56	1426315_a_at	6330416G13Rik	4	63558781	63586357	2.34E-05	0.182542	1.23078	0.494326153	4.76E-07
rs27882212	TAG(53:3)	4	63908521	63444639	64124731	7.13E-07	128.177	1.94E+60	1426315_a_at	6330416G13Rik	4	63558781	63586357	1.62E-06	0.205338	1.26647	0.494326153	4.76E-07
rs27882191	TAG(53:3)	4	63911204	63444639	64124731	7.13E-07	128.177	1.94E+60	1426315_a_at	6330416G13Rik	4	63558781	63586357	1.62E-06	0.205338	1.26647	0.494326153	4.76E-07
rs27919363	TAG(53:3)	4	63938645	63444639	64124731	7.13E-07	128.177	1.94E+60	1426315_a_at	6330416G13Rik	4	63558781	63586357	1.62E-06	0.205338	1.26647	0.494326153	4.76E-07
rs27880775	TAG(53:3)	4	64117954	63444639	64124731	7.13E-07	128.177	1.94E+60	1426315_a_at	6330416G13Rik	4	63558781	63586357	1.62E-06	0.205338	1.26647	0.494326153	4.76E-07
rs27880770	TAG(53:3)	4	64118093	63444639	64124731	7.13E-07	128.177	1.94E+60	1426315_a_at	6330416G13Rik	4	63558781	63586357	1.62E-06	0.205338	1.26647	0.494326153	4.76E-07
rs27880748	TAG(53:3)	4	64121188	63444639	64124731	7.13E-07	128.177	1.94E+60	1426315_a_at	6330416G13Rik	4	63558781	63586357	1.62E-06	0.205338	1.26647	0.494326153	4.76E-07
rs27917077	TAG(53:3)	4	64233438	64157645	64969028	1.08E-07	135.427	7.14E+64	1426315_a_at	6330416G13Rik	4	63558781	63586357	1.91E-06	0.203212	1.27062	0.494326153	4.76E-07
rs27917070	TAG(53:3)	4	64235022	64157645	64969028	7.13E-07	128.177	1.94E+60	1426315_a_at	6330416G13Rik	4	63558781	63586357	1.62E-06	0.205338	1.26647	0.494326153	4.76E-07
rs27917069	TAG(53:3)	4	64235066	64157645	64969028	7.13E-07	128.177	1.94E+60	1426315_a_at	6330416G13Rik	4	63558781	63586357	1.62E-06	0.205338	1.26647	0.494326153	4.76E-07
rs27917059	TAG(53:3)	4	64236379	64157645	64969028	7.13E-07	128.177	1.94E+60	1426315_a_at	6330416G13Rik	4	63558781	63586357	1.62E-06	0.205338	1.26647	0.494326153	4.76E-07
rs27917051	TAG(53:3)	4	64237262	64157645	64969028	7.13E-07	128.177	1.94E+60	1426315_a_at	6330416G13Rik	4	63558781	63586357	1.62E-06	0.205338	1.26647	0.494326153	4.76E-07
rs27916998	TAG(53:3)	4	64250239	64157645	64969028	1.69E-06	121.987	1.56E+56	1426315_a_at	6330416G13Rik	4	63558781	63586357	2.38E-07	0.216354	1.2757	0.494326153	4.76E-07
rs27901307	TAG(53:3)	4	64280334	64157645	64969028	7.13E-07	128.177	1.94E+60	1426315_a_at	6330416G13Rik	4	63558781	63586357	1.62E-06	0.205338	1.26647	0.494326153	4.76E-07
rs30753390	TAG(53:3)	19	6876169	6516097	6980769	3.28E-06	113.633	3.66E+59	1451376_at	Atl3	19	7494040	7538608	3.27E-13	0.256951	1.36221	0.492096659	5.45E-07
rs31295304	TAG(53:3)	19	6909355	6516097	6980769	2.11E-06	113.823	5.56E+60	1451376_at	Atl3	19	7494040	7538608	6.68E-11	0.226972	1.31843	0.492096659	5.45E-07
rs16783874	TAG(53:3)	19	6914537	6516097	6980769	2.16E-06	116.363	7.16E+59	1451376_at	Atl3	19	7494040	7538608	1.31E-13	0.263721	1.36764	0.492096659	5.45E-07
rs30603398	TAG(53:3)	19	6980769	6516097	6980769	2.16E-06	116.363	7.16E+59	1451376_at	Atl3	19	7494040	7538608	1.31E-13	0.263721	1.36764	0.492096659	5.45E-07
rs30423464	TAG(53:3)	19	7549657	7180479	8688806	7.85E-08	126.584	1.35E+64	1451376_at	Atl3	19	7494040	7538608	3.90E-23	0.309506	1.42921	0.492096659	5.45E-07
rs36824688	TAG(53:3)	19	7835729	7180479	8688806	9.02E-08	125.634	6.79E+63	1451376_at	Atl3	19	7494040	7538608	3.94E-23	0.307174	1.42688	0.492096659	5.45E-07
rs30319629	TAG(53:3)	19	8535902	7180479	8688806	9.02E-08	125.634	6.79E+63	1451376_at	Atl3	19	7494040	7538608	3.94E-23	0.307174	1.42688	0.492096659	5.45E-07
rs51642321	TAG(53:3)	19	6647014	6516097	6980769	2.16E-06	116.363	7.16E+59	1451376_at	Atl3	19	7494040	7538608	1.31E-13	0.263721	1.36764	0.492096659	5.45E-07
rs31256026	TAG(53:3)	19	6949235	6516097	6980769	2.16E-06	116.363	7.16E+59	1451376_at	Atl3	19	7494040	7538608	1.31E-13	0.263721	1.36764	0.492096659	5.45E-07
rs36684295	TAG(53:3)	19	7180479	7180479	8688806	1.37E-07	122.993	4.72E+63	1451376_at	Atl3	19	7494040	7538608	5.52E-20	0.279113	1.38685	0.492096659	5.45E-07
rs31006882	TAG(53:3)	19	7541413	7180479	8688806	9.02E-08	125.634	6.79E+63	1451376_at	Atl3	19	7494040	7538608	3.94E-23	0.307174	1.42688	0.492096659	5.45E-07
rs36900409	TAG(53:3)	19	7556367	7180479	8688806	5.84E-07	117.194	4.70E+60	1451376_at	Atl3	19	7494040	7538608	3.06E-21	0.292081	1.40809	0.492096659	5.45E-07
rs37160984	TAG(53:3)	19	7560154	7180479	8688806	5.46E-08	126.955	4.79E+65	1451376_at	Atl3	19	7494040	7538608	1.85E-22	0.30239	1.42508	0.492096659	5.45E-07
rs31220690	TAG(53:3)	19	7562755	7180479	8688806	9.02E-08	125.634	6.79E+63	1451376_at	Atl3	19	7494040	7538608	3.94E-23	0.307174	1.42688	0.492096659	5.45E-07
rs30354447	TAG(53:3)	19	7567333	7180479	8688806	9.02E-08	125.634	6.79E+63	1451376_at	Atl3	19	7494040	7538608	3.94E-23	0.307174	1.42688	0.492096659	5.45E-07
rs37093558	TAG(53:3)	19	7581688	7180479	8688806	9.02E-08	125.634	6.79E+63	1451376_at	Atl3	19	7494040	7538608	3.94E-23	0.307174	1.42688	0.492096659	5.45E-07
rs36703909	TAG(53:3)	19	8475122	7180479	8688806	9.02E-08	125.634	6.79E+63	1451376_at	Atl3	19	7494040	7538608	3.94E-23	0.307174	1.42688	0.492096659	5.45E-07
rs30321879	TAG(53:3)	19	8524825	7180479	8688806	9.02E-08	125.634	6.79E+63	1451376_at	Atl3	19	7494040	7538608	3.94E-23	0.307174	1.42688	0.492096659	5.45E-07
rs29254378	LPE(16:0)	X	140704588	140080162	141181918	3.63E-06	0.68355	2.24521	1422216_at	Mid2	X	140664599	140767715	4.65E-06	0.0468887	1.05851	0.472813703	6.79E-07
rs33847734	LPE(16:0)	X	140687733	140080162	141181918	3.63E-06	0.68355	2.24521	1422216_at	Mid2	X	140664599	140767715	4.65E-06	0.0468887	1.05851	0.472813703	6.79E-07
rs29256556	LPE(16:0)	X	139903860	139810681	140026942	3.48E-06	0.669441	2.23814	1422216_at	Mid2	X	140664599	140767715	4.90E-05	0.0422473	1.05339	0.472813703	6.79E-07
rs29255701	LPE(16:0)	X	140976454	140080162	141181918	1.38E-07	0.71221	2.55528	1422216_at	Mid2	X	140664599	140767715	5.32E-05	0.0407605	1.05539	0.472813703	6.79E-07
rs29257368	LPE(16:0)	X	140576405	140080162	141181918	3.63E-06	0.68355	2.24521	1422216_at	Mid2	X	140664599	140767715	4.65E-06	0.0468887	1.05851	0.472813703	6.79E-07
rs29253665	LPE(16:0)	X	140576010	140080162	141181918	2.83E-06	0.663668	2.25559	1422216_at	Mid2	X	140664599	140767715	1.65E-05	0.0440322	1.05665	0.472813703	6.79E-07
rs29256549	LPE(16:0)	X	140556388	140080162	141181918	3.19E-06	0.663066	2.24661	1422216_at	Mid2	X	140664599	140767715	2.18E-05	0.0436169	1.05591	0.472813703	6.79E-07
rs29253740	LPE(16:0)	X	140549033	140080162	141181918	3.03E-06	0.677718	2.26054	1422216_at	Mid2	X	140664599	140767715	1.40E-06	0.0485352	1.06158	0.472813703	6.79E-07
rs29253743	LPE(16:0)	X	140548414	140080162	141181918	3.63E-06	0.68355	2.24521	1422216_at	Mid2	X	140664599	140767715	4.65E-06	0.0468887	1.05851	0.472813703	6.79E-07
rs29254074	LPE(16:0)	X	140094434	140080162	141181918	3.48E-06	0.669441	2.23814	1422216_at	Mid2	X	140664599	140767715	4.90E-05	0.0422473	1.05339	0.472813703	6.79E-07
rs29255718	LPE(16:0)	X	140080162	140080162	141181918	3.48E-06	0.669441	2.23814	1422216_at	Mid2	X	140664599	140767715	4.90E-05	0.0422473	1.05339	0.472813703	6.79E-07
rs29258111	LPE(16:0)	X	139993694	139810681	140026942	3.48E-06	0.669441	2.23814	1422216_at	Mid2	X	140664599	140767715	4.90E-05	0.0422473	1.05339	0.472813703	6.79E-07
rs13459159	LPE(16:0)	X	139810681	139810681	140026942	3.48E-06	0.669441	2.23814	1422216_at	Mid2	X	140664599	140767715	4.90E-05	0.0422473	1.05339	0.472813703	6.79E-07
rs27398098	Cer(36:1)	2	92891676	92885764	92897767	1.66E-06	3.27848	55.601	1452139_at	Slc35c1	2	92452764	92460538	2.13E-09	-0.119207	1.15552	-0.472350474	6.99E-07
rs27398133	Cer(36:1)	2	92885764	92885764	92897767	1.66E-06	3.27848	55.601	1452139_at	Slc35c1	2	92452764	92460538	2.13E-09	-0.119207	1.15552	-0.472350474	6.99E-07
rs27398085	Cer(36:1)	2	92897767	92885764	92897767	2.54E-06	3.45908	53.0074	1452139_at	Slc35c1	2	92452764	92460538	3.73E-09	-0.124717	1.15429	-0.472350474	6.99E-07
rs27398089	Cer(36:1)	2	92895913	92885764	92897767	2.54E-06	3.45908	53.0074	1452139_at	Slc35c1	2	92452764	92460538	3.73E-09	-0.124717	1.15429	-0.472350474	6.99E-07
rs27398166	Cer(36:1)	2	92880328	92875394	92883020	2.54E-06	3.45908	53.0074	1452139_at	Slc35c1	2	92452764	92460538	3.73E-09	-0.124717	1.15429	-0.472350474	6.99E-07
rs27398133	Cer(36:1)	2	92885764	92885764	92897767	1.66E-06	3.27848	55.601	1425021_a_at	Pex16	2	92374676	92381217	1.97E-06	0.107998	1.13992	0.471192847	7.50E-07
rs27398098	Cer(36:1)	2	92891676	92885764	92897767	1.66E-06	3.27848	55.601	1425021_a_at	Pex16	2	92374676	92381217	1.97E-06	0.107998	1.13992	0.471192847	7.50E-07
rs27398166	Cer(36:1)	2	92880328	92875394	92883020	2.54E-06	3.45908	53.0074	1425021_a_at	Pex16	2	92374676	92381217	1.04E-06	0.116494	1.14342	0.471192847	7.50E-07
rs27398089	Cer(36:1)	2	92895913	92885764	92897767	2.54E-06	3.45908	53.0074	1425021_a_at	Pex16	2	92374676	92381217	1.04E-06	0.116494	1.14342	0.471192847	7.50E-07
rs27398085	Cer(36:1)	2	92897767	92885764	92897767	2.54E-06	3.45908	53.0074	1425021_a_at	Pex16	2	92374676	92381217	1.04E-06	0.116494	1.14342	0.471192847	7.50E-07
rs30564192	TAG(53:3)	19	16809281	16800226	16853462	7.55E-08	125.939	3.67E+69	1452475_at	Pcsk5	19	17432832	17837632	6.95E-07	-0.15854	1.21717	-0.480505435	1.09E-06
rs30511916	TAG(53:3)	19	17024082	16998670	17061047	7.55E-08	125.939	3.67E+69	1452475_at	Pcsk5	19	17432832	17837632	6.95E-07	-0.15854	1.21717	-0.480505435	1.09E-06
rs30861354	TAG(53:3)	19	17024196	16998670	17061047	7.55E-08	125.939	3.67E+69	1452475_at	Pcsk5	19	17432832	17837632	6.95E-07	-0.15854	1.21717	-0.480505435	1.09E-06
rs37186500	TAG(53:3)	19	17034150	16998670	17061047	7.55E-08	125.939	3.67E+69	1452475_at	Pcsk5	19	17432832	17837632	6.95E-07	-0.15854	1.21717	-0.480505435	1.09E-06
rs30368794	TAG(53:3)	19	17120097	17061083	17357160	4.34E-07	119.192	6.12E+64	1452475_at	Pcsk5	19	17432832	17837632	3.42E-06	-0.149007	1.19947	-0.480505435	1.09E-06
rs37643188	TAG(53:3)	19	17151156	17061083	17357160	4.34E-07	119.192	6.12E+64	1452475_at	Pcsk5	19	17432832	17837632	3.42E-06	-0.149007	1.19947	-0.480505435	1.09E-06
rs3682264	TAG(53:3)	19	17197242	17061083	17357160	4.34E-07	119.192	6.12E+64	1452475_at	Pcsk5	19	17432832	17837632	3.42E-06	-0.149007	1.19947	-0.480505435	1.09E-06
rs3682872	TAG(53:3)	19	17197328	17061083	17357160	4.34E-07	119.192	6.12E+64	1452475_at	Pcsk5	19	17432832	17837632	3.42E-06	-0.149007	1.19947	-0.480505435	1.09E-06
rs30805804	TAG(53:3)	19	17202850	17061083	17357160	2.87E-07	120.625	7.42E+66	1452475_at	Pcsk5	19	17432832	17837632	1.35E-05	-0.140083	1.18896	-0.480505435	1.09E-06
rs30658806	TAG(53:3)	19	17395122	17365550	17466695	1.41E-07	122.02	1.51E+69	1452475_at	Pcsk5	19	17432832	17837632	1.62E-06	-0.151017	1.20962	-0.480505435	1.09E-06
rs30429820	TAG(53:3)	19	17398757	17365550	17466695	7.55E-08	125.939	3.67E+69	1452475_at	Pcsk5	19	17432832	17837632	5.38E-07	-0.160333	1.21909	-0.480505435	1.09E-06
rs37097197	TAG(53:3)	19	17572566	17493787	17582401	5.53E-07	119.481	3.02E+58	1452475_at	Pcsk5	19	17432832	17837632	2.19E-05	-0.143456	1.17008	-0.480505435	1.09E-06
rs36391662	TAG(53:3)	19	17572733	17493787	17582401	1.09E-06	115.707	3.09E+57	1452475_at	Pcsk5	19	17432832	17837632	4.12E-05	-0.137324	1.16379	-0.480505435	1.09E-06
rs31175064	TAG(53:3)	19	17703309	17695160	17703309	5.72E-08	127.978	1.41E+69	1452475_at	Pcsk5	19	17432832	17837632	1.12E-06	-0.157627	1.21238	-0.480505435	1.09E-06
rs8267308	TAG(53:3)	19	17711807	NULL	NULL	2.66E-06	113.552	2.66E+62	1452475_at	Pcsk5	19	17432832	17837632	7.95E-06	-0.144918	1.19609	-0.480505435	1.09E-06
rs30507154	TAG(53:3)	19	18057151	NULL	NULL	4.79E-09	132.902	2.12E+68	1452475_at	Pcsk5	19	17432832	17837632	8.14E-06	-0.14415	1.18154	-0.480505435	1.09E-06
rs50462365	TAG(53:3)	19	17069017	17061083	17357160	2.87E-07	120.625	7.42E+66	1452475_at	Pcsk5	19	17432832	17837632	1.35E-05	-0.140083	1.18896	-0.480505435	1.09E-06
rs48583732	TAG(53:3)	19	17457281	17365550	17466695	7.55E-08	125.939	3.67E+69	1452475_at	Pcsk5	19	17432832	17837632	6.95E-07	-0.15854	1.21717	-0.480505435	1.09E-06
rs46205070	TAG(53:3)	19	17515814	17493787	17582401	7.55E-08	125.939	3.67E+69	1452475_at	Pcsk5	19	17432832	17837632	6.95E-07	-0.15854	1.21717	-0.480505435	1.09E-06
rs48852210	TAG(53:3)	19	17958144	17851240	17986765	7.55E-08	125.939	3.67E+69	1452475_at	Pcsk5	19	17432832	17837632	6.95E-07	-0.15854	1.21717	-0.480505435	1.09E-06
rs47236823	TAG(53:3)	19	17958190	17851240	17986765	7.55E-08	125.939	3.67E+69	1452475_at	Pcsk5	19	17432832	17837632	6.95E-07	-0.15854	1.21717	-0.480505435	1.09E-06
rs47691806	TAG(53:3)	19	18139142	18118076	18147531	7.55E-08	125.939	3.67E+69	1452475_at	Pcsk5	19	17432832	17837632	6.95E-07	-0.15854	1.21717	-0.480505435	1.09E-06
rs39904748	TAG(53:3)	19	16800226	16800226	16853462	2.45E-08	129.291	8.66E+74	1452475_at	Pcsk5	19	17432832	17837632	2.72E-06	-0.15051	1.21214	-0.480505435	1.09E-06
rs36773584	TAG(53:3)	19	16812443	16800226	16853462	7.55E-08	125.939	3.67E+69	1452475_at	Pcsk5	19	17432832	17837632	6.95E-07	-0.15854	1.21717	-0.480505435	1.09E-06
rs30621465	TAG(53:3)	19	16812504	16800226	16853462	7.55E-08	125.939	3.67E+69	1452475_at	Pcsk5	19	17432832	17837632	6.95E-07	-0.15854	1.21717	-0.480505435	1.09E-06
rs31004602	TAG(53:3)	19	16812594	16800226	16853462	7.55E-08	125.939	3.67E+69	1452475_at	Pcsk5	19	17432832	17837632	6.95E-07	-0.15854	1.21717	-0.480505435	1.09E-06
rs30961357	TAG(53:3)	19	16827285	16800226	16853462	7.55E-08	125.939	3.67E+69	1452475_at	Pcsk5	19	17432832	17837632	6.95E-07	-0.15854	1.21717	-0.480505435	1.09E-06
rs30314536	TAG(53:3)	19	16827734	16800226	16853462	7.55E-08	125.939	3.67E+69	1452475_at	Pcsk5	19	17432832	17837632	6.95E-07	-0.15854	1.21717	-0.480505435	1.09E-06
rs30954081	TAG(53:3)	19	16842268	16800226	16853462	7.55E-08	125.939	3.67E+69	1452475_at	Pcsk5	19	17432832	17837632	6.95E-07	-0.15854	1.21717	-0.480505435	1.09E-06
rs37738237	TAG(53:3)	19	16876112	16876112	16955293	7.55E-08	125.939	3.67E+69	1452475_at	Pcsk5	19	17432832	17837632	6.95E-07	-0.15854	1.21717	-0.480505435	1.09E-06
rs30319228	TAG(53:3)	19	16882079	16876112	16955293	9.40E-07	117.163	2.57E+64	1452475_at	Pcsk5	19	17432832	17837632	1.71E-06	-0.152676	1.20761	-0.480505435	1.09E-06
rs38405862	TAG(53:3)	19	16882686	16876112	16955293	1.66E-07	123.13	9.21E+67	1452475_at	Pcsk5	19	17432832	17837632	6.40E-07	-0.160816	1.22034	-0.480505435	1.09E-06
rs39050429	TAG(53:3)	19	16883535	16876112	16955293	7.55E-08	125.939	3.67E+69	1452475_at	Pcsk5	19	17432832	17837632	6.95E-07	-0.15854	1.21717	-0.480505435	1.09E-06
rs37778300	TAG(53:3)	19	16903904	16876112	16955293	7.55E-08	125.939	3.67E+69	1452475_at	Pcsk5	19	17432832	17837632	6.95E-07	-0.15854	1.21717	-0.480505435	1.09E-06
rs37703808	TAG(53:3)	19	16917452	16876112	16955293	7.55E-08	125.939	3.67E+69	1452475_at	Pcsk5	19	17432832	17837632	6.95E-07	-0.15854	1.21717	-0.480505435	1.09E-06
rs36767845	TAG(53:3)	19	16919294	16876112	16955293	7.55E-08	125.939	3.67E+69	1452475_at	Pcsk5	19	17432832	17837632	6.95E-07	-0.15854	1.21717	-0.480505435	1.09E-06
rs36676134	TAG(53:3)	19	16975036	16963509	16996308	7.55E-08	125.939	3.67E+69	1452475_at	Pcsk5	19	17432832	17837632	6.95E-07	-0.15854	1.21717	-0.480505435	1.09E-06
rs30568425	TAG(53:3)	19	16988653	16963509	16996308	7.55E-08	125.939	3.67E+69	1452475_at	Pcsk5	19	17432832	17837632	6.95E-07	-0.15854	1.21717	-0.480505435	1.09E-06
rs39216792	TAG(53:3)	19	16998670	16998670	17061047	3.01E-07	121.408	1.42E+61	1452475_at	Pcsk5	19	17432832	17837632	1.06E-05	-0.144375	1.18157	-0.480505435	1.09E-06
rs39033454	TAG(53:3)	19	17000683	16998670	17061047	1.19E-07	124.164	9.03E+63	1452475_at	Pcsk5	19	17432832	17837632	1.01E-05	-0.143804	1.18544	-0.480505435	1.09E-06
rs36572268	TAG(53:3)	19	17000803	16998670	17061047	1.61E-07	122.776	2.32E+62	1452475_at	Pcsk5	19	17432832	17837632	2.79E-06	-0.151902	1.19475	-0.480505435	1.09E-06
rs36772502	TAG(53:3)	19	17003480	16998670	17061047	7.55E-08	125.939	3.67E+69	1452475_at	Pcsk5	19	17432832	17837632	6.95E-07	-0.15854	1.21717	-0.480505435	1.09E-06
rs37476713	TAG(53:3)	19	17048297	16998670	17061047	7.55E-08	125.939	3.67E+69	1452475_at	Pcsk5	19	17432832	17837632	6.95E-07	-0.15854	1.21717	-0.480505435	1.09E-06
rs6375180	TAG(53:3)	19	17054123	16998670	17061047	2.45E-08	129.291	8.66E+74	1452475_at	Pcsk5	19	17432832	17837632	2.72E-06	-0.15051	1.21214	-0.480505435	1.09E-06
rs37459839	TAG(53:3)	19	17054286	16998670	17061047	3.36E-07	120.118	2.51E+71	1452475_at	Pcsk5	19	17432832	17837632	4.16E-06	-0.14886	1.21495	-0.480505435	1.09E-06
rs36529581	TAG(53:3)	19	17057692	16998670	17061047	4.34E-07	119.192	6.12E+64	1452475_at	Pcsk5	19	17432832	17837632	3.42E-06	-0.149007	1.19947	-0.480505435	1.09E-06
rs36332136	TAG(53:3)	19	17069390	17061083	17357160	4.34E-07	119.192	6.12E+64	1452475_at	Pcsk5	19	17432832	17837632	3.42E-06	-0.149007	1.19947	-0.480505435	1.09E-06
rs37535484	TAG(53:3)	19	17105395	17061083	17357160	4.34E-07	119.192	6.12E+64	1452475_at	Pcsk5	19	17432832	17837632	3.42E-06	-0.149007	1.19947	-0.480505435	1.09E-06
rs30883652	TAG(53:3)	19	17118377	17061083	17357160	4.34E-07	119.192	6.12E+64	1452475_at	Pcsk5	19	17432832	17837632	3.42E-06	-0.149007	1.19947	-0.480505435	1.09E-06
rs37155080	TAG(53:3)	19	17118777	17061083	17357160	8.95E-07	116.4	1.71E+63	1452475_at	Pcsk5	19	17432832	17837632	3.21E-06	-0.151057	1.20229	-0.480505435	1.09E-06
rs36445553	TAG(53:3)	19	17154091	17061083	17357160	5.57E-07	117.862	2.88E+65	1452475_at	Pcsk5	19	17432832	17837632	6.74E-06	-0.146116	1.19811	-0.480505435	1.09E-06
rs36534739	TAG(53:3)	19	17167908	17061083	17357160	3.21E-07	120.184	6.24E+66	1452475_at	Pcsk5	19	17432832	17837632	6.05E-06	-0.145696	1.1977	-0.480505435	1.09E-06
rs36487044	TAG(53:3)	19	17178642	17061083	17357160	5.40E-07	118.891	2.09E+64	1452475_at	Pcsk5	19	17432832	17837632	6.31E-06	-0.145508	1.19368	-0.480505435	1.09E-06
rs37908447	TAG(53:3)	19	17178980	17061083	17357160	4.34E-07	119.192	6.12E+64	1452475_at	Pcsk5	19	17432832	17837632	3.42E-06	-0.149007	1.19947	-0.480505435	1.09E-06
rs37652040	TAG(53:3)	19	17185253	17061083	17357160	3.71E-07	119.131	1.32E+66	1452475_at	Pcsk5	19	17432832	17837632	7.71E-06	-0.142808	1.19313	-0.480505435	1.09E-06
rs39269085	TAG(53:3)	19	17192742	17061083	17357160	5.68E-07	118.459	1.94E+64	1452475_at	Pcsk5	19	17432832	17837632	3.13E-06	-0.151045	1.20175	-0.480505435	1.09E-06
rs36497675	TAG(53:3)	19	17196400	17061083	17357160	3.92E-07	118.772	2.80E+70	1452475_at	Pcsk5	19	17432832	17837632	4.28E-05	-0.134006	1.18954	-0.480505435	1.09E-06
rs37784097	TAG(53:3)	19	17200105	17061083	17357160	4.34E-07	119.192	6.12E+64	1452475_at	Pcsk5	19	17432832	17837632	3.42E-06	-0.149007	1.19947	-0.480505435	1.09E-06
rs38039852	TAG(53:3)	19	17200135	17061083	17357160	3.97E-07	119.83	2.69E+66	1452475_at	Pcsk5	19	17432832	17837632	1.04E-05	-0.142642	1.19273	-0.480505435	1.09E-06
rs30889232	TAG(53:3)	19	17286254	17061083	17357160	2.61E-07	120.686	1.19E+67	1452475_at	Pcsk5	19	17432832	17837632	7.16E-06	-0.144047	1.19526	-0.480505435	1.09E-06
rs37132126	TAG(53:3)	19	17286656	17061083	17357160	1.30E-06	113.409	5.79E+61	1452475_at	Pcsk5	19	17432832	17837632	3.78E-06	-0.145834	1.19504	-0.480505435	1.09E-06
rs38333681	TAG(53:3)	19	17335478	17061083	17357160	7.55E-08	125.939	3.67E+69	1452475_at	Pcsk5	19	17432832	17837632	6.95E-07	-0.15854	1.21717	-0.480505435	1.09E-06
rs36612372	TAG(53:3)	19	17350416	17061083	17357160	7.55E-08	125.939	3.67E+69	1452475_at	Pcsk5	19	17432832	17837632	6.95E-07	-0.15854	1.21717	-0.480505435	1.09E-06
rs30970141	TAG(53:3)	19	17350890	17061083	17357160	7.55E-08	125.939	3.67E+69	1452475_at	Pcsk5	19	17432832	17837632	6.95E-07	-0.15854	1.21717	-0.480505435	1.09E-06
rs38790665	TAG(53:3)	19	17357160	17061083	17357160	7.55E-08	125.939	3.67E+69	1452475_at	Pcsk5	19	17432832	17837632	6.95E-07	-0.15854	1.21717	-0.480505435	1.09E-06
rs37462131	TAG(53:3)	19	17368724	17365550	17466695	1.09E-07	125.285	7.49E+68	1452475_at	Pcsk5	19	17432832	17837632	1.03E-06	-0.158496	1.21437	-0.480505435	1.09E-06
rs37353187	TAG(53:3)	19	17405444	17365550	17466695	2.59E-07	120.016	2.81E+66	1452475_at	Pcsk5	19	17432832	17837632	7.90E-07	-0.155102	1.21228	-0.480505435	1.09E-06
rs37391484	TAG(53:3)	19	17455486	17365550	17466695	7.55E-08	125.939	3.67E+69	1452475_at	Pcsk5	19	17432832	17837632	6.95E-07	-0.15854	1.21717	-0.480505435	1.09E-06
rs30321138	TAG(53:3)	19	17466695	17365550	17466695	7.55E-08	125.939	3.67E+69	1452475_at	Pcsk5	19	17432832	17837632	6.95E-07	-0.15854	1.21717	-0.480505435	1.09E-06
rs30316461	TAG(53:3)	19	17477944	17466758	17477944	7.55E-08	125.939	3.67E+69	1452475_at	Pcsk5	19	17432832	17837632	6.95E-07	-0.15854	1.21717	-0.480505435	1.09E-06
rs30866925	TAG(53:3)	19	17481860	17481860	17485501	7.55E-08	125.939	3.67E+69	1452475_at	Pcsk5	19	17432832	17837632	6.95E-07	-0.15854	1.21717	-0.480505435	1.09E-06
rs31242754	TAG(53:3)	19	17482989	17481860	17485501	3.85E-08	127.824	1.88E+72	1452475_at	Pcsk5	19	17432832	17837632	1.53E-06	-0.153592	1.21322	-0.480505435	1.09E-06
rs37439997	TAG(53:3)	19	17493787	17493787	17582401	3.31E-08	128.828	3.44E+74	1452475_at	Pcsk5	19	17432832	17837632	5.08E-06	-0.147145	1.20654	-0.480505435	1.09E-06
rs37731421	TAG(53:3)	19	17494451	17493787	17582401	2.59E-07	120.016	2.81E+66	1452475_at	Pcsk5	19	17432832	17837632	7.90E-07	-0.155102	1.21228	-0.480505435	1.09E-06
rs36657052	TAG(53:3)	19	17515535	17493787	17582401	7.55E-08	125.939	3.67E+69	1452475_at	Pcsk5	19	17432832	17837632	6.95E-07	-0.15854	1.21717	-0.480505435	1.09E-06
rs37790506	TAG(53:3)	19	17545566	17493787	17582401	7.55E-08	125.939	3.67E+69	1452475_at	Pcsk5	19	17432832	17837632	6.95E-07	-0.15854	1.21717	-0.480505435	1.09E-06
rs31281544	TAG(53:3)	19	17562640	17493787	17582401	7.55E-08	125.939	3.67E+69	1452475_at	Pcsk5	19	17432832	17837632	6.95E-07	-0.15854	1.21717	-0.480505435	1.09E-06
rs8267572	TAG(53:3)	19	17588837	17588837	17691903	2.59E-07	120.016	2.81E+66	1452475_at	Pcsk5	19	17432832	17837632	7.90E-07	-0.155102	1.21228	-0.480505435	1.09E-06
rs37531219	TAG(53:3)	19	17652457	17588837	17691903	2.08E-08	129.915	2.05E+77	1452475_at	Pcsk5	19	17432832	17837632	2.89E-06	-0.149562	1.21647	-0.480505435	1.09E-06
rs37510519	TAG(53:3)	19	17652559	17588837	17691903	1.66E-07	123.13	9.21E+67	1452475_at	Pcsk5	19	17432832	17837632	6.40E-07	-0.160816	1.22034	-0.480505435	1.09E-06
rs37504606	TAG(53:3)	19	17655031	17588837	17691903	7.55E-08	125.939	3.67E+69	1452475_at	Pcsk5	19	17432832	17837632	6.95E-07	-0.15854	1.21717	-0.480505435	1.09E-06
rs30359798	TAG(53:3)	19	17658077	17588837	17691903	7.55E-08	125.939	3.67E+69	1452475_at	Pcsk5	19	17432832	17837632	6.95E-07	-0.15854	1.21717	-0.480505435	1.09E-06
rs30670422	TAG(53:3)	19	17674754	17588837	17691903	1.69E-06	113.519	1.70E+61	1452475_at	Pcsk5	19	17432832	17837632	1.08E-05	-0.145923	1.18771	-0.480505435	1.09E-06
rs36626736	TAG(53:3)	19	17682255	17588837	17691903	7.55E-08	125.939	3.67E+69	1452475_at	Pcsk5	19	17432832	17837632	6.95E-07	-0.15854	1.21717	-0.480505435	1.09E-06
rs30889276	TAG(53:3)	19	17684825	17588837	17691903	7.55E-08	125.939	3.67E+69	1452475_at	Pcsk5	19	17432832	17837632	6.95E-07	-0.15854	1.21717	-0.480505435	1.09E-06
rs31108530	TAG(53:3)	19	17684899	17588837	17691903	2.11E-07	123.88	5.96E+67	1452475_at	Pcsk5	19	17432832	17837632	1.12E-06	-0.15889	1.21417	-0.480505435	1.09E-06
rs37675444	TAG(53:3)	19	17691195	17588837	17691903	2.59E-07	120.016	2.81E+66	1452475_at	Pcsk5	19	17432832	17837632	7.90E-07	-0.155102	1.21228	-0.480505435	1.09E-06
rs37175522	TAG(53:3)	19	17691903	17588837	17691903	7.55E-08	125.939	3.67E+69	1452475_at	Pcsk5	19	17432832	17837632	6.95E-07	-0.15854	1.21717	-0.480505435	1.09E-06
rs37086609	TAG(53:3)	19	17748514	17748514	17804027	8.85E-08	124.971	3.99E+70	1452475_at	Pcsk5	19	17432832	17837632	1.41E-06	-0.155901	1.21645	-0.480505435	1.09E-06
rs36760887	TAG(53:3)	19	17753949	17748514	17804027	7.55E-08	125.939	3.67E+69	1452475_at	Pcsk5	19	17432832	17837632	6.95E-07	-0.15854	1.21717	-0.480505435	1.09E-06
rs36679321	TAG(53:3)	19	17766682	17748514	17804027	1.32E-07	123.143	3.41E+74	1452475_at	Pcsk5	19	17432832	17837632	1.01E-05	-0.142565	1.20656	-0.480505435	1.09E-06
rs30815310	TAG(53:3)	19	17770003	17748514	17804027	7.55E-08	125.939	3.67E+69	1452475_at	Pcsk5	19	17432832	17837632	6.95E-07	-0.15854	1.21717	-0.480505435	1.09E-06
rs36570968	TAG(53:3)	19	17776740	17748514	17804027	7.55E-08	125.939	3.67E+69	1452475_at	Pcsk5	19	17432832	17837632	6.95E-07	-0.15854	1.21717	-0.480505435	1.09E-06
rs36481805	TAG(53:3)	19	17777701	17748514	17804027	9.56E-08	125.708	1.28E+69	1452475_at	Pcsk5	19	17432832	17837632	1.35E-06	-0.155075	1.21119	-0.480505435	1.09E-06
rs37231512	TAG(53:3)	19	17780677	17748514	17804027	3.70E-08	128.789	2.44E+74	1452475_at	Pcsk5	19	17432832	17837632	1.05E-05	-0.142702	1.19933	-0.480505435	1.09E-06
rs36273183	TAG(53:3)	19	17785845	17748514	17804027	7.55E-08	125.939	3.67E+69	1452475_at	Pcsk5	19	17432832	17837632	6.95E-07	-0.15854	1.21717	-0.480505435	1.09E-06
rs30958588	TAG(53:3)	19	17799867	17748514	17804027	7.55E-08	125.939	3.67E+69	1452475_at	Pcsk5	19	17432832	17837632	6.95E-07	-0.15854	1.21717	-0.480505435	1.09E-06
rs37023540	TAG(53:3)	19	17800550	17748514	17804027	7.55E-08	125.939	3.67E+69	1452475_at	Pcsk5	19	17432832	17837632	6.95E-07	-0.15854	1.21717	-0.480505435	1.09E-06
rs36663002	TAG(53:3)	19	17810521	17807570	17819315	7.55E-08	125.939	3.67E+69	1452475_at	Pcsk5	19	17432832	17837632	6.95E-07	-0.15854	1.21717	-0.480505435	1.09E-06
rs36448787	TAG(53:3)	19	17851645	17851240	17986765	7.55E-08	125.939	3.67E+69	1452475_at	Pcsk5	19	17432832	17837632	6.95E-07	-0.15854	1.21717	-0.480505435	1.09E-06
rs37429898	TAG(53:3)	19	17905628	17851240	17986765	5.77E-08	127.92	2.10E+70	1452475_at	Pcsk5	19	17432832	17837632	6.19E-07	-0.160133	1.21879	-0.480505435	1.09E-06
rs30395269	TAG(53:3)	19	17906487	17851240	17986765	7.55E-08	125.939	3.67E+69	1452475_at	Pcsk5	19	17432832	17837632	5.59E-07	-0.160352	1.21912	-0.480505435	1.09E-06
rs31298300	TAG(53:3)	19	17906562	17851240	17986765	7.55E-08	125.939	3.67E+69	1452475_at	Pcsk5	19	17432832	17837632	6.95E-07	-0.15854	1.21717	-0.480505435	1.09E-06
rs30316579	TAG(53:3)	19	17985358	17851240	17986765	7.55E-08	125.939	3.67E+69	1452475_at	Pcsk5	19	17432832	17837632	6.95E-07	-0.15854	1.21717	-0.480505435	1.09E-06
rs46605945	TAG(53:3)	19	17987054	17987054	18004217	5.16E-08	127.164	7.96E+71	1452475_at	Pcsk5	19	17432832	17837632	1.26E-06	-0.155334	1.21589	-0.480505435	1.09E-06
rs50994628	TAG(53:3)	19	17992233	17987054	18004217	2.04E-07	122.215	5.30E+61	1452475_at	Pcsk5	19	17432832	17837632	1.41E-05	-0.142198	1.17667	-0.480505435	1.09E-06
rs51088343	TAG(53:3)	19	18000502	17987054	18004217	4.79E-09	132.902	2.12E+68	1452475_at	Pcsk5	19	17432832	17837632	8.14E-06	-0.14415	1.18154	-0.480505435	1.09E-06
rs46197310	TAG(53:3)	19	18004217	17987054	18004217	3.67E-09	133.749	1.13E+70	1452475_at	Pcsk5	19	17432832	17837632	1.41E-05	-0.14083	1.17933	-0.480505435	1.09E-06
rs48451080	TAG(53:3)	19	18012568	18012568	18054558	2.04E-07	122.215	5.30E+61	1452475_at	Pcsk5	19	17432832	17837632	1.41E-05	-0.142198	1.17667	-0.480505435	1.09E-06
rs37999754	TAG(53:3)	19	18053894	18012568	18054558	7.55E-08	125.939	3.67E+69	1452475_at	Pcsk5	19	17432832	17837632	6.95E-07	-0.15854	1.21717	-0.480505435	1.09E-06
rs37810261	TAG(53:3)	19	18053918	18012568	18054558	1.59E-08	130.58	4.83E+75	1452475_at	Pcsk5	19	17432832	17837632	1.47E-06	-0.154302	1.21803	-0.480505435	1.09E-06
rs37604684	TAG(53:3)	19	18054558	18012568	18054558	7.55E-08	125.939	3.67E+69	1452475_at	Pcsk5	19	17432832	17837632	6.95E-07	-0.15854	1.21717	-0.480505435	1.09E-06
rs36855409	TAG(53:3)	19	18108543	18108543	18108750	7.55E-08	125.939	3.67E+69	1452475_at	Pcsk5	19	17432832	17837632	6.95E-07	-0.15854	1.21717	-0.480505435	1.09E-06
rs37162429	TAG(53:3)	19	18108698	18108543	18108750	5.72E-08	127.978	1.41E+69	1452475_at	Pcsk5	19	17432832	17837632	1.12E-06	-0.157627	1.21238	-0.480505435	1.09E-06
rs37353438	TAG(53:3)	19	18108750	18108543	18108750	2.04E-07	122.215	5.30E+61	1452475_at	Pcsk5	19	17432832	17837632	1.41E-05	-0.142198	1.17667	-0.480505435	1.09E-06
rs30396462	TAG(53:3)	19	18118076	18118076	18147531	7.55E-08	125.939	3.67E+69	1452475_at	Pcsk5	19	17432832	17837632	6.95E-07	-0.15854	1.21717	-0.480505435	1.09E-06
rs36237334	TAG(53:3)	19	18130434	18118076	18147531	7.55E-08	125.939	3.67E+69	1452475_at	Pcsk5	19	17432832	17837632	6.95E-07	-0.15854	1.21717	-0.480505435	1.09E-06
rs36236556	TAG(53:3)	19	18131379	18118076	18147531	2.59E-07	120.016	2.81E+66	1452475_at	Pcsk5	19	17432832	17837632	7.90E-07	-0.155102	1.21228	-0.480505435	1.09E-06
rs30406601	TAG(53:3)	19	18131586	18118076	18147531	7.55E-08	125.939	3.67E+69	1452475_at	Pcsk5	19	17432832	17837632	6.95E-07	-0.15854	1.21717	-0.480505435	1.09E-06
rs36236965	TAG(53:3)	19	18147531	18118076	18147531	7.55E-08	125.939	3.67E+69	1452475_at	Pcsk5	19	17432832	17837632	1.04E-06	-0.158588	1.21358	-0.480505435	1.09E-06
rs30837835	TAG(53:3)	19	18160705	18160705	18208714	1.45E-07	123.526	1.15E+68	1452475_at	Pcsk5	19	17432832	17837632	1.04E-06	-0.157798	1.21187	-0.480505435	1.09E-06
rs30708672	TAG(53:3)	19	18168428	18160705	18208714	9.88E-08	123.983	8.54E+69	1452475_at	Pcsk5	19	17432832	17837632	1.12E-05	-0.142602	1.19292	-0.480505435	1.09E-06
rs30323261	TAG(53:3)	19	18189507	18160705	18208714	7.55E-08	125.939	3.67E+69	1452475_at	Pcsk5	19	17432832	17837632	1.04E-06	-0.158588	1.21358	-0.480505435	1.09E-06
rs31146149	TAG(53:3)	19	18189531	18160705	18208714	7.55E-08	125.939	3.67E+69	1452475_at	Pcsk5	19	17432832	17837632	1.04E-06	-0.158588	1.21358	-0.480505435	1.09E-06
rs36238094	TAG(53:3)	19	18191162	18160705	18208714	5.16E-08	127.164	7.96E+71	1452475_at	Pcsk5	19	17432832	17837632	1.96E-06	-0.154779	1.21125	-0.480505435	1.09E-06
rs36237945	TAG(53:3)	19	18192331	18160705	18208714	1.81E-07	122.25	2.44E+67	1452475_at	Pcsk5	19	17432832	17837632	5.25E-06	-0.147875	1.19763	-0.480505435	1.09E-06
rs36235184	TAG(53:3)	19	18192666	18160705	18208714	7.55E-08	125.939	3.67E+69	1452475_at	Pcsk5	19	17432832	17837632	1.04E-06	-0.158588	1.21358	-0.480505435	1.09E-06
rs36236410	TAG(53:3)	19	18205860	18160705	18208714	7.55E-08	125.939	3.67E+69	1452475_at	Pcsk5	19	17432832	17837632	1.04E-06	-0.158588	1.21358	-0.480505435	1.09E-06
rs36552873	TAG(53:3)	19	18208643	18160705	18208714	1.24E-07	125.238	4.24E+67	1452475_at	Pcsk5	19	17432832	17837632	1.45E-06	-0.16036	1.21277	-0.480505435	1.09E-06
rs49343561	TAG(53:3)	19	18268799	18221900	18271924	7.92E-08	124.714	7.36E+77	1452475_at	Pcsk5	19	17432832	17837632	1.69E-05	-0.139483	1.20393	-0.480505435	1.09E-06
rs31108796	TAG(53:3)	19	18356949	18344826	18509572	6.62E-07	118.831	1.25E+64	1452475_at	Pcsk5	19	17432832	17837632	7.18E-07	-0.160257	1.21262	-0.480505435	1.09E-06
rs30404290	TAG(53:3)	19	18523146	18512124	18599696	5.35E-07	120.204	7.19E+65	1452475_at	Pcsk5	19	17432832	17837632	4.59E-06	-0.150758	1.20203	-0.480505435	1.09E-06
rs36505593	TAG(53:3)	19	18603958	18603958	18604443	7.03E-08	127.427	3.25E+65	1452475_at	Pcsk5	19	17432832	17837632	2.60E-06	-0.153679	1.19724	-0.480505435	1.09E-06
rs37929535	TAG(53:3)	19	18604119	18603958	18604443	3.18E-07	121.799	1.86E+68	1452475_at	Pcsk5	19	17432832	17837632	9.74E-06	-0.145509	1.19743	-0.480505435	1.09E-06
rs36249062	TAG(53:3)	19	18604354	18603958	18604443	9.90E-09	132.199	1.89E+69	1452475_at	Pcsk5	19	17432832	17837632	3.73E-06	-0.154085	1.20055	-0.480505435	1.09E-06
rs37956592	TAG(53:3)	19	18604443	18603958	18604443	2.24E-07	123.402	4.83E+62	1452475_at	Pcsk5	19	17432832	17837632	7.86E-06	-0.146768	1.18513	-0.480505435	1.09E-06
rs37426581	TAG(53:3)	19	18788643	18788643	18886593	2.14E-06	114.298	2.54E+62	1452475_at	Pcsk5	19	17432832	17837632	9.63E-06	-0.145044	1.19335	-0.480505435	1.09E-06
rs37273717	TAG(53:3)	19	18788802	18788643	18886593	1.79E-09	137.598	1.33E+75	1452475_at	Pcsk5	19	17432832	17837632	1.52E-05	-0.143021	1.19041	-0.480505435	1.09E-06
rs30416628	TAG(53:3)	19	18789344	18788643	18886593	5.35E-07	120.204	7.19E+65	1452475_at	Pcsk5	19	17432832	17837632	4.59E-06	-0.150758	1.20203	-0.480505435	1.09E-06
rs38570088	TAG(53:3)	19	18791296	18788643	18886593	1.82E-08	130.468	1.19E+67	1452475_at	Pcsk5	19	17432832	17837632	5.96E-06	-0.149168	1.19093	-0.480505435	1.09E-06
rs13459159	LPE(18:3)	X	139810681	139810681	140026942	9.58E-07	0.0998583	1.12257	1422216_at	Mid2	X	140664599	140767715	4.90E-05	0.0422473	1.05339	0.471690352	1.23E-06
rs29254338	LPE(18:3)	X	139827830	139810681	140026942	1.37E-06	0.0947261	1.12286	1422216_at	Mid2	X	140664599	140767715	4.16E-06	0.0449587	1.06004	0.471690352	1.23E-06
rs29254336	LPE(18:3)	X	139827968	139810681	140026942	1.37E-06	0.0947261	1.12286	1422216_at	Mid2	X	140664599	140767715	4.16E-06	0.0449587	1.06004	0.471690352	1.23E-06
rs29255264	LPE(18:3)	X	139907538	139810681	140026942	4.54E-07	0.0971932	1.12918	1422216_at	Mid2	X	140664599	140767715	5.28E-07	0.0476525	1.06505	0.471690352	1.23E-06
rs29254791	LPE(18:3)	X	139907580	139810681	140026942	4.54E-07	0.0971932	1.12918	1422216_at	Mid2	X	140664599	140767715	5.28E-07	0.0476525	1.06505	0.471690352	1.23E-06
rs29254787	LPE(18:3)	X	139909103	139810681	140026942	1.69E-06	0.0943224	1.12117	1422216_at	Mid2	X	140664599	140767715	8.97E-06	0.0440255	1.05834	0.471690352	1.23E-06
rs29257200	LPE(18:3)	X	139940754	139810681	140026942	1.37E-06	0.0947261	1.12286	1422216_at	Mid2	X	140664599	140767715	4.16E-06	0.0449587	1.06004	0.471690352	1.23E-06
rs29255602	LPE(18:3)	X	139968326	139810681	140026942	4.54E-07	0.0971932	1.12918	1422216_at	Mid2	X	140664599	140767715	5.28E-07	0.0476525	1.06505	0.471690352	1.23E-06
rs29258111	LPE(18:3)	X	139993694	139810681	140026942	9.58E-07	0.0998583	1.12257	1422216_at	Mid2	X	140664599	140767715	4.90E-05	0.0422473	1.05339	0.471690352	1.23E-06
rs29256063	LPE(18:3)	X	140007223	139810681	140026942	2.24E-06	0.0971643	1.11823	1422216_at	Mid2	X	140664599	140767715	7.02E-05	0.0417887	1.05244	0.471690352	1.23E-06
rs31105465	LPE(18:3)	X	140026942	139810681	140026942	1.37E-06	0.0947261	1.12286	1422216_at	Mid2	X	140664599	140767715	4.16E-06	0.0449587	1.06004	0.471690352	1.23E-06
rs29255718	LPE(18:3)	X	140080162	140080162	141181918	9.58E-07	0.0998583	1.12257	1422216_at	Mid2	X	140664599	140767715	4.90E-05	0.0422473	1.05339	0.471690352	1.23E-06
rs29254074	LPE(18:3)	X	140094434	140080162	141181918	9.58E-07	0.0998583	1.12257	1422216_at	Mid2	X	140664599	140767715	4.90E-05	0.0422473	1.05339	0.471690352	1.23E-06
rs29253743	LPE(18:3)	X	140548414	140080162	141181918	1.55E-06	0.100807	1.12177	1422216_at	Mid2	X	140664599	140767715	4.65E-06	0.0468887	1.05851	0.471690352	1.23E-06
rs29253740	LPE(18:3)	X	140549033	140080162	141181918	1.10E-06	0.100551	1.12347	1422216_at	Mid2	X	140664599	140767715	1.40E-06	0.0485352	1.06158	0.471690352	1.23E-06
rs29256549	LPE(18:3)	X	140556388	140080162	141181918	8.32E-07	0.0989913	1.12309	1422216_at	Mid2	X	140664599	140767715	2.18E-05	0.0436169	1.05591	0.471690352	1.23E-06
rs29253665	LPE(18:3)	X	140576010	140080162	141181918	6.43E-07	0.0996558	1.12451	1422216_at	Mid2	X	140664599	140767715	1.65E-05	0.0440322	1.05665	0.471690352	1.23E-06
rs29257368	LPE(18:3)	X	140576405	140080162	141181918	1.55E-06	0.100807	1.12177	1422216_at	Mid2	X	140664599	140767715	4.65E-06	0.0468887	1.05851	0.471690352	1.23E-06
rs13484034	LPE(18:3)	X	140678432	140080162	141181918	1.37E-06	0.0947261	1.12286	1422216_at	Mid2	X	140664599	140767715	4.16E-06	0.0449587	1.06004	0.471690352	1.23E-06
rs29255701	LPE(18:3)	X	140976454	140080162	141181918	2.58E-07	0.100118	1.1344	1422216_at	Mid2	X	140664599	140767715	5.32E-05	0.0407605	1.05539	0.471690352	1.23E-06
rs29254715	LPE(18:3)	X	139848768	139810681	140026942	1.70E-06	0.0942349	1.12162	1422216_at	Mid2	X	140664599	140767715	5.77E-06	0.0445796	1.0593	0.471690352	1.23E-06
rs29256556	LPE(18:3)	X	139903860	139810681	140026942	9.58E-07	0.0998583	1.12257	1422216_at	Mid2	X	140664599	140767715	4.90E-05	0.0422473	1.05339	0.471690352	1.23E-06
rs29254789	LPE(18:3)	X	139907735	139810681	140026942	1.37E-06	0.0947261	1.12286	1422216_at	Mid2	X	140664599	140767715	4.16E-06	0.0449587	1.06004	0.471690352	1.23E-06
rs29254445	LPE(18:3)	X	140571798	140080162	141181918	2.26E-06	0.0931769	1.12036	1422216_at	Mid2	X	140664599	140767715	7.88E-06	0.044273	1.05867	0.471690352	1.23E-06
rs33847734	LPE(18:3)	X	140687733	140080162	141181918	1.55E-06	0.100807	1.12177	1422216_at	Mid2	X	140664599	140767715	4.65E-06	0.0468887	1.05851	0.471690352	1.23E-06
rs29256169	LPE(18:3)	X	140696912	140080162	141181918	2.68E-06	0.0948969	1.12054	1422216_at	Mid2	X	140664599	140767715	7.08E-08	0.0498959	1.06559	0.471690352	1.23E-06
rs29254381	LPE(18:3)	X	140704428	140080162	141181918	3.34E-06	0.0942952	1.11919	1422216_at	Mid2	X	140664599	140767715	9.30E-08	0.0496712	1.06505	0.471690352	1.23E-06
rs29254378	LPE(18:3)	X	140704588	140080162	141181918	1.55E-06	0.100807	1.12177	1422216_at	Mid2	X	140664599	140767715	4.65E-06	0.0468887	1.05851	0.471690352	1.23E-06
rs31295304	TAG(51:3)	19	6909355	6516097	6980769	3.80E-06	120.868	5.15E+63	1424499_s_at	Atl3	19	7494040	7538608	3.60E-09	0.105419	1.137	0.484965923	1.27E-06
rs16783874	TAG(51:3)	19	6914537	6516097	6980769	3.31E-06	124.327	1.52E+63	1424499_s_at	Atl3	19	7494040	7538608	2.63E-09	0.109298	1.13855	0.484965923	1.27E-06
rs30603398	TAG(51:3)	19	6980769	6516097	6980769	3.31E-06	124.327	1.52E+63	1424499_s_at	Atl3	19	7494040	7538608	2.63E-09	0.109298	1.13855	0.484965923	1.27E-06
rs30423464	TAG(51:3)	19	7549657	7180479	8688806	1.66E-07	135.341	5.94E+67	1424499_s_at	Atl3	19	7494040	7538608	2.64E-14	0.131393	1.1637	0.484965923	1.27E-06
rs36824688	TAG(51:3)	19	7835729	7180479	8688806	1.51E-07	135.164	7.57E+67	1424499_s_at	Atl3	19	7494040	7538608	2.82E-14	0.130135	1.16254	0.484965923	1.27E-06
rs30319629	TAG(51:3)	19	8535902	7180479	8688806	1.51E-07	135.164	7.57E+67	1424499_s_at	Atl3	19	7494040	7538608	2.82E-14	0.130135	1.16254	0.484965923	1.27E-06
rs51642321	TAG(51:3)	19	6647014	6516097	6980769	3.31E-06	124.327	1.52E+63	1424499_s_at	Atl3	19	7494040	7538608	2.63E-09	0.109298	1.13855	0.484965923	1.27E-06
rs31256026	TAG(51:3)	19	6949235	6516097	6980769	3.31E-06	124.327	1.52E+63	1424499_s_at	Atl3	19	7494040	7538608	2.63E-09	0.109298	1.13855	0.484965923	1.27E-06
rs36684295	TAG(51:3)	19	7180479	7180479	8688806	2.57E-07	131.622	2.02E+67	1424499_s_at	Atl3	19	7494040	7538608	1.16E-11	0.115048	1.14431	0.484965923	1.27E-06
rs31006882	TAG(51:3)	19	7541413	7180479	8688806	1.51E-07	135.164	7.57E+67	1424499_s_at	Atl3	19	7494040	7538608	2.82E-14	0.130135	1.16254	0.484965923	1.27E-06
rs36900409	TAG(51:3)	19	7556367	7180479	8688806	7.62E-07	126.651	5.80E+64	1424499_s_at	Atl3	19	7494040	7538608	5.48E-15	0.130506	1.16522	0.484965923	1.27E-06
rs37160984	TAG(51:3)	19	7560154	7180479	8688806	1.30E-07	135.334	1.50E+69	1424499_s_at	Atl3	19	7494040	7538608	2.75E-13	0.125448	1.1583	0.484965923	1.27E-06
rs31220690	TAG(51:3)	19	7562755	7180479	8688806	1.51E-07	135.164	7.57E+67	1424499_s_at	Atl3	19	7494040	7538608	2.82E-14	0.130135	1.16254	0.484965923	1.27E-06
rs30354447	TAG(51:3)	19	7567333	7180479	8688806	1.51E-07	135.164	7.57E+67	1424499_s_at	Atl3	19	7494040	7538608	2.82E-14	0.130135	1.16254	0.484965923	1.27E-06
rs37093558	TAG(51:3)	19	7581688	7180479	8688806	1.51E-07	135.164	7.57E+67	1424499_s_at	Atl3	19	7494040	7538608	2.82E-14	0.130135	1.16254	0.484965923	1.27E-06
rs36703909	TAG(51:3)	19	8475122	7180479	8688806	1.51E-07	135.164	7.57E+67	1424499_s_at	Atl3	19	7494040	7538608	2.82E-14	0.130135	1.16254	0.484965923	1.27E-06
rs30321879	TAG(51:3)	19	8524825	7180479	8688806	1.51E-07	135.164	7.57E+67	1424499_s_at	Atl3	19	7494040	7538608	2.82E-14	0.130135	1.16254	0.484965923	1.27E-06
rs36824688	TAG(53:3)	19	7835729	7180479	8688806	9.02E-08	125.634	6.79E+63	1425364_a_at	Slc3a2	19	8706882	8723369	4.71E-20	0.190329	1.24641	0.477003441	1.34E-06
rs30319629	TAG(53:3)	19	8535902	7180479	8688806	9.02E-08	125.634	6.79E+63	1425364_a_at	Slc3a2	19	8706882	8723369	4.71E-20	0.190329	1.24641	0.477003441	1.34E-06
rs30892304	TAG(53:3)	19	8681404	7180479	8688806	1.03E-08	135.123	3.12E+67	1425364_a_at	Slc3a2	19	8706882	8723369	2.79E-20	0.20079	1.25667	0.477003441	1.34E-06
rs31148298	TAG(53:3)	19	8681458	7180479	8688806	2.63E-08	131.477	4.55E+65	1425364_a_at	Slc3a2	19	8706882	8723369	1.26E-20	0.19871	1.25362	0.477003441	1.34E-06
rs30611917	TAG(53:3)	19	8688806	7180479	8688806	2.63E-08	131.477	4.55E+65	1425364_a_at	Slc3a2	19	8706882	8723369	1.26E-20	0.19871	1.25362	0.477003441	1.34E-06
rs36703909	TAG(53:3)	19	8475122	7180479	8688806	9.02E-08	125.634	6.79E+63	1425364_a_at	Slc3a2	19	8706882	8723369	4.71E-20	0.190329	1.24641	0.477003441	1.34E-06
rs30321879	TAG(53:3)	19	8524825	7180479	8688806	9.02E-08	125.634	6.79E+63	1425364_a_at	Slc3a2	19	8706882	8723369	4.71E-20	0.190329	1.24641	0.477003441	1.34E-06
rs36868146	TAG(53:3)	19	8539543	7180479	8688806	7.72E-07	116.485	1.38E+62	1425364_a_at	Slc3a2	19	8706882	8723369	1.59E-20	0.18845	1.25398	0.477003441	1.34E-06
rs30514485	TAG(53:3)	19	8682309	7180479	8688806	1.82E-08	132.958	1.82E+67	1425364_a_at	Slc3a2	19	8706882	8723369	1.64E-18	0.189407	1.24267	0.477003441	1.34E-06
rs31136595	TAG(53:3)	19	8682801	7180479	8688806	3.68E-07	120.181	1.04E+63	1425364_a_at	Slc3a2	19	8706882	8723369	2.72E-21	0.195525	1.25923	0.477003441	1.34E-06
rs37050637	TAG(53:3)	19	8687826	7180479	8688806	2.63E-08	131.477	4.55E+65	1425364_a_at	Slc3a2	19	8706882	8723369	1.26E-20	0.19871	1.25362	0.477003441	1.34E-06
rs36824688	TAG(51:3)	19	7835729	7180479	8688806	1.51E-07	135.164	7.57E+67	1425364_a_at	Slc3a2	19	8706882	8723369	4.71E-20	0.190329	1.24641	0.481536757	1.55E-06
rs30319629	TAG(51:3)	19	8535902	7180479	8688806	1.51E-07	135.164	7.57E+67	1425364_a_at	Slc3a2	19	8706882	8723369	4.71E-20	0.190329	1.24641	0.481536757	1.55E-06
rs30892304	TAG(51:3)	19	8681404	7180479	8688806	6.10E-08	141.294	6.71E+69	1425364_a_at	Slc3a2	19	8706882	8723369	2.79E-20	0.20079	1.25667	0.481536757	1.55E-06
rs31148298	TAG(51:3)	19	8681458	7180479	8688806	1.44E-07	137.27	6.37E+67	1425364_a_at	Slc3a2	19	8706882	8723369	1.26E-20	0.19871	1.25362	0.481536757	1.55E-06
rs30611917	TAG(51:3)	19	8688806	7180479	8688806	1.44E-07	137.27	6.37E+67	1425364_a_at	Slc3a2	19	8706882	8723369	1.26E-20	0.19871	1.25362	0.481536757	1.55E-06
rs36703909	TAG(51:3)	19	8475122	7180479	8688806	1.51E-07	135.164	7.57E+67	1425364_a_at	Slc3a2	19	8706882	8723369	4.71E-20	0.190329	1.24641	0.481536757	1.55E-06
rs30321879	TAG(51:3)	19	8524825	7180479	8688806	1.51E-07	135.164	7.57E+67	1425364_a_at	Slc3a2	19	8706882	8723369	4.71E-20	0.190329	1.24641	0.481536757	1.55E-06
rs36868146	TAG(51:3)	19	8539543	7180479	8688806	1.51E-06	123.993	2.22E+65	1425364_a_at	Slc3a2	19	8706882	8723369	1.59E-20	0.18845	1.25398	0.481536757	1.55E-06
rs30514485	TAG(51:3)	19	8682309	7180479	8688806	6.01E-08	141.078	3.50E+70	1425364_a_at	Slc3a2	19	8706882	8723369	1.64E-18	0.189407	1.24267	0.481536757	1.55E-06
rs31136595	TAG(51:3)	19	8682801	7180479	8688806	2.91E-06	121.846	1.22E+63	1425364_a_at	Slc3a2	19	8706882	8723369	2.72E-21	0.195525	1.25923	0.481536757	1.55E-06
rs37050637	TAG(51:3)	19	8687826	7180479	8688806	1.44E-07	137.27	6.37E+67	1425364_a_at	Slc3a2	19	8706882	8723369	1.26E-20	0.19871	1.25362	0.481536757	1.55E-06
rs26999278	TAG(56:3)	11	118523803	118519317	118523803	1.09E-06	173.222	1.70E+75	1455237_at	Usp36	11	118259651	118290231	9.91E-05	0.105009	1.11046	0.470728325	1.69E-06
rs26999484	TAG(56:3)	11	118410419	116988826	118506462	1.09E-06	173.222	1.70E+75	1455237_at	Usp36	11	118259651	118290231	9.91E-05	0.105009	1.11046	0.470728325	1.69E-06
rs26999496	TAG(56:3)	11	118406046	116988826	118506462	1.47E-06	171.296	2.34E+75	1455237_at	Usp36	11	118259651	118290231	4.82E-05	-0.108396	1.11531	0.470728325	1.69E-06
rs26999498	TAG(56:3)	11	118405430	116988826	118506462	7.32E-07	176.436	1.29E+77	1455237_at	Usp36	11	118259651	118290231	9.02E-05	0.10593	1.11202	0.470728325	1.69E-06
rs28290813	TAG(56:3)	11	117663835	116988826	118506462	1.09E-06	173.222	1.70E+75	1455237_at	Usp36	11	118259651	118290231	4.95E-05	0.109151	1.11509	0.470728325	1.69E-06
rs28290823	TAG(56:3)	11	117661037	116988826	118506462	7.19E-08	188.688	9.89E+82	1455237_at	Usp36	11	118259651	118290231	7.29E-05	0.10737	1.11421	0.470728325	1.69E-06
rs27002785	TAG(56:3)	11	117577813	116988826	118506462	3.62E-07	177.725	1.55E+77	1455237_at	Usp36	11	118259651	118290231	6.83E-05	0.105541	1.11114	0.470728325	1.69E-06
rs27002790	TAG(56:3)	11	117577231	116988826	118506462	3.62E-07	177.725	1.55E+77	1455237_at	Usp36	11	118259651	118290231	6.83E-05	0.105541	1.11114	0.470728325	1.69E-06
rs27002804	TAG(56:3)	11	117574585	116988826	118506462	8.13E-08	189.331	1.71E+82	1455237_at	Usp36	11	118259651	118290231	9.72E-05	0.104408	1.10982	0.470728325	1.69E-06
rs27002815	TAG(56:3)	11	117572954	116988826	118506462	3.62E-07	177.725	1.55E+77	1455237_at	Usp36	11	118259651	118290231	6.83E-05	0.105541	1.11114	0.470728325	1.69E-06
rs27002829	TAG(56:3)	11	117571726	116988826	118506462	3.62E-07	177.725	1.55E+77	1455237_at	Usp36	11	118259651	118290231	6.83E-05	0.105541	1.11114	0.470728325	1.69E-06
rs3697076	TAG(56:3)	11	118378113	116988826	118506462	1.09E-06	173.222	1.70E+75	1455237_at	Usp36	11	118259651	118290231	9.91E-05	0.105009	1.11046	0.470728325	1.69E-06
rs29387725	TAG(56:3)	11	117754065	116988826	118506462	1.11E-06	176.243	3.57E+76	1455237_at	Usp36	11	118259651	118290231	2.60E-05	0.113991	1.12048	0.470728325	1.69E-06
rs29401815	TAG(56:3)	11	117699263	116988826	118506462	1.09E-06	173.222	1.70E+75	1455237_at	Usp36	11	118259651	118290231	9.91E-05	0.105009	1.11046	0.470728325	1.69E-06
rs29408813	TAG(56:3)	11	117693913	116988826	118506462	1.09E-06	173.222	1.70E+75	1455237_at	Usp36	11	118259651	118290231	9.91E-05	0.105009	1.11046	0.470728325	1.69E-06
rs29418509	TAG(56:3)	11	118519337	118519317	118523803	1.09E-06	173.222	1.70E+75	1455237_at	Usp36	11	118259651	118290231	9.91E-05	0.105009	1.11046	0.470728325	1.69E-06
rs29462751	TAG(56:3)	11	118519317	118519317	118523803	1.09E-06	173.222	1.70E+75	1455237_at	Usp36	11	118259651	118290231	9.91E-05	0.105009	1.11046	0.470728325	1.69E-06
rs26999436	TAG(56:3)	11	118462596	116988826	118506462	1.09E-06	173.222	1.70E+75	1455237_at	Usp36	11	118259651	118290231	9.91E-05	0.105009	1.11046	0.470728325	1.69E-06
rs29457029	TAG(56:3)	11	118462572	116988826	118506462	1.18E-07	185.001	9.16E+81	1455237_at	Usp36	11	118259651	118290231	7.80E-05	-0.106867	1.11473	0.470728325	1.69E-06
rs26999499	TAG(56:3)	11	118405346	116988826	118506462	7.31E-07	177.562	1.31E+77	1455237_at	Usp36	11	118259651	118290231	9.02E-05	0.106401	1.11202	0.470728325	1.69E-06
rs29398172	TAG(56:3)	11	118403789	116988826	118506462	7.31E-07	177.562	1.31E+77	1455237_at	Usp36	11	118259651	118290231	9.02E-05	0.106401	1.11202	0.470728325	1.69E-06
rs29426903	TAG(56:3)	11	118364942	116988826	118506462	1.09E-06	173.222	1.70E+75	1455237_at	Usp36	11	118259651	118290231	9.91E-05	0.105009	1.11046	0.470728325	1.69E-06
rs6163248	TAG(56:3)	11	118360573	116988826	118506462	1.09E-06	173.222	1.70E+75	1455237_at	Usp36	11	118259651	118290231	9.91E-05	0.105009	1.11046	0.470728325	1.69E-06
rs29460691	TAG(56:3)	11	118273328	116988826	118506462	1.09E-06	173.222	1.70E+75	1455237_at	Usp36	11	118259651	118290231	9.91E-05	0.105009	1.11046	0.470728325	1.69E-06
rs29392737	TAG(56:3)	11	118261773	116988826	118506462	1.09E-06	173.222	1.70E+75	1455237_at	Usp36	11	118259651	118290231	9.91E-05	0.105009	1.11046	0.470728325	1.69E-06
rs29468662	TAG(56:3)	11	118240067	116988826	118506462	1.09E-06	173.222	1.70E+75	1455237_at	Usp36	11	118259651	118290231	9.91E-05	0.105009	1.11046	0.470728325	1.69E-06
rs29467384	TAG(56:3)	11	118218109	116988826	118506462	1.09E-06	173.222	1.70E+75	1455237_at	Usp36	11	118259651	118290231	9.91E-05	0.105009	1.11046	0.470728325	1.69E-06
rs28259486	TAG(56:3)	11	117828119	116988826	118506462	1.09E-06	173.222	1.70E+75	1455237_at	Usp36	11	118259651	118290231	9.91E-05	0.105009	1.11046	0.470728325	1.69E-06
rs27002670	TAG(56:3)	11	117614842	116988826	118506462	3.62E-07	177.725	1.55E+77	1455237_at	Usp36	11	118259651	118290231	6.83E-05	0.105541	1.11114	0.470728325	1.69E-06
rs29466694	TAG(56:3)	11	117520499	116988826	118506462	8.86E-07	178.541	3.48E+77	1455237_at	Usp36	11	118259651	118290231	6.61E-05	0.105108	1.11058	0.470728325	1.69E-06
rs36824688	TAG(51:4)	19	7835729	7180479	8688806	2.52E-07	38.6686	1.04E+19	1425364_a_at	Slc3a2	19	8706882	8723369	4.71E-20	0.190329	1.24641	0.477873211	1.91E-06
rs30319629	TAG(51:4)	19	8535902	7180479	8688806	2.52E-07	38.6686	1.04E+19	1425364_a_at	Slc3a2	19	8706882	8723369	4.71E-20	0.190329	1.24641	0.477873211	1.91E-06
rs30892304	TAG(51:4)	19	8681404	7180479	8688806	5.31E-07	37.8341	2.12E+18	1425364_a_at	Slc3a2	19	8706882	8723369	2.79E-20	0.20079	1.25667	0.477873211	1.91E-06
rs31148298	TAG(51:4)	19	8681458	7180479	8688806	3.27E-07	38.4295	3.92E+18	1425364_a_at	Slc3a2	19	8706882	8723369	1.26E-20	0.19871	1.25362	0.477873211	1.91E-06
rs30611917	TAG(51:4)	19	8688806	7180479	8688806	3.27E-07	38.4295	3.92E+18	1425364_a_at	Slc3a2	19	8706882	8723369	1.26E-20	0.19871	1.25362	0.477873211	1.91E-06
rs36703909	TAG(51:4)	19	8475122	7180479	8688806	2.52E-07	38.6686	1.04E+19	1425364_a_at	Slc3a2	19	8706882	8723369	4.71E-20	0.190329	1.24641	0.477873211	1.91E-06
rs30321879	TAG(51:4)	19	8524825	7180479	8688806	2.52E-07	38.6686	1.04E+19	1425364_a_at	Slc3a2	19	8706882	8723369	4.71E-20	0.190329	1.24641	0.477873211	1.91E-06
rs36868146	TAG(51:4)	19	8539543	7180479	8688806	2.45E-08	41.5043	2.94E+21	1425364_a_at	Slc3a2	19	8706882	8723369	1.59E-20	0.18845	1.25398	0.477873211	1.91E-06
rs30514485	TAG(51:4)	19	8682309	7180479	8688806	8.08E-08	40.4915	6.65E+19	1425364_a_at	Slc3a2	19	8706882	8723369	1.64E-18	0.189407	1.24267	0.477873211	1.91E-06
rs31136595	TAG(51:4)	19	8682801	7180479	8688806	5.77E-08	40.4779	3.37E+20	1425364_a_at	Slc3a2	19	8706882	8723369	2.72E-21	0.195525	1.25923	0.477873211	1.91E-06
rs37050637	TAG(51:4)	19	8687826	7180479	8688806	3.27E-07	38.4295	3.92E+18	1425364_a_at	Slc3a2	19	8706882	8723369	1.26E-20	0.19871	1.25362	0.477873211	1.91E-06
rs30564192	TAG(53:3)	19	16809281	16800226	16853462	7.55E-08	125.939	3.67E+69	1416229_at	Rfk	19	17394043	17401349	2.38E-40	0.544474	1.96391	0.465357457	2.60E-06
rs30511916	TAG(53:3)	19	17024082	16998670	17061047	7.55E-08	125.939	3.67E+69	1416229_at	Rfk	19	17394043	17401349	2.38E-40	0.544474	1.96391	0.465357457	2.60E-06
rs30861354	TAG(53:3)	19	17024196	16998670	17061047	7.55E-08	125.939	3.67E+69	1416229_at	Rfk	19	17394043	17401349	2.38E-40	0.544474	1.96391	0.465357457	2.60E-06
rs37186500	TAG(53:3)	19	17034150	16998670	17061047	7.55E-08	125.939	3.67E+69	1416229_at	Rfk	19	17394043	17401349	2.38E-40	0.544474	1.96391	0.465357457	2.60E-06
rs30368794	TAG(53:3)	19	17120097	17061083	17357160	4.34E-07	119.192	6.12E+64	1416229_at	Rfk	19	17394043	17401349	1.01E-35	0.52719	1.90311	0.465357457	2.60E-06
rs37643188	TAG(53:3)	19	17151156	17061083	17357160	4.34E-07	119.192	6.12E+64	1416229_at	Rfk	19	17394043	17401349	1.01E-35	0.52719	1.90311	0.465357457	2.60E-06
rs3682264	TAG(53:3)	19	17197242	17061083	17357160	4.34E-07	119.192	6.12E+64	1416229_at	Rfk	19	17394043	17401349	1.01E-35	0.52719	1.90311	0.465357457	2.60E-06
rs3682872	TAG(53:3)	19	17197328	17061083	17357160	4.34E-07	119.192	6.12E+64	1416229_at	Rfk	19	17394043	17401349	1.01E-35	0.52719	1.90311	0.465357457	2.60E-06
rs30805804	TAG(53:3)	19	17202850	17061083	17357160	2.87E-07	120.625	7.42E+66	1416229_at	Rfk	19	17394043	17401349	2.65E-34	0.520644	1.90273	0.465357457	2.60E-06
rs30658806	TAG(53:3)	19	17395122	17365550	17466695	1.41E-07	122.02	1.51E+69	1416229_at	Rfk	19	17394043	17401349	1.44E-43	0.544768	1.98674	0.465357457	2.60E-06
rs30429820	TAG(53:3)	19	17398757	17365550	17466695	7.55E-08	125.939	3.67E+69	1416229_at	Rfk	19	17394043	17401349	1.09E-39	0.542999	1.95602	0.465357457	2.60E-06
rs37097197	TAG(53:3)	19	17572566	17493787	17582401	5.53E-07	119.481	3.02E+58	1416229_at	Rfk	19	17394043	17401349	1.79E-31	0.539752	1.80575	0.465357457	2.60E-06
rs36391662	TAG(53:3)	19	17572733	17493787	17582401	1.09E-06	115.707	3.09E+57	1416229_at	Rfk	19	17394043	17401349	3.04E-33	0.540881	1.81744	0.465357457	2.60E-06
rs31175064	TAG(53:3)	19	17703309	17695160	17703309	5.72E-08	127.978	1.41E+69	1416229_at	Rfk	19	17394043	17401349	1.58E-34	0.530264	1.91145	0.465357457	2.60E-06
rs8267308	TAG(53:3)	19	17711807	NULL	NULL	2.66E-06	113.552	2.66E+62	1416229_at	Rfk	19	17394043	17401349	1.07E-39	0.545995	1.96327	0.465357457	2.60E-06
rs30841950	TAG(53:3)	19	17879069	17851240	17986765	6.36E-07	119.83	2.37E+58	1416229_at	Rfk	19	17394043	17401349	1.24E-23	0.493615	1.72082	0.465357457	2.60E-06
rs30668837	TAG(53:3)	19	17879151	17851240	17986765	6.36E-07	119.83	2.37E+58	1416229_at	Rfk	19	17394043	17401349	1.24E-23	0.493615	1.72082	0.465357457	2.60E-06
rs30705669	TAG(53:3)	19	17879240	17851240	17986765	4.76E-07	120.849	6.00E+59	1416229_at	Rfk	19	17394043	17401349	2.69E-23	0.492305	1.7276	0.465357457	2.60E-06
rs30771755	TAG(53:3)	19	17906382	17851240	17986765	5.48E-07	120.603	3.46E+60	1416229_at	Rfk	19	17394043	17401349	8.67E-22	0.488087	1.72663	0.465357457	2.60E-06
rs38383108	TAG(53:3)	19	17951513	17851240	17986765	6.36E-07	119.83	2.37E+58	1416229_at	Rfk	19	17394043	17401349	1.24E-23	0.493615	1.72082	0.465357457	2.60E-06
rs36518618	TAG(53:3)	19	17952028	17851240	17986765	6.36E-07	119.83	2.37E+58	1416229_at	Rfk	19	17394043	17401349	1.24E-23	0.493615	1.72082	0.465357457	2.60E-06
rs30369889	TAG(53:3)	19	17959491	17851240	17986765	6.36E-07	119.83	2.37E+58	1416229_at	Rfk	19	17394043	17401349	1.24E-23	0.493615	1.72082	0.465357457	2.60E-06
rs30507154	TAG(53:3)	19	18057151	NULL	NULL	4.79E-09	132.902	2.12E+68	1416229_at	Rfk	19	17394043	17401349	1.17E-32	0.521172	1.82784	0.465357457	2.60E-06
rs50462365	TAG(53:3)	19	17069017	17061083	17357160	2.87E-07	120.625	7.42E+66	1416229_at	Rfk	19	17394043	17401349	2.65E-34	0.520644	1.90273	0.465357457	2.60E-06
rs48583732	TAG(53:3)	19	17457281	17365550	17466695	7.55E-08	125.939	3.67E+69	1416229_at	Rfk	19	17394043	17401349	2.38E-40	0.544474	1.96391	0.465357457	2.60E-06
rs46205070	TAG(53:3)	19	17515814	17493787	17582401	7.55E-08	125.939	3.67E+69	1416229_at	Rfk	19	17394043	17401349	2.38E-40	0.544474	1.96391	0.465357457	2.60E-06
rs48852210	TAG(53:3)	19	17958144	17851240	17986765	7.55E-08	125.939	3.67E+69	1416229_at	Rfk	19	17394043	17401349	2.38E-40	0.544474	1.96391	0.465357457	2.60E-06
rs47236823	TAG(53:3)	19	17958190	17851240	17986765	7.55E-08	125.939	3.67E+69	1416229_at	Rfk	19	17394043	17401349	2.38E-40	0.544474	1.96391	0.465357457	2.60E-06
rs47691806	TAG(53:3)	19	18139142	18118076	18147531	7.55E-08	125.939	3.67E+69	1416229_at	Rfk	19	17394043	17401349	2.38E-40	0.544474	1.96391	0.465357457	2.60E-06
rs39904748	TAG(53:3)	19	16800226	16800226	16853462	2.45E-08	129.291	8.66E+74	1416229_at	Rfk	19	17394043	17401349	4.37E-39	0.539025	1.99174	0.465357457	2.60E-06
rs36773584	TAG(53:3)	19	16812443	16800226	16853462	7.55E-08	125.939	3.67E+69	1416229_at	Rfk	19	17394043	17401349	2.38E-40	0.544474	1.96391	0.465357457	2.60E-06
rs30621465	TAG(53:3)	19	16812504	16800226	16853462	7.55E-08	125.939	3.67E+69	1416229_at	Rfk	19	17394043	17401349	2.38E-40	0.544474	1.96391	0.465357457	2.60E-06
rs31004602	TAG(53:3)	19	16812594	16800226	16853462	7.55E-08	125.939	3.67E+69	1416229_at	Rfk	19	17394043	17401349	2.38E-40	0.544474	1.96391	0.465357457	2.60E-06
rs30961357	TAG(53:3)	19	16827285	16800226	16853462	7.55E-08	125.939	3.67E+69	1416229_at	Rfk	19	17394043	17401349	2.38E-40	0.544474	1.96391	0.465357457	2.60E-06
rs30314536	TAG(53:3)	19	16827734	16800226	16853462	7.55E-08	125.939	3.67E+69	1416229_at	Rfk	19	17394043	17401349	2.38E-40	0.544474	1.96391	0.465357457	2.60E-06
rs30954081	TAG(53:3)	19	16842268	16800226	16853462	7.55E-08	125.939	3.67E+69	1416229_at	Rfk	19	17394043	17401349	2.38E-40	0.544474	1.96391	0.465357457	2.60E-06
rs37738237	TAG(53:3)	19	16876112	16876112	16955293	7.55E-08	125.939	3.67E+69	1416229_at	Rfk	19	17394043	17401349	2.38E-40	0.544474	1.96391	0.465357457	2.60E-06
rs30319228	TAG(53:3)	19	16882079	16876112	16955293	9.40E-07	117.163	2.57E+64	1416229_at	Rfk	19	17394043	17401349	5.40E-32	0.511114	1.88046	0.465357457	2.60E-06
rs38405862	TAG(53:3)	19	16882686	16876112	16955293	1.66E-07	123.13	9.21E+67	1416229_at	Rfk	19	17394043	17401349	1.98E-38	0.544272	1.96195	0.465357457	2.60E-06
rs39050429	TAG(53:3)	19	16883535	16876112	16955293	7.55E-08	125.939	3.67E+69	1416229_at	Rfk	19	17394043	17401349	2.38E-40	0.544474	1.96391	0.465357457	2.60E-06
rs37778300	TAG(53:3)	19	16903904	16876112	16955293	7.55E-08	125.939	3.67E+69	1416229_at	Rfk	19	17394043	17401349	2.38E-40	0.544474	1.96391	0.465357457	2.60E-06
rs37703808	TAG(53:3)	19	16917452	16876112	16955293	7.55E-08	125.939	3.67E+69	1416229_at	Rfk	19	17394043	17401349	2.38E-40	0.544474	1.96391	0.465357457	2.60E-06
rs36767845	TAG(53:3)	19	16919294	16876112	16955293	7.55E-08	125.939	3.67E+69	1416229_at	Rfk	19	17394043	17401349	2.38E-40	0.544474	1.96391	0.465357457	2.60E-06
rs36676134	TAG(53:3)	19	16975036	16963509	16996308	7.55E-08	125.939	3.67E+69	1416229_at	Rfk	19	17394043	17401349	2.38E-40	0.544474	1.96391	0.465357457	2.60E-06
rs30568425	TAG(53:3)	19	16988653	16963509	16996308	7.55E-08	125.939	3.67E+69	1416229_at	Rfk	19	17394043	17401349	2.38E-40	0.544474	1.96391	0.465357457	2.60E-06
rs39216792	TAG(53:3)	19	16998670	16998670	17061047	3.01E-07	121.408	1.42E+61	1416229_at	Rfk	19	17394043	17401349	2.48E-33	0.529989	1.84496	0.465357457	2.60E-06
rs39033454	TAG(53:3)	19	17000683	16998670	17061047	1.19E-07	124.164	9.03E+63	1416229_at	Rfk	19	17394043	17401349	5.45E-34	0.533266	1.8792	0.465357457	2.60E-06
rs36572268	TAG(53:3)	19	17000803	16998670	17061047	1.61E-07	122.776	2.32E+62	1416229_at	Rfk	19	17394043	17401349	2.88E-35	0.537924	1.87787	0.465357457	2.60E-06
rs36772502	TAG(53:3)	19	17003480	16998670	17061047	7.55E-08	125.939	3.67E+69	1416229_at	Rfk	19	17394043	17401349	2.38E-40	0.544474	1.96391	0.465357457	2.60E-06
rs37476713	TAG(53:3)	19	17048297	16998670	17061047	7.55E-08	125.939	3.67E+69	1416229_at	Rfk	19	17394043	17401349	2.38E-40	0.544474	1.96391	0.465357457	2.60E-06
rs6375180	TAG(53:3)	19	17054123	16998670	17061047	2.45E-08	129.291	8.66E+74	1416229_at	Rfk	19	17394043	17401349	4.37E-39	0.539025	1.99174	0.465357457	2.60E-06
rs37459839	TAG(53:3)	19	17054286	16998670	17061047	3.36E-07	120.118	2.51E+71	1416229_at	Rfk	19	17394043	17401349	6.17E-33	0.517002	1.96642	0.465357457	2.60E-06
rs36529581	TAG(53:3)	19	17057692	16998670	17061047	4.34E-07	119.192	6.12E+64	1416229_at	Rfk	19	17394043	17401349	1.01E-35	0.52719	1.90311	0.465357457	2.60E-06
rs36332136	TAG(53:3)	19	17069390	17061083	17357160	4.34E-07	119.192	6.12E+64	1416229_at	Rfk	19	17394043	17401349	1.01E-35	0.52719	1.90311	0.465357457	2.60E-06
rs37535484	TAG(53:3)	19	17105395	17061083	17357160	4.34E-07	119.192	6.12E+64	1416229_at	Rfk	19	17394043	17401349	1.01E-35	0.52719	1.90311	0.465357457	2.60E-06
rs30883652	TAG(53:3)	19	17118377	17061083	17357160	4.34E-07	119.192	6.12E+64	1416229_at	Rfk	19	17394043	17401349	1.01E-35	0.52719	1.90311	0.465357457	2.60E-06
rs37155080	TAG(53:3)	19	17118777	17061083	17357160	8.95E-07	116.4	1.71E+63	1416229_at	Rfk	19	17394043	17401349	3.78E-34	0.527303	1.90234	0.465357457	2.60E-06
rs36445553	TAG(53:3)	19	17154091	17061083	17357160	5.57E-07	117.862	2.88E+65	1416229_at	Rfk	19	17394043	17401349	4.43E-34	0.52631	1.91756	0.465357457	2.60E-06
rs36534739	TAG(53:3)	19	17167908	17061083	17357160	3.21E-07	120.184	6.24E+66	1416229_at	Rfk	19	17394043	17401349	3.06E-34	0.520799	1.90575	0.465357457	2.60E-06
rs36487044	TAG(53:3)	19	17178642	17061083	17357160	5.40E-07	118.891	2.09E+64	1416229_at	Rfk	19	17394043	17401349	7.92E-36	0.528175	1.90147	0.465357457	2.60E-06
rs37908447	TAG(53:3)	19	17178980	17061083	17357160	4.34E-07	119.192	6.12E+64	1416229_at	Rfk	19	17394043	17401349	1.01E-35	0.52719	1.90311	0.465357457	2.60E-06
rs37652040	TAG(53:3)	19	17185253	17061083	17357160	3.71E-07	119.131	1.32E+66	1416229_at	Rfk	19	17394043	17401349	2.69E-32	0.506567	1.87077	0.465357457	2.60E-06
rs39269085	TAG(53:3)	19	17192742	17061083	17357160	5.68E-07	118.459	1.94E+64	1416229_at	Rfk	19	17394043	17401349	2.22E-35	0.531502	1.90919	0.465357457	2.60E-06
rs36497675	TAG(53:3)	19	17196400	17061083	17357160	3.92E-07	118.772	2.80E+70	1416229_at	Rfk	19	17394043	17401349	5.86E-32	0.515542	1.94984	0.465357457	2.60E-06
rs37784097	TAG(53:3)	19	17200105	17061083	17357160	4.34E-07	119.192	6.12E+64	1416229_at	Rfk	19	17394043	17401349	1.01E-35	0.52719	1.90311	0.465357457	2.60E-06
rs38039852	TAG(53:3)	19	17200135	17061083	17357160	3.97E-07	119.83	2.69E+66	1416229_at	Rfk	19	17394043	17401349	3.54E-32	0.512327	1.88328	0.465357457	2.60E-06
rs30889232	TAG(53:3)	19	17286254	17061083	17357160	2.61E-07	120.686	1.19E+67	1416229_at	Rfk	19	17394043	17401349	1.23E-35	0.525781	1.91754	0.465357457	2.60E-06
rs37132126	TAG(53:3)	19	17286656	17061083	17357160	1.30E-06	113.409	5.79E+61	1416229_at	Rfk	19	17394043	17401349	8.81E-38	0.52337	1.89542	0.465357457	2.60E-06
rs38333681	TAG(53:3)	19	17335478	17061083	17357160	7.55E-08	125.939	3.67E+69	1416229_at	Rfk	19	17394043	17401349	2.38E-40	0.544474	1.96391	0.465357457	2.60E-06
rs36612372	TAG(53:3)	19	17350416	17061083	17357160	7.55E-08	125.939	3.67E+69	1416229_at	Rfk	19	17394043	17401349	2.38E-40	0.544474	1.96391	0.465357457	2.60E-06
rs30970141	TAG(53:3)	19	17350890	17061083	17357160	7.55E-08	125.939	3.67E+69	1416229_at	Rfk	19	17394043	17401349	2.38E-40	0.544474	1.96391	0.465357457	2.60E-06
rs38790665	TAG(53:3)	19	17357160	17061083	17357160	7.55E-08	125.939	3.67E+69	1416229_at	Rfk	19	17394043	17401349	2.38E-40	0.544474	1.96391	0.465357457	2.60E-06
rs37462131	TAG(53:3)	19	17368724	17365550	17466695	1.09E-07	125.285	7.49E+68	1416229_at	Rfk	19	17394043	17401349	5.63E-40	0.54998	1.962	0.465357457	2.60E-06
rs37353187	TAG(53:3)	19	17405444	17365550	17466695	2.59E-07	120.016	2.81E+66	1416229_at	Rfk	19	17394043	17401349	5.26E-43	0.542115	1.95979	0.465357457	2.60E-06
rs37391484	TAG(53:3)	19	17455486	17365550	17466695	7.55E-08	125.939	3.67E+69	1416229_at	Rfk	19	17394043	17401349	2.38E-40	0.544474	1.96391	0.465357457	2.60E-06
rs30321138	TAG(53:3)	19	17466695	17365550	17466695	7.55E-08	125.939	3.67E+69	1416229_at	Rfk	19	17394043	17401349	2.38E-40	0.544474	1.96391	0.465357457	2.60E-06
rs30316461	TAG(53:3)	19	17477944	17466758	17477944	7.55E-08	125.939	3.67E+69	1416229_at	Rfk	19	17394043	17401349	2.38E-40	0.544474	1.96391	0.465357457	2.60E-06
rs30866925	TAG(53:3)	19	17481860	17481860	17485501	7.55E-08	125.939	3.67E+69	1416229_at	Rfk	19	17394043	17401349	2.38E-40	0.544474	1.96391	0.465357457	2.60E-06
rs31242754	TAG(53:3)	19	17482989	17481860	17485501	3.85E-08	127.824	1.88E+72	1416229_at	Rfk	19	17394043	17401349	1.56E-40	0.543587	1.9819	0.465357457	2.60E-06
rs37439997	TAG(53:3)	19	17493787	17493787	17582401	3.31E-08	128.828	3.44E+74	1416229_at	Rfk	19	17394043	17401349	2.55E-36	0.529551	1.9654	0.465357457	2.60E-06
rs37731421	TAG(53:3)	19	17494451	17493787	17582401	2.59E-07	120.016	2.81E+66	1416229_at	Rfk	19	17394043	17401349	5.26E-43	0.542115	1.95979	0.465357457	2.60E-06
rs36657052	TAG(53:3)	19	17515535	17493787	17582401	7.55E-08	125.939	3.67E+69	1416229_at	Rfk	19	17394043	17401349	2.38E-40	0.544474	1.96391	0.465357457	2.60E-06
rs37790506	TAG(53:3)	19	17545566	17493787	17582401	7.55E-08	125.939	3.67E+69	1416229_at	Rfk	19	17394043	17401349	2.38E-40	0.544474	1.96391	0.465357457	2.60E-06
rs31281544	TAG(53:3)	19	17562640	17493787	17582401	7.55E-08	125.939	3.67E+69	1416229_at	Rfk	19	17394043	17401349	2.38E-40	0.544474	1.96391	0.465357457	2.60E-06
rs8267572	TAG(53:3)	19	17588837	17588837	17691903	2.59E-07	120.016	2.81E+66	1416229_at	Rfk	19	17394043	17401349	5.26E-43	0.542115	1.95979	0.465357457	2.60E-06
rs37531219	TAG(53:3)	19	17652457	17588837	17691903	2.08E-08	129.915	2.05E+77	1416229_at	Rfk	19	17394043	17401349	1.05E-35	0.525019	1.98948	0.465357457	2.60E-06
rs37510519	TAG(53:3)	19	17652559	17588837	17691903	1.66E-07	123.13	9.21E+67	1416229_at	Rfk	19	17394043	17401349	1.98E-38	0.544272	1.96195	0.465357457	2.60E-06
rs37504606	TAG(53:3)	19	17655031	17588837	17691903	7.55E-08	125.939	3.67E+69	1416229_at	Rfk	19	17394043	17401349	2.38E-40	0.544474	1.96391	0.465357457	2.60E-06
rs30359798	TAG(53:3)	19	17658077	17588837	17691903	7.55E-08	125.939	3.67E+69	1416229_at	Rfk	19	17394043	17401349	2.38E-40	0.544474	1.96391	0.465357457	2.60E-06
rs30670422	TAG(53:3)	19	17674754	17588837	17691903	1.69E-06	113.519	1.70E+61	1416229_at	Rfk	19	17394043	17401349	3.70E-33	0.533116	1.87476	0.465357457	2.60E-06
rs36626736	TAG(53:3)	19	17682255	17588837	17691903	7.55E-08	125.939	3.67E+69	1416229_at	Rfk	19	17394043	17401349	2.38E-40	0.544474	1.96391	0.465357457	2.60E-06
rs30889276	TAG(53:3)	19	17684825	17588837	17691903	7.55E-08	125.939	3.67E+69	1416229_at	Rfk	19	17394043	17401349	2.38E-40	0.544474	1.96391	0.465357457	2.60E-06
rs31108530	TAG(53:3)	19	17684899	17588837	17691903	2.11E-07	123.88	5.96E+67	1416229_at	Rfk	19	17394043	17401349	3.92E-41	0.556699	1.97375	0.465357457	2.60E-06
rs37675444	TAG(53:3)	19	17691195	17588837	17691903	2.59E-07	120.016	2.81E+66	1416229_at	Rfk	19	17394043	17401349	5.26E-43	0.542115	1.95979	0.465357457	2.60E-06
rs37175522	TAG(53:3)	19	17691903	17588837	17691903	7.55E-08	125.939	3.67E+69	1416229_at	Rfk	19	17394043	17401349	2.38E-40	0.544474	1.96391	0.465357457	2.60E-06
rs37086609	TAG(53:3)	19	17748514	17748514	17804027	8.85E-08	124.971	3.99E+70	1416229_at	Rfk	19	17394043	17401349	1.32E-38	0.543794	1.9807	0.465357457	2.60E-06
rs36760887	TAG(53:3)	19	17753949	17748514	17804027	7.55E-08	125.939	3.67E+69	1416229_at	Rfk	19	17394043	17401349	2.38E-40	0.544474	1.96391	0.465357457	2.60E-06
rs36679321	TAG(53:3)	19	17766682	17748514	17804027	1.32E-07	123.143	3.41E+74	1416229_at	Rfk	19	17394043	17401349	4.14E-33	0.512531	1.96412	0.465357457	2.60E-06
rs30815310	TAG(53:3)	19	17770003	17748514	17804027	7.55E-08	125.939	3.67E+69	1416229_at	Rfk	19	17394043	17401349	2.38E-40	0.544474	1.96391	0.465357457	2.60E-06
rs36570968	TAG(53:3)	19	17776740	17748514	17804027	7.55E-08	125.939	3.67E+69	1416229_at	Rfk	19	17394043	17401349	2.38E-40	0.544474	1.96391	0.465357457	2.60E-06
rs36481805	TAG(53:3)	19	17777701	17748514	17804027	9.56E-08	125.708	1.28E+69	1416229_at	Rfk	19	17394043	17401349	1.49E-40	0.545789	1.96278	0.465357457	2.60E-06
rs37231512	TAG(53:3)	19	17780677	17748514	17804027	3.70E-08	128.789	2.44E+74	1416229_at	Rfk	19	17394043	17401349	1.11E-34	0.523741	1.94859	0.465357457	2.60E-06
rs36273183	TAG(53:3)	19	17785845	17748514	17804027	7.55E-08	125.939	3.67E+69	1416229_at	Rfk	19	17394043	17401349	2.38E-40	0.544474	1.96391	0.465357457	2.60E-06
rs30958588	TAG(53:3)	19	17799867	17748514	17804027	7.55E-08	125.939	3.67E+69	1416229_at	Rfk	19	17394043	17401349	2.38E-40	0.544474	1.96391	0.465357457	2.60E-06
rs37023540	TAG(53:3)	19	17800550	17748514	17804027	7.55E-08	125.939	3.67E+69	1416229_at	Rfk	19	17394043	17401349	2.38E-40	0.544474	1.96391	0.465357457	2.60E-06
rs36663002	TAG(53:3)	19	17810521	17807570	17819315	7.55E-08	125.939	3.67E+69	1416229_at	Rfk	19	17394043	17401349	2.38E-40	0.544474	1.96391	0.465357457	2.60E-06
rs36448787	TAG(53:3)	19	17851645	17851240	17986765	7.55E-08	125.939	3.67E+69	1416229_at	Rfk	19	17394043	17401349	2.38E-40	0.544474	1.96391	0.465357457	2.60E-06
rs37412818	TAG(53:3)	19	17873836	17851240	17986765	6.36E-07	119.83	2.37E+58	1416229_at	Rfk	19	17394043	17401349	1.24E-23	0.493615	1.72082	0.465357457	2.60E-06
rs38772075	TAG(53:3)	19	17890377	17851240	17986765	4.75E-07	120.731	4.95E+60	1416229_at	Rfk	19	17394043	17401349	7.06E-22	0.478526	1.71143	0.465357457	2.60E-06
rs37429898	TAG(53:3)	19	17905628	17851240	17986765	5.77E-08	127.92	2.10E+70	1416229_at	Rfk	19	17394043	17401349	5.77E-40	0.54578	1.96275	0.465357457	2.60E-06
rs30395269	TAG(53:3)	19	17906487	17851240	17986765	7.55E-08	125.939	3.67E+69	1416229_at	Rfk	19	17394043	17401349	2.68E-40	0.544936	1.96071	0.465357457	2.60E-06
rs31298300	TAG(53:3)	19	17906562	17851240	17986765	7.55E-08	125.939	3.67E+69	1416229_at	Rfk	19	17394043	17401349	2.38E-40	0.544474	1.96391	0.465357457	2.60E-06
rs36532517	TAG(53:3)	19	17965801	17851240	17986765	6.36E-07	119.83	2.37E+58	1416229_at	Rfk	19	17394043	17401349	1.24E-23	0.493615	1.72082	0.465357457	2.60E-06
rs30316579	TAG(53:3)	19	17985358	17851240	17986765	7.55E-08	125.939	3.67E+69	1416229_at	Rfk	19	17394043	17401349	2.38E-40	0.544474	1.96391	0.465357457	2.60E-06
rs46605945	TAG(53:3)	19	17987054	17987054	18004217	5.16E-08	127.164	7.96E+71	1416229_at	Rfk	19	17394043	17401349	8.12E-39	0.538615	1.96953	0.465357457	2.60E-06
rs50994628	TAG(53:3)	19	17992233	17987054	18004217	2.04E-07	122.215	5.30E+61	1416229_at	Rfk	19	17394043	17401349	6.43E-34	0.532928	1.8399	0.465357457	2.60E-06
rs51088343	TAG(53:3)	19	18000502	17987054	18004217	4.79E-09	132.902	2.12E+68	1416229_at	Rfk	19	17394043	17401349	1.17E-32	0.521172	1.82784	0.465357457	2.60E-06
rs46197310	TAG(53:3)	19	18004217	17987054	18004217	3.67E-09	133.749	1.13E+70	1416229_at	Rfk	19	17394043	17401349	3.25E-31	0.514618	1.82714	0.465357457	2.60E-06
rs48451080	TAG(53:3)	19	18012568	18012568	18054558	2.04E-07	122.215	5.30E+61	1416229_at	Rfk	19	17394043	17401349	6.43E-34	0.532928	1.8399	0.465357457	2.60E-06
rs37999754	TAG(53:3)	19	18053894	18012568	18054558	7.55E-08	125.939	3.67E+69	1416229_at	Rfk	19	17394043	17401349	2.38E-40	0.544474	1.96391	0.465357457	2.60E-06
rs37810261	TAG(53:3)	19	18053918	18012568	18054558	1.59E-08	130.58	4.83E+75	1416229_at	Rfk	19	17394043	17401349	6.56E-38	0.534877	1.98121	0.465357457	2.60E-06
rs37604684	TAG(53:3)	19	18054558	18012568	18054558	7.55E-08	125.939	3.67E+69	1416229_at	Rfk	19	17394043	17401349	2.38E-40	0.544474	1.96391	0.465357457	2.60E-06
rs36855409	TAG(53:3)	19	18108543	18108543	18108750	7.55E-08	125.939	3.67E+69	1416229_at	Rfk	19	17394043	17401349	2.38E-40	0.544474	1.96391	0.465357457	2.60E-06
rs37162429	TAG(53:3)	19	18108698	18108543	18108750	5.72E-08	127.978	1.41E+69	1416229_at	Rfk	19	17394043	17401349	1.58E-34	0.530264	1.91145	0.465357457	2.60E-06
rs37353438	TAG(53:3)	19	18108750	18108543	18108750	2.04E-07	122.215	5.30E+61	1416229_at	Rfk	19	17394043	17401349	6.43E-34	0.532928	1.8399	0.465357457	2.60E-06
rs30396462	TAG(53:3)	19	18118076	18118076	18147531	7.55E-08	125.939	3.67E+69	1416229_at	Rfk	19	17394043	17401349	2.38E-40	0.544474	1.96391	0.465357457	2.60E-06
rs36237334	TAG(53:3)	19	18130434	18118076	18147531	7.55E-08	125.939	3.67E+69	1416229_at	Rfk	19	17394043	17401349	2.38E-40	0.544474	1.96391	0.465357457	2.60E-06
rs36236556	TAG(53:3)	19	18131379	18118076	18147531	2.59E-07	120.016	2.81E+66	1416229_at	Rfk	19	17394043	17401349	5.26E-43	0.542115	1.95979	0.465357457	2.60E-06
rs30406601	TAG(53:3)	19	18131586	18118076	18147531	7.55E-08	125.939	3.67E+69	1416229_at	Rfk	19	17394043	17401349	2.38E-40	0.544474	1.96391	0.465357457	2.60E-06
rs36236965	TAG(53:3)	19	18147531	18118076	18147531	7.55E-08	125.939	3.67E+69	1416229_at	Rfk	19	17394043	17401349	1.07E-35	0.537105	1.92628	0.465357457	2.60E-06
rs30837835	TAG(53:3)	19	18160705	18160705	18208714	1.45E-07	123.526	1.15E+68	1416229_at	Rfk	19	17394043	17401349	2.92E-37	0.539399	1.92877	0.465357457	2.60E-06
rs30708672	TAG(53:3)	19	18168428	18160705	18208714	9.88E-08	123.983	8.54E+69	1416229_at	Rfk	19	17394043	17401349	4.40E-35	0.528614	1.92304	0.465357457	2.60E-06
rs30323261	TAG(53:3)	19	18189507	18160705	18208714	7.55E-08	125.939	3.67E+69	1416229_at	Rfk	19	17394043	17401349	1.07E-35	0.537105	1.92628	0.465357457	2.60E-06
rs31146149	TAG(53:3)	19	18189531	18160705	18208714	7.55E-08	125.939	3.67E+69	1416229_at	Rfk	19	17394043	17401349	1.07E-35	0.537105	1.92628	0.465357457	2.60E-06
rs36238094	TAG(53:3)	19	18191162	18160705	18208714	5.16E-08	127.164	7.96E+71	1416229_at	Rfk	19	17394043	17401349	6.99E-34	0.527725	1.92216	0.465357457	2.60E-06
rs36237945	TAG(53:3)	19	18192331	18160705	18208714	1.81E-07	122.25	2.44E+67	1416229_at	Rfk	19	17394043	17401349	3.07E-35	0.531042	1.91103	0.465357457	2.60E-06
rs36235184	TAG(53:3)	19	18192666	18160705	18208714	7.55E-08	125.939	3.67E+69	1416229_at	Rfk	19	17394043	17401349	1.07E-35	0.537105	1.92628	0.465357457	2.60E-06
rs36236410	TAG(53:3)	19	18205860	18160705	18208714	7.55E-08	125.939	3.67E+69	1416229_at	Rfk	19	17394043	17401349	1.07E-35	0.537105	1.92628	0.465357457	2.60E-06
rs36552873	TAG(53:3)	19	18208643	18160705	18208714	1.24E-07	125.238	4.24E+67	1416229_at	Rfk	19	17394043	17401349	8.55E-30	0.525791	1.88234	0.465357457	2.60E-06
rs49343561	TAG(53:3)	19	18268799	18221900	18271924	7.92E-08	124.714	7.36E+77	1416229_at	Rfk	19	17394043	17401349	1.01E-27	0.490402	1.92035	0.465357457	2.60E-06
rs31108796	TAG(53:3)	19	18356949	18344826	18509572	6.62E-07	118.831	1.25E+64	1416229_at	Rfk	19	17394043	17401349	5.28E-35	0.535112	1.90357	0.465357457	2.60E-06
rs30564192	TAG(53:3)	19	16809281	16800226	16853462	7.55E-08	125.939	3.67E+69	1416230_at	Rfk	19	17394043	17401349	7.03E-38	0.356692	1.55606	0.465187104	2.63E-06
rs30511916	TAG(53:3)	19	17024082	16998670	17061047	7.55E-08	125.939	3.67E+69	1416230_at	Rfk	19	17394043	17401349	7.03E-38	0.356692	1.55606	0.465187104	2.63E-06
rs30861354	TAG(53:3)	19	17024196	16998670	17061047	7.55E-08	125.939	3.67E+69	1416230_at	Rfk	19	17394043	17401349	7.03E-38	0.356692	1.55606	0.465187104	2.63E-06
rs37186500	TAG(53:3)	19	17034150	16998670	17061047	7.55E-08	125.939	3.67E+69	1416230_at	Rfk	19	17394043	17401349	7.03E-38	0.356692	1.55606	0.465187104	2.63E-06
rs30368794	TAG(53:3)	19	17120097	17061083	17357160	4.34E-07	119.192	6.12E+64	1416230_at	Rfk	19	17394043	17401349	5.76E-34	0.347062	1.52749	0.465187104	2.63E-06
rs37643188	TAG(53:3)	19	17151156	17061083	17357160	4.34E-07	119.192	6.12E+64	1416230_at	Rfk	19	17394043	17401349	5.76E-34	0.347062	1.52749	0.465187104	2.63E-06
rs3682264	TAG(53:3)	19	17197242	17061083	17357160	4.34E-07	119.192	6.12E+64	1416230_at	Rfk	19	17394043	17401349	5.76E-34	0.347062	1.52749	0.465187104	2.63E-06
rs3682872	TAG(53:3)	19	17197328	17061083	17357160	4.34E-07	119.192	6.12E+64	1416230_at	Rfk	19	17394043	17401349	5.76E-34	0.347062	1.52749	0.465187104	2.63E-06
rs30805804	TAG(53:3)	19	17202850	17061083	17357160	2.87E-07	120.625	7.42E+66	1416230_at	Rfk	19	17394043	17401349	2.91E-33	0.3443	1.53021	0.465187104	2.63E-06
rs30658806	TAG(53:3)	19	17395122	17365550	17466695	1.41E-07	122.02	1.51E+69	1416230_at	Rfk	19	17394043	17401349	2.35E-41	0.357926	1.56995	0.465187104	2.63E-06
rs30429820	TAG(53:3)	19	17398757	17365550	17466695	7.55E-08	125.939	3.67E+69	1416230_at	Rfk	19	17394043	17401349	7.15E-37	0.354516	1.54965	0.465187104	2.63E-06
rs37097197	TAG(53:3)	19	17572566	17493787	17582401	5.53E-07	119.481	3.02E+58	1416230_at	Rfk	19	17394043	17401349	1.11E-30	0.357415	1.47895	0.465187104	2.63E-06
rs36391662	TAG(53:3)	19	17572733	17493787	17582401	1.09E-06	115.707	3.09E+57	1416230_at	Rfk	19	17394043	17401349	8.72E-33	0.359523	1.48752	0.465187104	2.63E-06
rs31175064	TAG(53:3)	19	17703309	17695160	17703309	5.72E-08	127.978	1.41E+69	1416230_at	Rfk	19	17394043	17401349	1.22E-32	0.347939	1.52975	0.465187104	2.63E-06
rs8267308	TAG(53:3)	19	17711807	NULL	NULL	2.66E-06	113.552	2.66E+62	1416230_at	Rfk	19	17394043	17401349	7.76E-36	0.35519	1.55094	0.465187104	2.63E-06
rs30841950	TAG(53:3)	19	17879069	17851240	17986765	6.36E-07	119.83	2.37E+58	1416230_at	Rfk	19	17394043	17401349	1.78E-25	0.337363	1.44915	0.465187104	2.63E-06
rs30668837	TAG(53:3)	19	17879151	17851240	17986765	6.36E-07	119.83	2.37E+58	1416230_at	Rfk	19	17394043	17401349	1.78E-25	0.337363	1.44915	0.465187104	2.63E-06
rs30705669	TAG(53:3)	19	17879240	17851240	17986765	4.76E-07	120.849	6.00E+59	1416230_at	Rfk	19	17394043	17401349	2.33E-25	0.337222	1.45427	0.465187104	2.63E-06
rs30771755	TAG(53:3)	19	17906382	17851240	17986765	5.48E-07	120.603	3.46E+60	1416230_at	Rfk	19	17394043	17401349	7.15E-24	0.33608	1.45656	0.465187104	2.63E-06
rs38383108	TAG(53:3)	19	17951513	17851240	17986765	6.36E-07	119.83	2.37E+58	1416230_at	Rfk	19	17394043	17401349	1.78E-25	0.337363	1.44915	0.465187104	2.63E-06
rs36518618	TAG(53:3)	19	17952028	17851240	17986765	6.36E-07	119.83	2.37E+58	1416230_at	Rfk	19	17394043	17401349	1.78E-25	0.337363	1.44915	0.465187104	2.63E-06
rs30369889	TAG(53:3)	19	17959491	17851240	17986765	6.36E-07	119.83	2.37E+58	1416230_at	Rfk	19	17394043	17401349	1.78E-25	0.337363	1.44915	0.465187104	2.63E-06
rs30507154	TAG(53:3)	19	18057151	NULL	NULL	4.79E-09	132.902	2.12E+68	1416230_at	Rfk	19	17394043	17401349	2.36E-32	0.346397	1.49313	0.465187104	2.63E-06
rs50462365	TAG(53:3)	19	17069017	17061083	17357160	2.87E-07	120.625	7.42E+66	1416230_at	Rfk	19	17394043	17401349	2.91E-33	0.3443	1.53021	0.465187104	2.63E-06
rs48583732	TAG(53:3)	19	17457281	17365550	17466695	7.55E-08	125.939	3.67E+69	1416230_at	Rfk	19	17394043	17401349	7.03E-38	0.356692	1.55606	0.465187104	2.63E-06
rs46205070	TAG(53:3)	19	17515814	17493787	17582401	7.55E-08	125.939	3.67E+69	1416230_at	Rfk	19	17394043	17401349	7.03E-38	0.356692	1.55606	0.465187104	2.63E-06
rs48852210	TAG(53:3)	19	17958144	17851240	17986765	7.55E-08	125.939	3.67E+69	1416230_at	Rfk	19	17394043	17401349	7.03E-38	0.356692	1.55606	0.465187104	2.63E-06
rs47236823	TAG(53:3)	19	17958190	17851240	17986765	7.55E-08	125.939	3.67E+69	1416230_at	Rfk	19	17394043	17401349	7.03E-38	0.356692	1.55606	0.465187104	2.63E-06
rs47691806	TAG(53:3)	19	18139142	18118076	18147531	7.55E-08	125.939	3.67E+69	1416230_at	Rfk	19	17394043	17401349	7.03E-38	0.356692	1.55606	0.465187104	2.63E-06
rs39904748	TAG(53:3)	19	16800226	16800226	16853462	2.45E-08	129.291	8.66E+74	1416230_at	Rfk	19	17394043	17401349	1.62E-36	0.353462	1.57116	0.465187104	2.63E-06
rs36773584	TAG(53:3)	19	16812443	16800226	16853462	7.55E-08	125.939	3.67E+69	1416230_at	Rfk	19	17394043	17401349	7.03E-38	0.356692	1.55606	0.465187104	2.63E-06
rs30621465	TAG(53:3)	19	16812504	16800226	16853462	7.55E-08	125.939	3.67E+69	1416230_at	Rfk	19	17394043	17401349	7.03E-38	0.356692	1.55606	0.465187104	2.63E-06
rs31004602	TAG(53:3)	19	16812594	16800226	16853462	7.55E-08	125.939	3.67E+69	1416230_at	Rfk	19	17394043	17401349	7.03E-38	0.356692	1.55606	0.465187104	2.63E-06
rs30961357	TAG(53:3)	19	16827285	16800226	16853462	7.55E-08	125.939	3.67E+69	1416230_at	Rfk	19	17394043	17401349	7.03E-38	0.356692	1.55606	0.465187104	2.63E-06
rs30314536	TAG(53:3)	19	16827734	16800226	16853462	7.55E-08	125.939	3.67E+69	1416230_at	Rfk	19	17394043	17401349	7.03E-38	0.356692	1.55606	0.465187104	2.63E-06
rs30954081	TAG(53:3)	19	16842268	16800226	16853462	7.55E-08	125.939	3.67E+69	1416230_at	Rfk	19	17394043	17401349	7.03E-38	0.356692	1.55606	0.465187104	2.63E-06
rs37738237	TAG(53:3)	19	16876112	16876112	16955293	7.55E-08	125.939	3.67E+69	1416230_at	Rfk	19	17394043	17401349	7.03E-38	0.356692	1.55606	0.465187104	2.63E-06
rs30319228	TAG(53:3)	19	16882079	16876112	16955293	9.40E-07	117.163	2.57E+64	1416230_at	Rfk	19	17394043	17401349	1.17E-29	0.335603	1.51386	0.465187104	2.63E-06
rs38405862	TAG(53:3)	19	16882686	16876112	16955293	1.66E-07	123.13	9.21E+67	1416230_at	Rfk	19	17394043	17401349	2.55E-36	0.357427	1.55672	0.465187104	2.63E-06
rs39050429	TAG(53:3)	19	16883535	16876112	16955293	7.55E-08	125.939	3.67E+69	1416230_at	Rfk	19	17394043	17401349	7.03E-38	0.356692	1.55606	0.465187104	2.63E-06
rs37778300	TAG(53:3)	19	16903904	16876112	16955293	7.55E-08	125.939	3.67E+69	1416230_at	Rfk	19	17394043	17401349	7.03E-38	0.356692	1.55606	0.465187104	2.63E-06
rs37703808	TAG(53:3)	19	16917452	16876112	16955293	7.55E-08	125.939	3.67E+69	1416230_at	Rfk	19	17394043	17401349	7.03E-38	0.356692	1.55606	0.465187104	2.63E-06
rs36767845	TAG(53:3)	19	16919294	16876112	16955293	7.55E-08	125.939	3.67E+69	1416230_at	Rfk	19	17394043	17401349	7.03E-38	0.356692	1.55606	0.465187104	2.63E-06
rs36676134	TAG(53:3)	19	16975036	16963509	16996308	7.55E-08	125.939	3.67E+69	1416230_at	Rfk	19	17394043	17401349	7.03E-38	0.356692	1.55606	0.465187104	2.63E-06
rs30568425	TAG(53:3)	19	16988653	16963509	16996308	7.55E-08	125.939	3.67E+69	1416230_at	Rfk	19	17394043	17401349	7.03E-38	0.356692	1.55606	0.465187104	2.63E-06
rs39216792	TAG(53:3)	19	16998670	16998670	17061047	3.01E-07	121.408	1.42E+61	1416230_at	Rfk	19	17394043	17401349	3.41E-29	0.342176	1.48501	0.465187104	2.63E-06
rs39033454	TAG(53:3)	19	17000683	16998670	17061047	1.19E-07	124.164	9.03E+63	1416230_at	Rfk	19	17394043	17401349	9.51E-31	0.347233	1.50798	0.465187104	2.63E-06
rs36572268	TAG(53:3)	19	17000803	16998670	17061047	1.61E-07	122.776	2.32E+62	1416230_at	Rfk	19	17394043	17401349	2.21E-31	0.348943	1.50495	0.465187104	2.63E-06
rs36772502	TAG(53:3)	19	17003480	16998670	17061047	7.55E-08	125.939	3.67E+69	1416230_at	Rfk	19	17394043	17401349	7.03E-38	0.356692	1.55606	0.465187104	2.63E-06
rs37476713	TAG(53:3)	19	17048297	16998670	17061047	7.55E-08	125.939	3.67E+69	1416230_at	Rfk	19	17394043	17401349	7.03E-38	0.356692	1.55606	0.465187104	2.63E-06
rs6375180	TAG(53:3)	19	17054123	16998670	17061047	2.45E-08	129.291	8.66E+74	1416230_at	Rfk	19	17394043	17401349	1.62E-36	0.353462	1.57116	0.465187104	2.63E-06
rs37459839	TAG(53:3)	19	17054286	16998670	17061047	3.36E-07	120.118	2.51E+71	1416230_at	Rfk	19	17394043	17401349	7.23E-31	0.338882	1.55775	0.465187104	2.63E-06
rs36529581	TAG(53:3)	19	17057692	16998670	17061047	4.34E-07	119.192	6.12E+64	1416230_at	Rfk	19	17394043	17401349	5.76E-34	0.347062	1.52749	0.465187104	2.63E-06
rs36332136	TAG(53:3)	19	17069390	17061083	17357160	4.34E-07	119.192	6.12E+64	1416230_at	Rfk	19	17394043	17401349	5.76E-34	0.347062	1.52749	0.465187104	2.63E-06
rs37535484	TAG(53:3)	19	17105395	17061083	17357160	4.34E-07	119.192	6.12E+64	1416230_at	Rfk	19	17394043	17401349	5.76E-34	0.347062	1.52749	0.465187104	2.63E-06
rs30883652	TAG(53:3)	19	17118377	17061083	17357160	4.34E-07	119.192	6.12E+64	1416230_at	Rfk	19	17394043	17401349	5.76E-34	0.347062	1.52749	0.465187104	2.63E-06
rs37155080	TAG(53:3)	19	17118777	17061083	17357160	8.95E-07	116.4	1.71E+63	1416230_at	Rfk	19	17394043	17401349	1.10E-32	0.347933	1.52857	0.465187104	2.63E-06
rs36445553	TAG(53:3)	19	17154091	17061083	17357160	5.57E-07	117.862	2.88E+65	1416230_at	Rfk	19	17394043	17401349	5.93E-33	0.348053	1.5381	0.465187104	2.63E-06
rs36534739	TAG(53:3)	19	17167908	17061083	17357160	3.21E-07	120.184	6.24E+66	1416230_at	Rfk	19	17394043	17401349	2.32E-32	0.343009	1.52917	0.465187104	2.63E-06
rs36487044	TAG(53:3)	19	17178642	17061083	17357160	5.40E-07	118.891	2.09E+64	1416230_at	Rfk	19	17394043	17401349	1.02E-33	0.346924	1.52516	0.465187104	2.63E-06
rs37908447	TAG(53:3)	19	17178980	17061083	17357160	4.34E-07	119.192	6.12E+64	1416230_at	Rfk	19	17394043	17401349	5.76E-34	0.347062	1.52749	0.465187104	2.63E-06
rs37652040	TAG(53:3)	19	17185253	17061083	17357160	3.71E-07	119.131	1.32E+66	1416230_at	Rfk	19	17394043	17401349	8.18E-32	0.338088	1.51897	0.465187104	2.63E-06
rs39269085	TAG(53:3)	19	17192742	17061083	17357160	5.68E-07	118.459	1.94E+64	1416230_at	Rfk	19	17394043	17401349	1.05E-33	0.350149	1.53116	0.465187104	2.63E-06
rs36497675	TAG(53:3)	19	17196400	17061083	17357160	3.92E-07	118.772	2.80E+70	1416230_at	Rfk	19	17394043	17401349	1.97E-31	0.342155	1.55764	0.465187104	2.63E-06
rs37784097	TAG(53:3)	19	17200105	17061083	17357160	4.34E-07	119.192	6.12E+64	1416230_at	Rfk	19	17394043	17401349	5.76E-34	0.347062	1.52749	0.465187104	2.63E-06
rs38039852	TAG(53:3)	19	17200135	17061083	17357160	3.97E-07	119.83	2.69E+66	1416230_at	Rfk	19	17394043	17401349	1.84E-30	0.337964	1.51828	0.465187104	2.63E-06
rs30889232	TAG(53:3)	19	17286254	17061083	17357160	2.61E-07	120.686	1.19E+67	1416230_at	Rfk	19	17394043	17401349	3.13E-34	0.346903	1.53656	0.465187104	2.63E-06
rs37132126	TAG(53:3)	19	17286656	17061083	17357160	1.30E-06	113.409	5.79E+61	1416230_at	Rfk	19	17394043	17401349	4.51E-36	0.345138	1.52452	0.465187104	2.63E-06
rs38333681	TAG(53:3)	19	17335478	17061083	17357160	7.55E-08	125.939	3.67E+69	1416230_at	Rfk	19	17394043	17401349	7.03E-38	0.356692	1.55606	0.465187104	2.63E-06
rs36612372	TAG(53:3)	19	17350416	17061083	17357160	7.55E-08	125.939	3.67E+69	1416230_at	Rfk	19	17394043	17401349	7.03E-38	0.356692	1.55606	0.465187104	2.63E-06
rs30970141	TAG(53:3)	19	17350890	17061083	17357160	7.55E-08	125.939	3.67E+69	1416230_at	Rfk	19	17394043	17401349	7.03E-38	0.356692	1.55606	0.465187104	2.63E-06
rs38790665	TAG(53:3)	19	17357160	17061083	17357160	7.55E-08	125.939	3.67E+69	1416230_at	Rfk	19	17394043	17401349	7.03E-38	0.356692	1.55606	0.465187104	2.63E-06
rs37462131	TAG(53:3)	19	17368724	17365550	17466695	1.09E-07	125.285	7.49E+68	1416230_at	Rfk	19	17394043	17401349	2.23E-37	0.360063	1.55462	0.465187104	2.63E-06
rs37353187	TAG(53:3)	19	17405444	17365550	17466695	2.59E-07	120.016	2.81E+66	1416230_at	Rfk	19	17394043	17401349	1.65E-40	0.355483	1.55458	0.465187104	2.63E-06
rs37391484	TAG(53:3)	19	17455486	17365550	17466695	7.55E-08	125.939	3.67E+69	1416230_at	Rfk	19	17394043	17401349	7.03E-38	0.356692	1.55606	0.465187104	2.63E-06
rs30321138	TAG(53:3)	19	17466695	17365550	17466695	7.55E-08	125.939	3.67E+69	1416230_at	Rfk	19	17394043	17401349	7.03E-38	0.356692	1.55606	0.465187104	2.63E-06
rs30316461	TAG(53:3)	19	17477944	17466758	17477944	7.55E-08	125.939	3.67E+69	1416230_at	Rfk	19	17394043	17401349	7.03E-38	0.356692	1.55606	0.465187104	2.63E-06
rs30866925	TAG(53:3)	19	17481860	17481860	17485501	7.55E-08	125.939	3.67E+69	1416230_at	Rfk	19	17394043	17401349	7.03E-38	0.356692	1.55606	0.465187104	2.63E-06
rs31242754	TAG(53:3)	19	17482989	17481860	17485501	3.85E-08	127.824	1.88E+72	1416230_at	Rfk	19	17394043	17401349	1.98E-38	0.356851	1.56684	0.465187104	2.63E-06
rs37439997	TAG(53:3)	19	17493787	17493787	17582401	3.31E-08	128.828	3.44E+74	1416230_at	Rfk	19	17394043	17401349	5.78E-34	0.347885	1.55876	0.465187104	2.63E-06
rs37731421	TAG(53:3)	19	17494451	17493787	17582401	2.59E-07	120.016	2.81E+66	1416230_at	Rfk	19	17394043	17401349	1.65E-40	0.355483	1.55458	0.465187104	2.63E-06
rs36657052	TAG(53:3)	19	17515535	17493787	17582401	7.55E-08	125.939	3.67E+69	1416230_at	Rfk	19	17394043	17401349	7.03E-38	0.356692	1.55606	0.465187104	2.63E-06
rs37790506	TAG(53:3)	19	17545566	17493787	17582401	7.55E-08	125.939	3.67E+69	1416230_at	Rfk	19	17394043	17401349	7.03E-38	0.356692	1.55606	0.465187104	2.63E-06
rs31281544	TAG(53:3)	19	17562640	17493787	17582401	7.55E-08	125.939	3.67E+69	1416230_at	Rfk	19	17394043	17401349	7.03E-38	0.356692	1.55606	0.465187104	2.63E-06
rs8267572	TAG(53:3)	19	17588837	17588837	17691903	2.59E-07	120.016	2.81E+66	1416230_at	Rfk	19	17394043	17401349	1.65E-40	0.355483	1.55458	0.465187104	2.63E-06
rs37531219	TAG(53:3)	19	17652457	17588837	17691903	2.08E-08	129.915	2.05E+77	1416230_at	Rfk	19	17394043	17401349	6.48E-35	0.348546	1.57879	0.465187104	2.63E-06
rs37510519	TAG(53:3)	19	17652559	17588837	17691903	1.66E-07	123.13	9.21E+67	1416230_at	Rfk	19	17394043	17401349	2.55E-36	0.357427	1.55672	0.465187104	2.63E-06
rs37504606	TAG(53:3)	19	17655031	17588837	17691903	7.55E-08	125.939	3.67E+69	1416230_at	Rfk	19	17394043	17401349	7.03E-38	0.356692	1.55606	0.465187104	2.63E-06
rs30359798	TAG(53:3)	19	17658077	17588837	17691903	7.55E-08	125.939	3.67E+69	1416230_at	Rfk	19	17394043	17401349	7.03E-38	0.356692	1.55606	0.465187104	2.63E-06
rs30670422	TAG(53:3)	19	17674754	17588837	17691903	1.69E-06	113.519	1.70E+61	1416230_at	Rfk	19	17394043	17401349	4.65E-31	0.349991	1.51074	0.465187104	2.63E-06
rs36626736	TAG(53:3)	19	17682255	17588837	17691903	7.55E-08	125.939	3.67E+69	1416230_at	Rfk	19	17394043	17401349	7.03E-38	0.356692	1.55606	0.465187104	2.63E-06
rs30889276	TAG(53:3)	19	17684825	17588837	17691903	7.55E-08	125.939	3.67E+69	1416230_at	Rfk	19	17394043	17401349	7.03E-38	0.356692	1.55606	0.465187104	2.63E-06
rs31108530	TAG(53:3)	19	17684899	17588837	17691903	2.11E-07	123.88	5.96E+67	1416230_at	Rfk	19	17394043	17401349	7.47E-38	0.363061	1.55804	0.465187104	2.63E-06
rs37675444	TAG(53:3)	19	17691195	17588837	17691903	2.59E-07	120.016	2.81E+66	1416230_at	Rfk	19	17394043	17401349	1.65E-40	0.355483	1.55458	0.465187104	2.63E-06
rs37175522	TAG(53:3)	19	17691903	17588837	17691903	7.55E-08	125.939	3.67E+69	1416230_at	Rfk	19	17394043	17401349	7.03E-38	0.356692	1.55606	0.465187104	2.63E-06
rs37086609	TAG(53:3)	19	17748514	17748514	17804027	8.85E-08	124.971	3.99E+70	1416230_at	Rfk	19	17394043	17401349	7.47E-37	0.357865	1.56795	0.465187104	2.63E-06
rs36760887	TAG(53:3)	19	17753949	17748514	17804027	7.55E-08	125.939	3.67E+69	1416230_at	Rfk	19	17394043	17401349	7.03E-38	0.356692	1.55606	0.465187104	2.63E-06
rs36679321	TAG(53:3)	19	17766682	17748514	17804027	1.32E-07	123.143	3.41E+74	1416230_at	Rfk	19	17394043	17401349	5.86E-30	0.333053	1.55062	0.465187104	2.63E-06
rs30815310	TAG(53:3)	19	17770003	17748514	17804027	7.55E-08	125.939	3.67E+69	1416230_at	Rfk	19	17394043	17401349	7.03E-38	0.356692	1.55606	0.465187104	2.63E-06
rs36570968	TAG(53:3)	19	17776740	17748514	17804027	7.55E-08	125.939	3.67E+69	1416230_at	Rfk	19	17394043	17401349	7.03E-38	0.356692	1.55606	0.465187104	2.63E-06
rs36481805	TAG(53:3)	19	17777701	17748514	17804027	9.56E-08	125.708	1.28E+69	1416230_at	Rfk	19	17394043	17401349	1.45E-37	0.356512	1.55347	0.465187104	2.63E-06
rs37231512	TAG(53:3)	19	17780677	17748514	17804027	3.70E-08	128.789	2.44E+74	1416230_at	Rfk	19	17394043	17401349	6.95E-33	0.345356	1.55254	0.465187104	2.63E-06
rs36273183	TAG(53:3)	19	17785845	17748514	17804027	7.55E-08	125.939	3.67E+69	1416230_at	Rfk	19	17394043	17401349	7.03E-38	0.356692	1.55606	0.465187104	2.63E-06
rs30958588	TAG(53:3)	19	17799867	17748514	17804027	7.55E-08	125.939	3.67E+69	1416230_at	Rfk	19	17394043	17401349	7.03E-38	0.356692	1.55606	0.465187104	2.63E-06
rs37023540	TAG(53:3)	19	17800550	17748514	17804027	7.55E-08	125.939	3.67E+69	1416230_at	Rfk	19	17394043	17401349	7.03E-38	0.356692	1.55606	0.465187104	2.63E-06
rs36663002	TAG(53:3)	19	17810521	17807570	17819315	7.55E-08	125.939	3.67E+69	1416230_at	Rfk	19	17394043	17401349	7.03E-38	0.356692	1.55606	0.465187104	2.63E-06
rs36448787	TAG(53:3)	19	17851645	17851240	17986765	7.55E-08	125.939	3.67E+69	1416230_at	Rfk	19	17394043	17401349	7.03E-38	0.356692	1.55606	0.465187104	2.63E-06
rs37412818	TAG(53:3)	19	17873836	17851240	17986765	6.36E-07	119.83	2.37E+58	1416230_at	Rfk	19	17394043	17401349	1.78E-25	0.337363	1.44915	0.465187104	2.63E-06
rs38772075	TAG(53:3)	19	17890377	17851240	17986765	4.75E-07	120.731	4.95E+60	1416230_at	Rfk	19	17394043	17401349	3.58E-24	0.330327	1.44906	0.465187104	2.63E-06
rs37429898	TAG(53:3)	19	17905628	17851240	17986765	5.77E-08	127.92	2.10E+70	1416230_at	Rfk	19	17394043	17401349	8.53E-38	0.358574	1.55744	0.465187104	2.63E-06
rs30395269	TAG(53:3)	19	17906487	17851240	17986765	7.55E-08	125.939	3.67E+69	1416230_at	Rfk	19	17394043	17401349	1.23E-37	0.355279	1.55111	0.465187104	2.63E-06
rs31298300	TAG(53:3)	19	17906562	17851240	17986765	7.55E-08	125.939	3.67E+69	1416230_at	Rfk	19	17394043	17401349	7.03E-38	0.356692	1.55606	0.465187104	2.63E-06
rs36532517	TAG(53:3)	19	17965801	17851240	17986765	6.36E-07	119.83	2.37E+58	1416230_at	Rfk	19	17394043	17401349	1.78E-25	0.337363	1.44915	0.465187104	2.63E-06
rs30316579	TAG(53:3)	19	17985358	17851240	17986765	7.55E-08	125.939	3.67E+69	1416230_at	Rfk	19	17394043	17401349	7.03E-38	0.356692	1.55606	0.465187104	2.63E-06
rs46605945	TAG(53:3)	19	17987054	17987054	18004217	5.16E-08	127.164	7.96E+71	1416230_at	Rfk	19	17394043	17401349	6.01E-36	0.352419	1.55813	0.465187104	2.63E-06
rs50994628	TAG(53:3)	19	17992233	17987054	18004217	2.04E-07	122.215	5.30E+61	1416230_at	Rfk	19	17394043	17401349	2.16E-32	0.351185	1.49449	0.465187104	2.63E-06
rs51088343	TAG(53:3)	19	18000502	17987054	18004217	4.79E-09	132.902	2.12E+68	1416230_at	Rfk	19	17394043	17401349	2.36E-32	0.346397	1.49313	0.465187104	2.63E-06
rs46197310	TAG(53:3)	19	18004217	17987054	18004217	3.67E-09	133.749	1.13E+70	1416230_at	Rfk	19	17394043	17401349	7.67E-31	0.342628	1.49378	0.465187104	2.63E-06
rs48451080	TAG(53:3)	19	18012568	18012568	18054558	2.04E-07	122.215	5.30E+61	1416230_at	Rfk	19	17394043	17401349	2.16E-32	0.351185	1.49449	0.465187104	2.63E-06
rs37999754	TAG(53:3)	19	18053894	18012568	18054558	7.55E-08	125.939	3.67E+69	1416230_at	Rfk	19	17394043	17401349	7.03E-38	0.356692	1.55606	0.465187104	2.63E-06
rs37810261	TAG(53:3)	19	18053918	18012568	18054558	1.59E-08	130.58	4.83E+75	1416230_at	Rfk	19	17394043	17401349	5.84E-37	0.355054	1.57436	0.465187104	2.63E-06
rs37604684	TAG(53:3)	19	18054558	18012568	18054558	7.55E-08	125.939	3.67E+69	1416230_at	Rfk	19	17394043	17401349	7.03E-38	0.356692	1.55606	0.465187104	2.63E-06
rs36855409	TAG(53:3)	19	18108543	18108543	18108750	7.55E-08	125.939	3.67E+69	1416230_at	Rfk	19	17394043	17401349	7.03E-38	0.356692	1.55606	0.465187104	2.63E-06
rs37162429	TAG(53:3)	19	18108698	18108543	18108750	5.72E-08	127.978	1.41E+69	1416230_at	Rfk	19	17394043	17401349	1.22E-32	0.347939	1.52975	0.465187104	2.63E-06
rs37353438	TAG(53:3)	19	18108750	18108543	18108750	2.04E-07	122.215	5.30E+61	1416230_at	Rfk	19	17394043	17401349	2.16E-32	0.351185	1.49449	0.465187104	2.63E-06
rs30396462	TAG(53:3)	19	18118076	18118076	18147531	7.55E-08	125.939	3.67E+69	1416230_at	Rfk	19	17394043	17401349	7.03E-38	0.356692	1.55606	0.465187104	2.63E-06
rs36237334	TAG(53:3)	19	18130434	18118076	18147531	7.55E-08	125.939	3.67E+69	1416230_at	Rfk	19	17394043	17401349	7.03E-38	0.356692	1.55606	0.465187104	2.63E-06
rs36236556	TAG(53:3)	19	18131379	18118076	18147531	2.59E-07	120.016	2.81E+66	1416230_at	Rfk	19	17394043	17401349	1.65E-40	0.355483	1.55458	0.465187104	2.63E-06
rs30406601	TAG(53:3)	19	18131586	18118076	18147531	7.55E-08	125.939	3.67E+69	1416230_at	Rfk	19	17394043	17401349	7.03E-38	0.356692	1.55606	0.465187104	2.63E-06
rs36236965	TAG(53:3)	19	18147531	18118076	18147531	7.55E-08	125.939	3.67E+69	1416230_at	Rfk	19	17394043	17401349	1.22E-31	0.345249	1.52411	0.465187104	2.63E-06
rs30837835	TAG(53:3)	19	18160705	18160705	18208714	1.45E-07	123.526	1.15E+68	1416230_at	Rfk	19	17394043	17401349	4.14E-33	0.347239	1.52633	0.465187104	2.63E-06
rs30708672	TAG(53:3)	19	18168428	18160705	18208714	9.88E-08	123.983	8.54E+69	1416230_at	Rfk	19	17394043	17401349	1.11E-30	0.338818	1.52063	0.465187104	2.63E-06
rs30323261	TAG(53:3)	19	18189507	18160705	18208714	7.55E-08	125.939	3.67E+69	1416230_at	Rfk	19	17394043	17401349	1.22E-31	0.345249	1.52411	0.465187104	2.63E-06
rs31146149	TAG(53:3)	19	18189531	18160705	18208714	7.55E-08	125.939	3.67E+69	1416230_at	Rfk	19	17394043	17401349	1.22E-31	0.345249	1.52411	0.465187104	2.63E-06
rs36238094	TAG(53:3)	19	18191162	18160705	18208714	5.16E-08	127.164	7.96E+71	1416230_at	Rfk	19	17394043	17401349	8.27E-30	0.339074	1.52174	0.465187104	2.63E-06
rs36237945	TAG(53:3)	19	18192331	18160705	18208714	1.81E-07	122.25	2.44E+67	1416230_at	Rfk	19	17394043	17401349	1.55E-30	0.33968	1.51326	0.465187104	2.63E-06
rs36235184	TAG(53:3)	19	18192666	18160705	18208714	7.55E-08	125.939	3.67E+69	1416230_at	Rfk	19	17394043	17401349	1.22E-31	0.345249	1.52411	0.465187104	2.63E-06
rs36236410	TAG(53:3)	19	18205860	18160705	18208714	7.55E-08	125.939	3.67E+69	1416230_at	Rfk	19	17394043	17401349	1.22E-31	0.345249	1.52411	0.465187104	2.63E-06
rs36552873	TAG(53:3)	19	18208643	18160705	18208714	1.24E-07	125.238	4.24E+67	1416230_at	Rfk	19	17394043	17401349	1.48E-26	0.337827	1.5014	0.465187104	2.63E-06
rs49343561	TAG(53:3)	19	18268799	18221900	18271924	7.92E-08	124.714	7.36E+77	1416230_at	Rfk	19	17394043	17401349	2.62E-24	0.313725	1.51805	0.465187104	2.63E-06
rs31108796	TAG(53:3)	19	18356949	18344826	18509572	6.62E-07	118.831	1.25E+64	1416230_at	Rfk	19	17394043	17401349	4.69E-32	0.346394	1.51696	0.465187104	2.63E-06
rs30892304	TAG(51:4)	19	8681404	7180479	8688806	5.31E-07	37.8341	2.12E+18	1416890_at	Wdr74	19	8735839	8740623	4.88E-05	-0.0847892	1.10128	-0.471936553	2.66E-06
rs31148298	TAG(51:4)	19	8681458	7180479	8688806	3.27E-07	38.4295	3.92E+18	1416890_at	Wdr74	19	8735839	8740623	3.56E-05	-0.0851746	1.10174	-0.471936553	2.66E-06
rs30611917	TAG(51:4)	19	8688806	7180479	8688806	3.27E-07	38.4295	3.92E+18	1416890_at	Wdr74	19	8735839	8740623	3.56E-05	-0.0851746	1.10174	-0.471936553	2.66E-06
rs30514485	TAG(51:4)	19	8682309	7180479	8688806	8.08E-08	40.4915	6.65E+19	1416890_at	Wdr74	19	8735839	8740623	2.03E-05	-0.0873574	1.1054	-0.471936553	2.66E-06
rs37050637	TAG(51:4)	19	8687826	7180479	8688806	3.27E-07	38.4295	3.92E+18	1416890_at	Wdr74	19	8735839	8740623	3.56E-05	-0.0851746	1.10174	-0.471936553	2.66E-06
rs30753390	TAG(53:3)	19	6876169	6516097	6980769	3.28E-06	113.633	3.66E+59	1424499_s_at	Atl3	19	7494040	7538608	8.97E-10	0.110887	1.1427	0.46282014	3.00E-06
rs31295304	TAG(53:3)	19	6909355	6516097	6980769	2.11E-06	113.823	5.56E+60	1424499_s_at	Atl3	19	7494040	7538608	3.60E-09	0.105419	1.137	0.46282014	3.00E-06
rs16783874	TAG(53:3)	19	6914537	6516097	6980769	2.16E-06	116.363	7.16E+59	1424499_s_at	Atl3	19	7494040	7538608	2.63E-09	0.109298	1.13855	0.46282014	3.00E-06
rs30603398	TAG(53:3)	19	6980769	6516097	6980769	2.16E-06	116.363	7.16E+59	1424499_s_at	Atl3	19	7494040	7538608	2.63E-09	0.109298	1.13855	0.46282014	3.00E-06
rs30423464	TAG(53:3)	19	7549657	7180479	8688806	7.85E-08	126.584	1.35E+64	1424499_s_at	Atl3	19	7494040	7538608	2.64E-14	0.131393	1.1637	0.46282014	3.00E-06
rs36824688	TAG(53:3)	19	7835729	7180479	8688806	9.02E-08	125.634	6.79E+63	1424499_s_at	Atl3	19	7494040	7538608	2.82E-14	0.130135	1.16254	0.46282014	3.00E-06
rs30319629	TAG(53:3)	19	8535902	7180479	8688806	9.02E-08	125.634	6.79E+63	1424499_s_at	Atl3	19	7494040	7538608	2.82E-14	0.130135	1.16254	0.46282014	3.00E-06
rs51642321	TAG(53:3)	19	6647014	6516097	6980769	2.16E-06	116.363	7.16E+59	1424499_s_at	Atl3	19	7494040	7538608	2.63E-09	0.109298	1.13855	0.46282014	3.00E-06
rs31256026	TAG(53:3)	19	6949235	6516097	6980769	2.16E-06	116.363	7.16E+59	1424499_s_at	Atl3	19	7494040	7538608	2.63E-09	0.109298	1.13855	0.46282014	3.00E-06
rs36684295	TAG(53:3)	19	7180479	7180479	8688806	1.37E-07	122.993	4.72E+63	1424499_s_at	Atl3	19	7494040	7538608	1.16E-11	0.115048	1.14431	0.46282014	3.00E-06
rs31006882	TAG(53:3)	19	7541413	7180479	8688806	9.02E-08	125.634	6.79E+63	1424499_s_at	Atl3	19	7494040	7538608	2.82E-14	0.130135	1.16254	0.46282014	3.00E-06
rs36900409	TAG(53:3)	19	7556367	7180479	8688806	5.84E-07	117.194	4.70E+60	1424499_s_at	Atl3	19	7494040	7538608	5.48E-15	0.130506	1.16522	0.46282014	3.00E-06
rs37160984	TAG(53:3)	19	7560154	7180479	8688806	5.46E-08	126.955	4.79E+65	1424499_s_at	Atl3	19	7494040	7538608	2.75E-13	0.125448	1.1583	0.46282014	3.00E-06
rs31220690	TAG(53:3)	19	7562755	7180479	8688806	9.02E-08	125.634	6.79E+63	1424499_s_at	Atl3	19	7494040	7538608	2.82E-14	0.130135	1.16254	0.46282014	3.00E-06
rs30354447	TAG(53:3)	19	7567333	7180479	8688806	9.02E-08	125.634	6.79E+63	1424499_s_at	Atl3	19	7494040	7538608	2.82E-14	0.130135	1.16254	0.46282014	3.00E-06
rs37093558	TAG(53:3)	19	7581688	7180479	8688806	9.02E-08	125.634	6.79E+63	1424499_s_at	Atl3	19	7494040	7538608	2.82E-14	0.130135	1.16254	0.46282014	3.00E-06
rs36703909	TAG(53:3)	19	8475122	7180479	8688806	9.02E-08	125.634	6.79E+63	1424499_s_at	Atl3	19	7494040	7538608	2.82E-14	0.130135	1.16254	0.46282014	3.00E-06
rs30321879	TAG(53:3)	19	8524825	7180479	8688806	9.02E-08	125.634	6.79E+63	1424499_s_at	Atl3	19	7494040	7538608	2.82E-14	0.130135	1.16254	0.46282014	3.00E-06
rs31295304	TAG(51:3)	19	6909355	6516097	6980769	3.80E-06	120.868	5.15E+63	1450694_at	Fkbp2	19	6977741	6980461	2.56E-11	-0.0731212	1.09314	-0.468887395	3.14E-06
rs16783874	TAG(51:3)	19	6914537	6516097	6980769	3.31E-06	124.327	1.52E+63	1450694_at	Fkbp2	19	6977741	6980461	1.95E-10	-0.0717049	1.08885	-0.468887395	3.14E-06
rs30603398	TAG(51:3)	19	6980769	6516097	6980769	3.31E-06	124.327	1.52E+63	1450694_at	Fkbp2	19	6977741	6980461	1.95E-10	-0.0717049	1.08885	-0.468887395	3.14E-06
rs30423464	TAG(51:3)	19	7549657	7180479	8688806	1.66E-07	135.341	5.94E+67	1450694_at	Fkbp2	19	6977741	6980461	2.24E-07	-0.0585592	1.0699	-0.468887395	3.14E-06
rs36824688	TAG(51:3)	19	7835729	7180479	8688806	1.51E-07	135.164	7.57E+67	1450694_at	Fkbp2	19	6977741	6980461	1.51E-07	-0.0589112	1.07056	-0.468887395	3.14E-06
rs51642321	TAG(51:3)	19	6647014	6516097	6980769	3.31E-06	124.327	1.52E+63	1450694_at	Fkbp2	19	6977741	6980461	1.95E-10	-0.0717049	1.08885	-0.468887395	3.14E-06
rs31256026	TAG(51:3)	19	6949235	6516097	6980769	3.31E-06	124.327	1.52E+63	1450694_at	Fkbp2	19	6977741	6980461	1.95E-10	-0.0717049	1.08885	-0.468887395	3.14E-06
rs36684295	TAG(51:3)	19	7180479	7180479	8688806	2.57E-07	131.622	2.02E+67	1450694_at	Fkbp2	19	6977741	6980461	1.09E-07	-0.0579093	1.07021	-0.468887395	3.14E-06
rs31006882	TAG(51:3)	19	7541413	7180479	8688806	1.51E-07	135.164	7.57E+67	1450694_at	Fkbp2	19	6977741	6980461	1.51E-07	-0.0589112	1.07056	-0.468887395	3.14E-06
rs36900409	TAG(51:3)	19	7556367	7180479	8688806	7.62E-07	126.651	5.80E+64	1450694_at	Fkbp2	19	6977741	6980461	3.46E-08	-0.0609168	1.07399	-0.468887395	3.14E-06
rs37160984	TAG(51:3)	19	7560154	7180479	8688806	1.30E-07	135.334	1.50E+69	1450694_at	Fkbp2	19	6977741	6980461	4.66E-07	-0.0566344	1.06859	-0.468887395	3.14E-06
rs31220690	TAG(51:3)	19	7562755	7180479	8688806	1.51E-07	135.164	7.57E+67	1450694_at	Fkbp2	19	6977741	6980461	1.51E-07	-0.0589112	1.07056	-0.468887395	3.14E-06
rs30354447	TAG(51:3)	19	7567333	7180479	8688806	1.51E-07	135.164	7.57E+67	1450694_at	Fkbp2	19	6977741	6980461	1.51E-07	-0.0589112	1.07056	-0.468887395	3.14E-06
rs37093558	TAG(51:3)	19	7581688	7180479	8688806	1.51E-07	135.164	7.57E+67	1450694_at	Fkbp2	19	6977741	6980461	1.51E-07	-0.0589112	1.07056	-0.468887395	3.14E-06
rs28283559	LPC(17:0)	2	92566139	92491045	92584955	1.62E-06	0.42668	1.78116	1452139_at	Slc35c1	2	92452764	92460538	9.44E-12	-0.130445	1.18289	-0.450504049	3.25E-06
rs27368993	LPC(17:0)	2	92486621	92138725	92487524	2.26E-06	0.424074	1.78198	1452139_at	Slc35c1	2	92452764	92460538	4.71E-11	-0.127378	1.17962	-0.450504049	3.25E-06
rs27368988	LPC(17:0)	2	92487524	92138725	92487524	2.26E-06	0.424074	1.78198	1452139_at	Slc35c1	2	92452764	92460538	4.71E-11	-0.127378	1.17962	-0.450504049	3.25E-06
rs27368969	LPC(17:0)	2	92491045	92491045	92584955	2.26E-06	0.424074	1.78198	1452139_at	Slc35c1	2	92452764	92460538	4.71E-11	-0.127378	1.17962	-0.450504049	3.25E-06
rs28283559	LPC(17:0)	2	92566139	92491045	92584955	1.62E-06	0.42668	1.78116	1425021_a_at	Pex16	2	92374676	92381217	3.77E-07	0.108871	1.15049	0.449739	3.39E-06
rs27368993	LPC(17:0)	2	92486621	92138725	92487524	2.26E-06	0.424074	1.78198	1425021_a_at	Pex16	2	92374676	92381217	5.59E-07	0.107578	1.14971	0.449739	3.39E-06
rs27368988	LPC(17:0)	2	92487524	92138725	92487524	2.26E-06	0.424074	1.78198	1425021_a_at	Pex16	2	92374676	92381217	5.59E-07	0.107578	1.14971	0.449739	3.39E-06
rs27368969	LPC(17:0)	2	92491045	92491045	92584955	2.26E-06	0.424074	1.78198	1425021_a_at	Pex16	2	92374676	92381217	5.59E-07	0.107578	1.14971	0.449739	3.39E-06
rs30753390	TAG(51:4)	19	6876169	6516097	6980769	3.08E-07	39.0926	1.24E+20	1424499_s_at	Atl3	19	7494040	7538608	8.97E-10	0.110887	1.1427	0.465310328	3.82E-06
rs31295304	TAG(51:4)	19	6909355	6516097	6980769	1.33E-08	42.1062	1.22E+22	1424499_s_at	Atl3	19	7494040	7538608	3.60E-09	0.105419	1.137	0.465310328	3.82E-06
rs16783874	TAG(51:4)	19	6914537	6516097	6980769	1.25E-06	37.5368	8.21E+18	1424499_s_at	Atl3	19	7494040	7538608	2.63E-09	0.109298	1.13855	0.465310328	3.82E-06
rs30603398	TAG(51:4)	19	6980769	6516097	6980769	1.25E-06	37.5368	8.21E+18	1424499_s_at	Atl3	19	7494040	7538608	2.63E-09	0.109298	1.13855	0.465310328	3.82E-06
rs30423464	TAG(51:4)	19	7549657	7180479	8688806	2.86E-07	38.7079	9.52E+18	1424499_s_at	Atl3	19	7494040	7538608	2.64E-14	0.131393	1.1637	0.465310328	3.82E-06
rs36824688	TAG(51:4)	19	7835729	7180479	8688806	2.52E-07	38.6686	1.04E+19	1424499_s_at	Atl3	19	7494040	7538608	2.82E-14	0.130135	1.16254	0.465310328	3.82E-06
rs30319629	TAG(51:4)	19	8535902	7180479	8688806	2.52E-07	38.6686	1.04E+19	1424499_s_at	Atl3	19	7494040	7538608	2.82E-14	0.130135	1.16254	0.465310328	3.82E-06
rs51642321	TAG(51:4)	19	6647014	6516097	6980769	1.25E-06	37.5368	8.21E+18	1424499_s_at	Atl3	19	7494040	7538608	2.63E-09	0.109298	1.13855	0.465310328	3.82E-06
rs31256026	TAG(51:4)	19	6949235	6516097	6980769	1.25E-06	37.5368	8.21E+18	1424499_s_at	Atl3	19	7494040	7538608	2.63E-09	0.109298	1.13855	0.465310328	3.82E-06
rs36684295	TAG(51:4)	19	7180479	7180479	8688806	4.71E-07	38.422	1.73E+19	1424499_s_at	Atl3	19	7494040	7538608	1.16E-11	0.115048	1.14431	0.465310328	3.82E-06
rs31006882	TAG(51:4)	19	7541413	7180479	8688806	2.52E-07	38.6686	1.04E+19	1424499_s_at	Atl3	19	7494040	7538608	2.82E-14	0.130135	1.16254	0.465310328	3.82E-06
rs36900409	TAG(51:4)	19	7556367	7180479	8688806	5.83E-08	40.4384	1.77E+20	1424499_s_at	Atl3	19	7494040	7538608	5.48E-15	0.130506	1.16522	0.465310328	3.82E-06
rs37160984	TAG(51:4)	19	7560154	7180479	8688806	1.30E-07	39.5133	6.13E+19	1424499_s_at	Atl3	19	7494040	7538608	2.75E-13	0.125448	1.1583	0.465310328	3.82E-06
rs31220690	TAG(51:4)	19	7562755	7180479	8688806	2.52E-07	38.6686	1.04E+19	1424499_s_at	Atl3	19	7494040	7538608	2.82E-14	0.130135	1.16254	0.465310328	3.82E-06
rs30354447	TAG(51:4)	19	7567333	7180479	8688806	2.52E-07	38.6686	1.04E+19	1424499_s_at	Atl3	19	7494040	7538608	2.82E-14	0.130135	1.16254	0.465310328	3.82E-06
rs37093558	TAG(51:4)	19	7581688	7180479	8688806	2.52E-07	38.6686	1.04E+19	1424499_s_at	Atl3	19	7494040	7538608	2.82E-14	0.130135	1.16254	0.465310328	3.82E-06
rs36703909	TAG(51:4)	19	8475122	7180479	8688806	2.52E-07	38.6686	1.04E+19	1424499_s_at	Atl3	19	7494040	7538608	2.82E-14	0.130135	1.16254	0.465310328	3.82E-06
rs30321879	TAG(51:4)	19	8524825	7180479	8688806	2.52E-07	38.6686	1.04E+19	1424499_s_at	Atl3	19	7494040	7538608	2.82E-14	0.130135	1.16254	0.465310328	3.82E-06
rs31136595	CE(18:3)	19	8682801	7180479	8688806	6.22E-07	8.93875	37703.1	1425364_a_at	Slc3a2	19	8706882	8723369	2.72E-21	0.195525	1.25923	0.487399171	3.94E-06
rs36868146	CE(18:3)	19	8539543	7180479	8688806	9.05E-07	8.66296	31853.1	1425364_a_at	Slc3a2	19	8706882	8723369	1.59E-20	0.18845	1.25398	0.487399171	3.94E-06
rs30753390	TAG(53:3)	19	6876169	6516097	6980769	3.28E-06	113.633	3.66E+59	1450694_at	Fkbp2	19	6977741	6980461	5.63E-11	-0.0733011	1.09218	-0.454137621	4.82E-06
rs31295304	TAG(53:3)	19	6909355	6516097	6980769	2.11E-06	113.823	5.56E+60	1450694_at	Fkbp2	19	6977741	6980461	2.56E-11	-0.0731212	1.09314	-0.454137621	4.82E-06
rs16783874	TAG(53:3)	19	6914537	6516097	6980769	2.16E-06	116.363	7.16E+59	1450694_at	Fkbp2	19	6977741	6980461	1.95E-10	-0.0717049	1.08885	-0.454137621	4.82E-06
rs30603398	TAG(53:3)	19	6980769	6516097	6980769	2.16E-06	116.363	7.16E+59	1450694_at	Fkbp2	19	6977741	6980461	1.95E-10	-0.0717049	1.08885	-0.454137621	4.82E-06
rs30423464	TAG(53:3)	19	7549657	7180479	8688806	7.85E-08	126.584	1.35E+64	1450694_at	Fkbp2	19	6977741	6980461	2.24E-07	-0.0585592	1.0699	-0.454137621	4.82E-06
rs36824688	TAG(53:3)	19	7835729	7180479	8688806	9.02E-08	125.634	6.79E+63	1450694_at	Fkbp2	19	6977741	6980461	1.51E-07	-0.0589112	1.07056	-0.454137621	4.82E-06
rs51642321	TAG(53:3)	19	6647014	6516097	6980769	2.16E-06	116.363	7.16E+59	1450694_at	Fkbp2	19	6977741	6980461	1.95E-10	-0.0717049	1.08885	-0.454137621	4.82E-06
rs31256026	TAG(53:3)	19	6949235	6516097	6980769	2.16E-06	116.363	7.16E+59	1450694_at	Fkbp2	19	6977741	6980461	1.95E-10	-0.0717049	1.08885	-0.454137621	4.82E-06
rs36684295	TAG(53:3)	19	7180479	7180479	8688806	1.37E-07	122.993	4.72E+63	1450694_at	Fkbp2	19	6977741	6980461	1.09E-07	-0.0579093	1.07021	-0.454137621	4.82E-06
rs31006882	TAG(53:3)	19	7541413	7180479	8688806	9.02E-08	125.634	6.79E+63	1450694_at	Fkbp2	19	6977741	6980461	1.51E-07	-0.0589112	1.07056	-0.454137621	4.82E-06
rs36900409	TAG(53:3)	19	7556367	7180479	8688806	5.84E-07	117.194	4.70E+60	1450694_at	Fkbp2	19	6977741	6980461	3.46E-08	-0.0609168	1.07399	-0.454137621	4.82E-06
rs37160984	TAG(53:3)	19	7560154	7180479	8688806	5.46E-08	126.955	4.79E+65	1450694_at	Fkbp2	19	6977741	6980461	4.66E-07	-0.0566344	1.06859	-0.454137621	4.82E-06
rs31220690	TAG(53:3)	19	7562755	7180479	8688806	9.02E-08	125.634	6.79E+63	1450694_at	Fkbp2	19	6977741	6980461	1.51E-07	-0.0589112	1.07056	-0.454137621	4.82E-06
rs30354447	TAG(53:3)	19	7567333	7180479	8688806	9.02E-08	125.634	6.79E+63	1450694_at	Fkbp2	19	6977741	6980461	1.51E-07	-0.0589112	1.07056	-0.454137621	4.82E-06
rs37093558	TAG(53:3)	19	7581688	7180479	8688806	9.02E-08	125.634	6.79E+63	1450694_at	Fkbp2	19	6977741	6980461	1.51E-07	-0.0589112	1.07056	-0.454137621	4.82E-06
rs37160984	CE(18:3)	19	7560154	7180479	8688806	1.19E-06	8.67559	22043.1	1451376_at	Atl3	19	7494040	7538608	1.85E-22	0.30239	1.42508	0.481842375	5.25E-06
rs27023906	LPE(18:0)	11	97045114	97036163	97956514	3.72E-06	3.21523	111.985	1451685_at	Mllt6	11	97663414	97685463	3.51E-05	0.0657572	1.10491	0.436723391	5.56E-06
rs33747355	PE(36:0)	13	3633710	3007137	6088458	2.80E-08	0.495022	1.9208	1435898_x_at	Gdi2	13	3538075	3566261	2.40E-06	0.0261989	1.03563	0.433888209	8.07E-06
rs33749109	PE(36:0)	13	3659287	3007137	6088458	2.80E-08	0.495022	1.9208	1435898_x_at	Gdi2	13	3538075	3566261	2.40E-06	0.0261989	1.03563	0.433888209	8.07E-06
rs29990594	PE(36:0)	13	3681548	3007137	6088458	2.80E-08	0.495022	1.9208	1435898_x_at	Gdi2	13	3538075	3566261	2.40E-06	0.0261989	1.03563	0.433888209	8.07E-06
rs33752203	PE(36:0)	13	3830504	3007137	6088458	5.79E-08	0.451864	1.75468	1435898_x_at	Gdi2	13	3538075	3566261	7.62E-05	0.0211939	1.02711	0.433888209	8.07E-06
rs29495476	PE(36:0)	13	3996172	3007137	6088458	2.80E-08	0.495022	1.9208	1435898_x_at	Gdi2	13	3538075	3566261	2.40E-06	0.0261989	1.03563	0.433888209	8.07E-06
rs30043902	PE(36:0)	13	4175128	3007137	6088458	2.80E-08	0.495022	1.9208	1435898_x_at	Gdi2	13	3538075	3566261	2.40E-06	0.0261989	1.03563	0.433888209	8.07E-06
rs29236728	PE(36:0)	13	4229438	3007137	6088458	2.80E-08	0.495022	1.9208	1435898_x_at	Gdi2	13	3538075	3566261	2.40E-06	0.0261989	1.03563	0.433888209	8.07E-06
rs29831439	PE(36:0)	13	4427320	3007137	6088458	4.39E-07	0.443573	1.80932	1435898_x_at	Gdi2	13	3538075	3566261	3.63E-06	0.0253663	1.03475	0.433888209	8.07E-06
rs29496963	PE(36:0)	13	4512867	3007137	6088458	1.05E-08	0.50743	1.94205	1435898_x_at	Gdi2	13	3538075	3566261	2.46E-06	0.0263507	1.03558	0.433888209	8.07E-06
rs29239524	PE(36:0)	13	3640164	3007137	6088458	2.80E-08	0.495022	1.9208	1435898_x_at	Gdi2	13	3538075	3566261	2.40E-06	0.0261989	1.03563	0.433888209	8.07E-06
rs29993621	PE(36:0)	13	3695121	3007137	6088458	2.80E-08	0.495022	1.9208	1435898_x_at	Gdi2	13	3538075	3566261	2.40E-06	0.0261989	1.03563	0.433888209	8.07E-06
rs29908341	PE(36:0)	13	3726165	3007137	6088458	2.80E-08	0.495022	1.9208	1435898_x_at	Gdi2	13	3538075	3566261	2.40E-06	0.0261989	1.03563	0.433888209	8.07E-06
rs33763869	PE(36:0)	13	4038682	3007137	6088458	2.80E-08	0.495022	1.9208	1435898_x_at	Gdi2	13	3538075	3566261	2.40E-06	0.0261989	1.03563	0.433888209	8.07E-06
rs30753390	TAG(51:4)	19	6876169	6516097	6980769	3.08E-07	39.0926	1.24E+20	1451376_at	Atl3	19	7494040	7538608	3.27E-13	0.256951	1.36221	0.448315443	9.37E-06
rs31295304	TAG(51:4)	19	6909355	6516097	6980769	1.33E-08	42.1062	1.22E+22	1451376_at	Atl3	19	7494040	7538608	6.68E-11	0.226972	1.31843	0.448315443	9.37E-06
rs16783874	TAG(51:4)	19	6914537	6516097	6980769	1.25E-06	37.5368	8.21E+18	1451376_at	Atl3	19	7494040	7538608	1.31E-13	0.263721	1.36764	0.448315443	9.37E-06
rs30603398	TAG(51:4)	19	6980769	6516097	6980769	1.25E-06	37.5368	8.21E+18	1451376_at	Atl3	19	7494040	7538608	1.31E-13	0.263721	1.36764	0.448315443	9.37E-06
rs30423464	TAG(51:4)	19	7549657	7180479	8688806	2.86E-07	38.7079	9.52E+18	1451376_at	Atl3	19	7494040	7538608	3.90E-23	0.309506	1.42921	0.448315443	9.37E-06
rs36824688	TAG(51:4)	19	7835729	7180479	8688806	2.52E-07	38.6686	1.04E+19	1451376_at	Atl3	19	7494040	7538608	3.94E-23	0.307174	1.42688	0.448315443	9.37E-06
rs30319629	TAG(51:4)	19	8535902	7180479	8688806	2.52E-07	38.6686	1.04E+19	1451376_at	Atl3	19	7494040	7538608	3.94E-23	0.307174	1.42688	0.448315443	9.37E-06
rs51642321	TAG(51:4)	19	6647014	6516097	6980769	1.25E-06	37.5368	8.21E+18	1451376_at	Atl3	19	7494040	7538608	1.31E-13	0.263721	1.36764	0.448315443	9.37E-06
rs31256026	TAG(51:4)	19	6949235	6516097	6980769	1.25E-06	37.5368	8.21E+18	1451376_at	Atl3	19	7494040	7538608	1.31E-13	0.263721	1.36764	0.448315443	9.37E-06
rs36684295	TAG(51:4)	19	7180479	7180479	8688806	4.71E-07	38.422	1.73E+19	1451376_at	Atl3	19	7494040	7538608	5.52E-20	0.279113	1.38685	0.448315443	9.37E-06
rs31006882	TAG(51:4)	19	7541413	7180479	8688806	2.52E-07	38.6686	1.04E+19	1451376_at	Atl3	19	7494040	7538608	3.94E-23	0.307174	1.42688	0.448315443	9.37E-06
rs36900409	TAG(51:4)	19	7556367	7180479	8688806	5.83E-08	40.4384	1.77E+20	1451376_at	Atl3	19	7494040	7538608	3.06E-21	0.292081	1.40809	0.448315443	9.37E-06
rs37160984	TAG(51:4)	19	7560154	7180479	8688806	1.30E-07	39.5133	6.13E+19	1451376_at	Atl3	19	7494040	7538608	1.85E-22	0.30239	1.42508	0.448315443	9.37E-06
rs31220690	TAG(51:4)	19	7562755	7180479	8688806	2.52E-07	38.6686	1.04E+19	1451376_at	Atl3	19	7494040	7538608	3.94E-23	0.307174	1.42688	0.448315443	9.37E-06
rs30354447	TAG(51:4)	19	7567333	7180479	8688806	2.52E-07	38.6686	1.04E+19	1451376_at	Atl3	19	7494040	7538608	3.94E-23	0.307174	1.42688	0.448315443	9.37E-06
rs37093558	TAG(51:4)	19	7581688	7180479	8688806	2.52E-07	38.6686	1.04E+19	1451376_at	Atl3	19	7494040	7538608	3.94E-23	0.307174	1.42688	0.448315443	9.37E-06
rs36703909	TAG(51:4)	19	8475122	7180479	8688806	2.52E-07	38.6686	1.04E+19	1451376_at	Atl3	19	7494040	7538608	3.94E-23	0.307174	1.42688	0.448315443	9.37E-06
rs30321879	TAG(51:4)	19	8524825	7180479	8688806	2.52E-07	38.6686	1.04E+19	1451376_at	Atl3	19	7494040	7538608	3.94E-23	0.307174	1.42688	0.448315443	9.37E-06
rs27023906	LPE(18:0)	11	97045114	97036163	97956514	3.72E-06	3.21523	111.985	1423492_at	Mrpl45	11	97315716	97329920	3.36E-10	-0.134345	1.22608	-0.425057857	1.04E-05
rs33586102	Cer(38:5)	10	13133621	12976224	14188441	2.77E-06	1.53887	5.74055	1422018_at	Hivep2	10	13966379	14151376	6.75E-10	0.102382	1.13532	0.47278611	1.08E-05
rs51011128	Cer(38:5)	10	13418504	12976224	14188441	2.77E-06	1.53887	5.74055	1422018_at	Hivep2	10	13966379	14151376	6.75E-10	0.102382	1.13532	0.47278611	1.08E-05
rs47311253	TAG(48:0)	7	6884708	6842366	7174204	3.60E-06	-65.2361	1.49E-30	1448161_a_at	Clcn4-2	7	7282316	7299511	6.23E-12	-0.129059	1.14473	0.441812612	1.16E-05
rs49545825	TAG(48:0)	7	6882962	6842366	7174204	3.60E-06	-65.2361	1.49E-30	1448161_a_at	Clcn4-2	7	7282316	7299511	6.23E-12	-0.129059	1.14473	0.441812612	1.16E-05
rs47311253	TAG(48:0)	7	6884708	6842366	7174204	3.60E-06	-65.2361	1.49E-30	1415986_at	Clcn4-2	7	7282316	7299511	1.06E-18	-0.160661	1.18325	0.441812612	1.16E-05
rs49545825	TAG(48:0)	7	6882962	6842366	7174204	3.60E-06	-65.2361	1.49E-30	1415986_at	Clcn4-2	7	7282316	7299511	1.06E-18	-0.160661	1.18325	0.441812612	1.16E-05
rs36664672	PE(38:2)	7	27046458	27028025	27089946	3.46E-06	5.95362	811.106	1448792_a_at	Cyp2f2	7	27119909	27133660	3.84E-06	0.0754879	1.09129	0.422545108	1.19E-05
rs13484073	LPE(18:3)	X	150116040	146352451	152009241	5.14E-07	0.0964643	1.12919	1424322_at	Apex2	X	150519519	150589868	9.55E-07	0.0948973	1.13676	0.42933087	1.27E-05
rs29294113	LPE(18:3)	X	150570254	146352451	152009241	5.14E-07	0.0964643	1.12919	1424322_at	Apex2	X	150519519	150589868	9.55E-07	0.0948973	1.13676	0.42933087	1.27E-05
rs29297195	LPE(18:3)	X	150594232	146352451	152009241	8.77E-07	0.0969111	1.12621	1424322_at	Apex2	X	150519519	150589868	4.86E-05	0.0822775	1.11453	0.42933087	1.27E-05
rs29294905	LPE(18:3)	X	151439948	146352451	152009241	1.88E-06	0.0934314	1.12198	1424322_at	Apex2	X	150519519	150589868	5.61E-05	0.0807323	1.11268	0.42933087	1.27E-05
rs29294062	LPE(18:3)	X	151474601	146352451	152009241	1.88E-06	0.0934314	1.12198	1424322_at	Apex2	X	150519519	150589868	5.61E-05	0.0807323	1.11268	0.42933087	1.27E-05
rs29297117	LPE(18:3)	X	151295915	146352451	152009241	1.88E-06	0.0934314	1.12198	1424322_at	Apex2	X	150519519	150589868	5.61E-05	0.0807323	1.11268	0.42933087	1.27E-05
rs32413000	TAG(53:3)	4	63455995	63444639	64124731	1.18E-07	135.697	1.24E+64	1416342_at	Tnc	4	63959785	64020725	4.17E-07	-0.0851804	1.10394	-0.433088017	1.45E-05
rs27882443	TAG(53:3)	4	63834105	63444639	64124731	4.06E-06	121.233	4.00E+56	1416342_at	Tnc	4	63959785	64020725	1.39E-06	-0.0814475	1.09708	-0.433088017	1.45E-05
rs27882440	TAG(53:3)	4	63834740	63444639	64124731	4.06E-06	121.233	4.00E+56	1416342_at	Tnc	4	63959785	64020725	1.39E-06	-0.0814475	1.09708	-0.433088017	1.45E-05
rs32656532	TAG(53:3)	4	63876754	63444639	64124731	7.13E-07	128.177	1.94E+60	1416342_at	Tnc	4	63959785	64020725	2.97E-07	-0.0870718	1.10536	-0.433088017	1.45E-05
rs27931719	TAG(53:3)	4	64157645	64157645	64969028	9.04E-07	125.433	3.96E+57	1416342_at	Tnc	4	63959785	64020725	1.55E-06	-0.0815931	1.09589	-0.433088017	1.45E-05
rs27905243	TAG(53:3)	4	63444639	63444639	64124731	3.45E-06	120.213	1.59E+55	1416342_at	Tnc	4	63959785	64020725	5.08E-06	-0.0757361	1.08897	-0.433088017	1.45E-05
rs27884155	TAG(53:3)	4	63573548	63444639	64124731	7.13E-07	128.177	1.94E+60	1416342_at	Tnc	4	63959785	64020725	2.97E-07	-0.0870718	1.10536	-0.433088017	1.45E-05
rs27919824	TAG(53:3)	4	63717755	63444639	64124731	7.13E-07	128.177	1.94E+60	1416342_at	Tnc	4	63959785	64020725	2.97E-07	-0.0870718	1.10536	-0.433088017	1.45E-05
rs27919795	TAG(53:3)	4	63720727	63444639	64124731	7.13E-07	128.177	1.94E+60	1416342_at	Tnc	4	63959785	64020725	2.97E-07	-0.0870718	1.10536	-0.433088017	1.45E-05
rs27904380	TAG(53:3)	4	63825534	63444639	64124731	4.06E-06	121.233	4.00E+56	1416342_at	Tnc	4	63959785	64020725	1.39E-06	-0.0814475	1.09708	-0.433088017	1.45E-05
rs27882454	TAG(53:3)	4	63831019	63444639	64124731	4.06E-06	121.233	4.00E+56	1416342_at	Tnc	4	63959785	64020725	1.39E-06	-0.0814475	1.09708	-0.433088017	1.45E-05
rs27882450	TAG(53:3)	4	63831431	63444639	64124731	4.06E-06	121.233	4.00E+56	1416342_at	Tnc	4	63959785	64020725	1.39E-06	-0.0814475	1.09708	-0.433088017	1.45E-05
rs27882212	TAG(53:3)	4	63908521	63444639	64124731	7.13E-07	128.177	1.94E+60	1416342_at	Tnc	4	63959785	64020725	2.97E-07	-0.0870718	1.10536	-0.433088017	1.45E-05
rs27882191	TAG(53:3)	4	63911204	63444639	64124731	7.13E-07	128.177	1.94E+60	1416342_at	Tnc	4	63959785	64020725	2.97E-07	-0.0870718	1.10536	-0.433088017	1.45E-05
rs27919363	TAG(53:3)	4	63938645	63444639	64124731	7.13E-07	128.177	1.94E+60	1416342_at	Tnc	4	63959785	64020725	2.97E-07	-0.0870718	1.10536	-0.433088017	1.45E-05
rs27880775	TAG(53:3)	4	64117954	63444639	64124731	7.13E-07	128.177	1.94E+60	1416342_at	Tnc	4	63959785	64020725	2.97E-07	-0.0870718	1.10536	-0.433088017	1.45E-05
rs27880770	TAG(53:3)	4	64118093	63444639	64124731	7.13E-07	128.177	1.94E+60	1416342_at	Tnc	4	63959785	64020725	2.97E-07	-0.0870718	1.10536	-0.433088017	1.45E-05
rs27880748	TAG(53:3)	4	64121188	63444639	64124731	7.13E-07	128.177	1.94E+60	1416342_at	Tnc	4	63959785	64020725	2.97E-07	-0.0870718	1.10536	-0.433088017	1.45E-05
rs27917077	TAG(53:3)	4	64233438	64157645	64969028	1.08E-07	135.427	7.14E+64	1416342_at	Tnc	4	63959785	64020725	2.40E-06	-0.0800157	1.0989	-0.433088017	1.45E-05
rs27917070	TAG(53:3)	4	64235022	64157645	64969028	7.13E-07	128.177	1.94E+60	1416342_at	Tnc	4	63959785	64020725	2.97E-07	-0.0870718	1.10536	-0.433088017	1.45E-05
rs27917069	TAG(53:3)	4	64235066	64157645	64969028	7.13E-07	128.177	1.94E+60	1416342_at	Tnc	4	63959785	64020725	2.97E-07	-0.0870718	1.10536	-0.433088017	1.45E-05
rs27917059	TAG(53:3)	4	64236379	64157645	64969028	7.13E-07	128.177	1.94E+60	1416342_at	Tnc	4	63959785	64020725	2.97E-07	-0.0870718	1.10536	-0.433088017	1.45E-05
rs27917051	TAG(53:3)	4	64237262	64157645	64969028	7.13E-07	128.177	1.94E+60	1416342_at	Tnc	4	63959785	64020725	2.97E-07	-0.0870718	1.10536	-0.433088017	1.45E-05
rs27916998	TAG(53:3)	4	64250239	64157645	64969028	1.69E-06	121.987	1.56E+56	1416342_at	Tnc	4	63959785	64020725	1.71E-06	-0.0804111	1.09472	-0.433088017	1.45E-05
rs27901307	TAG(53:3)	4	64280334	64157645	64969028	7.13E-07	128.177	1.94E+60	1416342_at	Tnc	4	63959785	64020725	2.97E-07	-0.0870718	1.10536	-0.433088017	1.45E-05
rs27906379	TAG(53:3)	4	64596491	64157645	64969028	1.71E-06	124.957	1.98E+59	1416342_at	Tnc	4	63959785	64020725	2.52E-07	-0.0874116	1.10712	-0.433088017	1.45E-05
rs27922901	TAG(53:3)	4	64849801	64157645	64969028	7.13E-07	128.177	1.94E+60	1416342_at	Tnc	4	63959785	64020725	2.97E-07	-0.0870718	1.10536	-0.433088017	1.45E-05
rs30892304	TAG(53:2)	19	8681404	7180479	8688806	1.40E-07	197.24	1.32E+98	1416890_at	Wdr74	19	8735839	8740623	4.88E-05	-0.0847892	1.10128	-0.433518176	1.58E-05
rs31148298	TAG(53:2)	19	8681458	7180479	8688806	2.69E-07	192.864	8.16E+95	1416890_at	Wdr74	19	8735839	8740623	3.56E-05	-0.0851746	1.10174	-0.433518176	1.58E-05
rs30611917	TAG(53:2)	19	8688806	7180479	8688806	2.69E-07	192.864	8.16E+95	1416890_at	Wdr74	19	8735839	8740623	3.56E-05	-0.0851746	1.10174	-0.433518176	1.58E-05
rs30514485	TAG(53:2)	19	8682309	7180479	8688806	1.44E-07	196.94	1.57E+99	1416890_at	Wdr74	19	8735839	8740623	2.03E-05	-0.0873574	1.1054	-0.433518176	1.58E-05
rs37050637	TAG(53:2)	19	8687826	7180479	8688806	2.69E-07	192.864	8.16E+95	1416890_at	Wdr74	19	8735839	8740623	3.56E-05	-0.0851746	1.10174	-0.433518176	1.58E-05
rs37160984	CE(18:3)	19	7560154	7180479	8688806	1.19E-06	8.67559	22043.1	1418101_a_at	Rtn3	19	7425901	7483289	6.11E-30	-0.164529	1.21256	-0.456940522	1.80E-05
rs30507154	TAG(51:3)	19	18057151	NULL	NULL	8.29E-07	124.363	1.54E+63	1452475_at	Pcsk5	19	17432832	17837632	8.14E-06	-0.14415	1.18154	-0.434705503	1.86E-05
rs37531219	TAG(51:3)	19	17652457	17588837	17691903	3.49E-06	119.424	8.05E+69	1452475_at	Pcsk5	19	17432832	17837632	2.89E-06	-0.149562	1.21647	-0.434705503	1.86E-05
rs51088343	TAG(51:3)	19	18000502	17987054	18004217	8.29E-07	124.363	1.54E+63	1452475_at	Pcsk5	19	17432832	17837632	8.14E-06	-0.14415	1.18154	-0.434705503	1.86E-05
rs46197310	TAG(51:3)	19	18004217	17987054	18004217	6.80E-07	125.213	6.09E+64	1452475_at	Pcsk5	19	17432832	17837632	1.41E-05	-0.14083	1.17933	-0.434705503	1.86E-05
rs37810261	TAG(51:3)	19	18053918	18012568	18054558	3.92E-06	118.69	5.22E+67	1452475_at	Pcsk5	19	17432832	17837632	1.47E-06	-0.154302	1.21803	-0.434705503	1.86E-05
rs36249062	TAG(51:3)	19	18604354	18603958	18604443	4.91E-07	129.101	6.73E+66	1452475_at	Pcsk5	19	17432832	17837632	3.73E-06	-0.154085	1.20055	-0.434705503	1.86E-05
rs37273717	TAG(51:3)	19	18788802	18788643	18886593	3.20E-07	130.781	2.78E+70	1452475_at	Pcsk5	19	17432832	17837632	1.52E-05	-0.143021	1.19041	-0.434705503	1.86E-05
rs38570088	TAG(51:3)	19	18791296	18788643	18886593	6.52E-07	127.455	5.72E+64	1452475_at	Pcsk5	19	17432832	17837632	5.96E-06	-0.149168	1.19093	-0.434705503	1.86E-05
rs30753390	TAG(53:3)	19	6876169	6516097	6980769	3.28E-06	113.633	3.66E+59	1460652_at	Esrra	19	6910977	6921813	1.09E-05	-0.10501	1.13465	-0.4270653	1.96E-05
rs31295304	TAG(53:3)	19	6909355	6516097	6980769	2.11E-06	113.823	5.56E+60	1460652_at	Esrra	19	6910977	6921813	4.70E-07	-0.11227	1.14653	-0.4270653	1.96E-05
rs16783874	TAG(53:3)	19	6914537	6516097	6980769	2.16E-06	116.363	7.16E+59	1460652_at	Esrra	19	6910977	6921813	1.69E-05	-0.103483	1.13072	-0.4270653	1.96E-05
rs30603398	TAG(53:3)	19	6980769	6516097	6980769	2.16E-06	116.363	7.16E+59	1460652_at	Esrra	19	6910977	6921813	1.69E-05	-0.103483	1.13072	-0.4270653	1.96E-05
rs51642321	TAG(53:3)	19	6647014	6516097	6980769	2.16E-06	116.363	7.16E+59	1460652_at	Esrra	19	6910977	6921813	1.69E-05	-0.103483	1.13072	-0.4270653	1.96E-05
rs31256026	TAG(53:3)	19	6949235	6516097	6980769	2.16E-06	116.363	7.16E+59	1460652_at	Esrra	19	6910977	6921813	1.69E-05	-0.103483	1.13072	-0.4270653	1.96E-05
rs36900409	TAG(53:3)	19	7556367	7180479	8688806	5.84E-07	117.194	4.70E+60	1460652_at	Esrra	19	6910977	6921813	9.25E-05	-0.0929261	1.11503	-0.4270653	1.96E-05
rs31295304	TAG(53:3)	19	6909355	6516097	6980769	2.11E-06	113.823	5.56E+60	1416381_a_at	Prdx5	19	6906697	6910106	5.23E-05	-0.106492	1.13849	-0.4270653	1.96E-05
rs37160984	CE(18:3)	19	7560154	7180479	8688806	1.19E-06	8.67559	22043.1	1424499_s_at	Atl3	19	7494040	7538608	2.75E-13	0.125448	1.1583	0.454665303	2.01E-05
rs27369074	LPC(18:0)	2	92454070	92138725	92487524	3.23E-06	69.2982	1.02E+35	1425021_a_at	Pex16	2	92374676	92381217	2.33E-08	0.124622	1.15514	0.411521963	2.10E-05
rs27368957	LPC(18:0)	2	92495577	92491045	92584955	6.42E-08	72.083	7.66E+42	1425021_a_at	Pex16	2	92374676	92381217	2.41E-06	0.101594	1.14381	0.411521963	2.10E-05
rs28283559	LPC(18:0)	2	92566139	92491045	92584955	1.06E-06	66.7959	2.63E+38	1425021_a_at	Pex16	2	92374676	92381217	3.77E-07	0.108871	1.15049	0.411521963	2.10E-05
rs28283510	LPC(18:0)	2	92584955	92491045	92584955	6.42E-08	72.083	7.66E+42	1425021_a_at	Pex16	2	92374676	92381217	2.41E-06	0.101594	1.14381	0.411521963	2.10E-05
rs28248510	LPC(18:0)	2	92812224	92790015	92869272	1.09E-06	65.7744	1.28E+38	1425021_a_at	Pex16	2	92374676	92381217	2.48E-06	0.101423	1.13918	0.411521963	2.10E-05
rs27366708	LPC(18:0)	2	93020440	92924494	93023954	8.11E-07	66.7254	5.32E+37	1425021_a_at	Pex16	2	92374676	92381217	3.66E-07	0.108032	1.14608	0.411521963	2.10E-05
rs27381364	LPC(18:0)	2	93245707	93217890	93282232	7.12E-07	69.9364	7.32E+37	1425021_a_at	Pex16	2	92374676	92381217	6.43E-07	0.109013	1.14365	0.411521963	2.10E-05
rs27368993	LPC(18:0)	2	92486621	92138725	92487524	6.22E-07	68.5032	4.87E+39	1425021_a_at	Pex16	2	92374676	92381217	5.59E-07	0.107578	1.14971	0.411521963	2.10E-05
rs27368988	LPC(18:0)	2	92487524	92138725	92487524	6.22E-07	68.5032	4.87E+39	1425021_a_at	Pex16	2	92374676	92381217	5.59E-07	0.107578	1.14971	0.411521963	2.10E-05
rs27368969	LPC(18:0)	2	92491045	92491045	92584955	6.22E-07	68.5032	4.87E+39	1425021_a_at	Pex16	2	92374676	92381217	5.59E-07	0.107578	1.14971	0.411521963	2.10E-05
rs27368962	LPC(18:0)	2	92494869	92491045	92584955	6.42E-08	72.083	7.66E+42	1425021_a_at	Pex16	2	92374676	92381217	2.41E-06	0.101594	1.14381	0.411521963	2.10E-05
rs27368919	LPC(18:0)	2	92500889	92491045	92584955	6.42E-08	72.083	7.66E+42	1425021_a_at	Pex16	2	92374676	92381217	2.41E-06	0.101594	1.14381	0.411521963	2.10E-05
rs27398133	LPC(18:0)	2	92885764	92885764	92897767	1.31E-07	75.2886	9.63E+39	1425021_a_at	Pex16	2	92374676	92381217	1.97E-06	0.107998	1.13992	0.411521963	2.10E-05
rs27398098	LPC(18:0)	2	92891676	92885764	92897767	1.31E-07	75.2886	9.63E+39	1425021_a_at	Pex16	2	92374676	92381217	1.97E-06	0.107998	1.13992	0.411521963	2.10E-05
rs27382501	LPC(18:0)	2	92978912	92924494	93023954	1.00E-06	67.5474	6.43E+35	1425021_a_at	Pex16	2	92374676	92381217	5.40E-08	0.114739	1.14792	0.411521963	2.10E-05
rs27382489	LPC(18:0)	2	92979667	92924494	93023954	3.03E-06	63.7392	5.28E+33	1425021_a_at	Pex16	2	92374676	92381217	6.58E-08	0.112231	1.14428	0.411521963	2.10E-05
rs27366703	LPC(18:0)	2	93021231	92924494	93023954	8.11E-07	66.7254	5.32E+37	1425021_a_at	Pex16	2	92374676	92381217	3.66E-07	0.108032	1.14608	0.411521963	2.10E-05
rs27366700	LPC(18:0)	2	93021335	92924494	93023954	2.89E-06	64.8194	4.83E+35	1425021_a_at	Pex16	2	92374676	92381217	1.08E-06	0.105178	1.13895	0.411521963	2.10E-05
rs27366657	LPC(18:0)	2	93028557	93027852	93175494	8.11E-07	66.7254	5.32E+37	1425021_a_at	Pex16	2	92374676	92381217	3.66E-07	0.108032	1.14608	0.411521963	2.10E-05
rs27397528	LPC(18:0)	2	93168142	93027852	93175494	1.09E-06	65.7744	1.28E+38	1425021_a_at	Pex16	2	92374676	92381217	2.48E-06	0.101423	1.13918	0.411521963	2.10E-05
rs27381423	LPC(18:0)	2	93241212	93217890	93282232	6.42E-08	72.083	7.66E+42	1425021_a_at	Pex16	2	92374676	92381217	2.41E-06	0.101594	1.14381	0.411521963	2.10E-05
rs27381267	LPC(18:0)	2	93255698	93217890	93282232	1.13E-06	71.2821	3.03E+38	1425021_a_at	Pex16	2	92374676	92381217	1.74E-07	0.118399	1.15652	0.411521963	2.10E-05
rs27381238	LPC(18:0)	2	93258157	93217890	93282232	2.52E-07	71.1675	2.20E+39	1425021_a_at	Pex16	2	92374676	92381217	3.80E-07	0.10971	1.14716	0.411521963	2.10E-05
rs27381224	LPC(18:0)	2	93259542	93217890	93282232	2.52E-07	71.1675	2.20E+39	1425021_a_at	Pex16	2	92374676	92381217	3.80E-07	0.10971	1.14716	0.411521963	2.10E-05
rs27381221	LPC(18:0)	2	93259672	93217890	93282232	2.52E-07	71.1675	2.20E+39	1425021_a_at	Pex16	2	92374676	92381217	3.80E-07	0.10971	1.14716	0.411521963	2.10E-05
rs27364570	LPC(18:0)	2	93282232	93217890	93282232	6.42E-08	72.083	7.66E+42	1425021_a_at	Pex16	2	92374676	92381217	2.41E-06	0.101594	1.14381	0.411521963	2.10E-05
rs27364476	LPC(18:0)	2	93299198	NULL	NULL	8.29E-07	66.6839	3.39E+39	1425021_a_at	Pex16	2	92374676	92381217	3.15E-05	0.09082	1.12731	0.411521963	2.10E-05
rs27369074	LPC(18:0)	2	92454070	92138725	92487524	3.23E-06	69.2982	1.02E+35	1452139_at	Slc35c1	2	92452764	92460538	8.13E-12	-0.131073	1.1638	-0.41105415	2.15E-05
rs27368957	LPC(18:0)	2	92495577	92491045	92584955	6.42E-08	72.083	7.66E+42	1452139_at	Slc35c1	2	92452764	92460538	5.09E-09	-0.118007	1.16891	-0.41105415	2.15E-05
rs28283559	LPC(18:0)	2	92566139	92491045	92584955	1.06E-06	66.7959	2.63E+38	1452139_at	Slc35c1	2	92452764	92460538	9.44E-12	-0.130445	1.18289	-0.41105415	2.15E-05
rs28283510	LPC(18:0)	2	92584955	92491045	92584955	6.42E-08	72.083	7.66E+42	1452139_at	Slc35c1	2	92452764	92460538	5.09E-09	-0.118007	1.16891	-0.41105415	2.15E-05
rs28248510	LPC(18:0)	2	92812224	92790015	92869272	1.09E-06	65.7744	1.28E+38	1452139_at	Slc35c1	2	92452764	92460538	1.24E-09	-0.119349	1.16572	-0.41105415	2.15E-05
rs27366708	LPC(18:0)	2	93020440	92924494	93023954	8.11E-07	66.7254	5.32E+37	1452139_at	Slc35c1	2	92452764	92460538	3.46E-09	-0.11616	1.15789	-0.41105415	2.15E-05
rs27381364	LPC(18:0)	2	93245707	93217890	93282232	7.12E-07	69.9364	7.32E+37	1452139_at	Slc35c1	2	92452764	92460538	3.00E-08	-0.113185	1.14954	-0.41105415	2.15E-05
rs27368993	LPC(18:0)	2	92486621	92138725	92487524	6.22E-07	68.5032	4.87E+39	1452139_at	Slc35c1	2	92452764	92460538	4.71E-11	-0.127378	1.17962	-0.41105415	2.15E-05
rs27368988	LPC(18:0)	2	92487524	92138725	92487524	6.22E-07	68.5032	4.87E+39	1452139_at	Slc35c1	2	92452764	92460538	4.71E-11	-0.127378	1.17962	-0.41105415	2.15E-05
rs27368969	LPC(18:0)	2	92491045	92491045	92584955	6.22E-07	68.5032	4.87E+39	1452139_at	Slc35c1	2	92452764	92460538	4.71E-11	-0.127378	1.17962	-0.41105415	2.15E-05
rs27368962	LPC(18:0)	2	92494869	92491045	92584955	6.42E-08	72.083	7.66E+42	1452139_at	Slc35c1	2	92452764	92460538	5.09E-09	-0.118007	1.16891	-0.41105415	2.15E-05
rs27368919	LPC(18:0)	2	92500889	92491045	92584955	6.42E-08	72.083	7.66E+42	1452139_at	Slc35c1	2	92452764	92460538	5.09E-09	-0.118007	1.16891	-0.41105415	2.15E-05
rs27398133	LPC(18:0)	2	92885764	92885764	92897767	1.31E-07	75.2886	9.63E+39	1452139_at	Slc35c1	2	92452764	92460538	2.13E-09	-0.119207	1.15552	-0.41105415	2.15E-05
rs27398098	LPC(18:0)	2	92891676	92885764	92897767	1.31E-07	75.2886	9.63E+39	1452139_at	Slc35c1	2	92452764	92460538	2.13E-09	-0.119207	1.15552	-0.41105415	2.15E-05
rs27382501	LPC(18:0)	2	92978912	92924494	93023954	1.00E-06	67.5474	6.43E+35	1452139_at	Slc35c1	2	92452764	92460538	1.51E-11	-0.126399	1.16412	-0.41105415	2.15E-05
rs27382489	LPC(18:0)	2	92979667	92924494	93023954	3.03E-06	63.7392	5.28E+33	1452139_at	Slc35c1	2	92452764	92460538	3.91E-12	-0.12318	1.15942	-0.41105415	2.15E-05
rs27366703	LPC(18:0)	2	93021231	92924494	93023954	8.11E-07	66.7254	5.32E+37	1452139_at	Slc35c1	2	92452764	92460538	3.46E-09	-0.11616	1.15789	-0.41105415	2.15E-05
rs27366700	LPC(18:0)	2	93021335	92924494	93023954	2.89E-06	64.8194	4.83E+35	1452139_at	Slc35c1	2	92452764	92460538	9.87E-08	-0.108103	1.14308	-0.41105415	2.15E-05
rs27366657	LPC(18:0)	2	93028557	93027852	93175494	8.11E-07	66.7254	5.32E+37	1452139_at	Slc35c1	2	92452764	92460538	3.46E-09	-0.11616	1.15789	-0.41105415	2.15E-05
rs27397528	LPC(18:0)	2	93168142	93027852	93175494	1.09E-06	65.7744	1.28E+38	1452139_at	Slc35c1	2	92452764	92460538	1.24E-09	-0.119349	1.16572	-0.41105415	2.15E-05
rs27381423	LPC(18:0)	2	93241212	93217890	93282232	6.42E-08	72.083	7.66E+42	1452139_at	Slc35c1	2	92452764	92460538	5.09E-09	-0.118007	1.16891	-0.41105415	2.15E-05
rs27381267	LPC(18:0)	2	93255698	93217890	93282232	1.13E-06	71.2821	3.03E+38	1452139_at	Slc35c1	2	92452764	92460538	2.75E-08	-0.11567	1.15265	-0.41105415	2.15E-05
rs27381238	LPC(18:0)	2	93258157	93217890	93282232	2.52E-07	71.1675	2.20E+39	1452139_at	Slc35c1	2	92452764	92460538	1.51E-09	-0.11963	1.16149	-0.41105415	2.15E-05
rs27381224	LPC(18:0)	2	93259542	93217890	93282232	2.52E-07	71.1675	2.20E+39	1452139_at	Slc35c1	2	92452764	92460538	1.51E-09	-0.11963	1.16149	-0.41105415	2.15E-05
rs27381221	LPC(18:0)	2	93259672	93217890	93282232	2.52E-07	71.1675	2.20E+39	1452139_at	Slc35c1	2	92452764	92460538	1.51E-09	-0.11963	1.16149	-0.41105415	2.15E-05
rs27364570	LPC(18:0)	2	93282232	93217890	93282232	6.42E-08	72.083	7.66E+42	1452139_at	Slc35c1	2	92452764	92460538	5.09E-09	-0.118007	1.16891	-0.41105415	2.15E-05
rs27364476	LPC(18:0)	2	93299198	NULL	NULL	8.29E-07	66.6839	3.39E+39	1452139_at	Slc35c1	2	92452764	92460538	2.69E-08	-0.112174	1.15953	-0.41105415	2.15E-05
rs31295304	TAG(51:3)	19	6909355	6516097	6980769	3.80E-06	120.868	5.15E+63	1416381_a_at	Prdx5	19	6906697	6910106	5.23E-05	-0.106492	1.13849	-0.429588656	2.39E-05
rs31295304	TAG(51:3)	19	6909355	6516097	6980769	3.80E-06	120.868	5.15E+63	1460652_at	Esrra	19	6910977	6921813	4.70E-07	-0.11227	1.14653	-0.429588656	2.39E-05
rs16783874	TAG(51:3)	19	6914537	6516097	6980769	3.31E-06	124.327	1.52E+63	1460652_at	Esrra	19	6910977	6921813	1.69E-05	-0.103483	1.13072	-0.429588656	2.39E-05
rs30603398	TAG(51:3)	19	6980769	6516097	6980769	3.31E-06	124.327	1.52E+63	1460652_at	Esrra	19	6910977	6921813	1.69E-05	-0.103483	1.13072	-0.429588656	2.39E-05
rs51642321	TAG(51:3)	19	6647014	6516097	6980769	3.31E-06	124.327	1.52E+63	1460652_at	Esrra	19	6910977	6921813	1.69E-05	-0.103483	1.13072	-0.429588656	2.39E-05
rs31256026	TAG(51:3)	19	6949235	6516097	6980769	3.31E-06	124.327	1.52E+63	1460652_at	Esrra	19	6910977	6921813	1.69E-05	-0.103483	1.13072	-0.429588656	2.39E-05
rs36900409	TAG(51:3)	19	7556367	7180479	8688806	7.62E-07	126.651	5.80E+64	1460652_at	Esrra	19	6910977	6921813	9.25E-05	-0.0929261	1.11503	-0.429588656	2.39E-05
rs27968796	Cer(36:1)	2	72197837	71683863	72239759	3.79E-06	3.15775	46.4202	1423747_a_at	Pdk1	2	71873224	71903858	8.26E-12	-0.4409	1.68136	-0.408593019	2.44E-05
rs27968796	Cer(36:1)	2	72197837	71683863	72239759	3.79E-06	3.15775	46.4202	1423748_at	Pdk1	2	71873224	71903858	8.26E-16	-0.477085	1.75461	-0.408593019	2.44E-05
rs29475161	TAG(48:2)	11	110200002	110200002	110715015	3.89E-06	-164.269	2.62E-85	1426850_a_at	Map2k6	11	110399122	110525522	3.20E-07	0.219793	1.31363	-0.424547383	2.47E-05
rs29431846	TAG(48:2)	11	110239262	110200002	110715015	3.89E-06	-164.269	2.62E-85	1426850_a_at	Map2k6	11	110399122	110525522	3.20E-07	0.219793	1.31363	-0.424547383	2.47E-05
rs29425665	TAG(48:2)	11	110442553	110200002	110715015	3.89E-06	-164.269	2.62E-85	1426850_a_at	Map2k6	11	110399122	110525522	3.20E-07	0.219793	1.31363	-0.424547383	2.47E-05
rs29433166	TAG(48:2)	11	110442590	110200002	110715015	3.89E-06	-164.269	2.62E-85	1426850_a_at	Map2k6	11	110399122	110525522	3.20E-07	0.219793	1.31363	-0.424547383	2.47E-05
rs27019288	TAG(48:2)	11	110269935	110200002	110715015	3.89E-06	-164.269	2.62E-85	1426850_a_at	Map2k6	11	110399122	110525522	3.20E-07	0.219793	1.31363	-0.424547383	2.47E-05
rs27003734	TAG(48:2)	11	110457368	110200002	110715015	3.89E-06	-164.269	2.62E-85	1426850_a_at	Map2k6	11	110399122	110525522	3.20E-07	0.219793	1.31363	-0.424547383	2.47E-05
rs27003733	TAG(48:2)	11	110457573	110200002	110715015	3.89E-06	-164.269	2.62E-85	1426850_a_at	Map2k6	11	110399122	110525522	3.20E-07	0.219793	1.31363	-0.424547383	2.47E-05
rs31295304	TAG(51:3)	19	6909355	6516097	6980769	3.80E-06	120.868	5.15E+63	1424498_at	Atl3	19	7494040	7538608	5.67E-12	0.0896844	1.11542	0.428865995	2.47E-05
rs16783874	TAG(51:3)	19	6914537	6516097	6980769	3.31E-06	124.327	1.52E+63	1424498_at	Atl3	19	7494040	7538608	2.35E-12	0.0924023	1.11594	0.428865995	2.47E-05
rs30603398	TAG(51:3)	19	6980769	6516097	6980769	3.31E-06	124.327	1.52E+63	1424498_at	Atl3	19	7494040	7538608	2.35E-12	0.0924023	1.11594	0.428865995	2.47E-05
rs30423464	TAG(51:3)	19	7549657	7180479	8688806	1.66E-07	135.341	5.94E+67	1424498_at	Atl3	19	7494040	7538608	1.82E-12	0.091631	1.11152	0.428865995	2.47E-05
rs36824688	TAG(51:3)	19	7835729	7180479	8688806	1.51E-07	135.164	7.57E+67	1424498_at	Atl3	19	7494040	7538608	3.44E-12	0.0900736	1.10987	0.428865995	2.47E-05
rs30319629	TAG(51:3)	19	8535902	7180479	8688806	1.51E-07	135.164	7.57E+67	1424498_at	Atl3	19	7494040	7538608	3.44E-12	0.0900736	1.10987	0.428865995	2.47E-05
rs51642321	TAG(51:3)	19	6647014	6516097	6980769	3.31E-06	124.327	1.52E+63	1424498_at	Atl3	19	7494040	7538608	2.35E-12	0.0924023	1.11594	0.428865995	2.47E-05
rs31256026	TAG(51:3)	19	6949235	6516097	6980769	3.31E-06	124.327	1.52E+63	1424498_at	Atl3	19	7494040	7538608	2.35E-12	0.0924023	1.11594	0.428865995	2.47E-05
rs36684295	TAG(51:3)	19	7180479	7180479	8688806	2.57E-07	131.622	2.02E+67	1424498_at	Atl3	19	7494040	7538608	8.11E-12	0.0877301	1.10826	0.428865995	2.47E-05
rs31006882	TAG(51:3)	19	7541413	7180479	8688806	1.51E-07	135.164	7.57E+67	1424498_at	Atl3	19	7494040	7538608	3.44E-12	0.0900736	1.10987	0.428865995	2.47E-05
rs36900409	TAG(51:3)	19	7556367	7180479	8688806	7.62E-07	126.651	5.80E+64	1424498_at	Atl3	19	7494040	7538608	2.37E-12	0.0902015	1.11148	0.428865995	2.47E-05
rs37160984	TAG(51:3)	19	7560154	7180479	8688806	1.30E-07	135.334	1.50E+69	1424498_at	Atl3	19	7494040	7538608	3.98E-12	0.0894979	1.11053	0.428865995	2.47E-05
rs31220690	TAG(51:3)	19	7562755	7180479	8688806	1.51E-07	135.164	7.57E+67	1424498_at	Atl3	19	7494040	7538608	3.44E-12	0.0900736	1.10987	0.428865995	2.47E-05
rs30354447	TAG(51:3)	19	7567333	7180479	8688806	1.51E-07	135.164	7.57E+67	1424498_at	Atl3	19	7494040	7538608	3.44E-12	0.0900736	1.10987	0.428865995	2.47E-05
rs37093558	TAG(51:3)	19	7581688	7180479	8688806	1.51E-07	135.164	7.57E+67	1424498_at	Atl3	19	7494040	7538608	3.44E-12	0.0900736	1.10987	0.428865995	2.47E-05
rs36703909	TAG(51:3)	19	8475122	7180479	8688806	1.51E-07	135.164	7.57E+67	1424498_at	Atl3	19	7494040	7538608	3.44E-12	0.0900736	1.10987	0.428865995	2.47E-05
rs30321879	TAG(51:3)	19	8524825	7180479	8688806	1.51E-07	135.164	7.57E+67	1424498_at	Atl3	19	7494040	7538608	3.44E-12	0.0900736	1.10987	0.428865995	2.47E-05
rs48337543	LPE(16:0)	10	88669262	88601134	88705281	3.55E-07	0.687438	2.45399	1419105_at	Nr1h4	10	89454234	89533585	1.11E-05	-0.0957841	1.13405	-0.404509492	2.99E-05
rs50984008	LPE(16:0)	10	88778418	88734106	88911070	4.06E-07	0.684712	2.41295	1419105_at	Nr1h4	10	89454234	89533585	8.65E-06	-0.096581	1.13343	-0.404509492	2.99E-05
rs13480693	LPE(16:0)	10	88903172	88734106	88911070	1.89E-07	0.696315	2.50233	1419105_at	Nr1h4	10	89454234	89533585	1.47E-05	-0.0940327	1.13243	-0.404509492	2.99E-05
rs33682394	PE(38:1)	17	73294033	73272769	73500031	1.78E-06	1.17526	3.65131	1451006_at	Xdh	17	73883908	73950182	5.49E-05	-0.167725	1.20422	-0.40336178	3.17E-05
rs27961268	LPC(20:3)	2	70945036	70157761	71677186	1.31E-07	23.8402	1.19968E+13	1452464_a_at	Metap1d	2	71453276	71525194	3.64E-29	-0.334151	1.51318	-0.402369345	3.33E-05
rs27961141	LPC(20:3)	2	70967329	70157761	71677186	3.65E-08	24.4173	4.86052E+13	1452464_a_at	Metap1d	2	71453276	71525194	1.93E-30	-0.336347	1.52783	-0.402369345	3.33E-05
rs28005514	LPC(20:3)	2	70991652	70157761	71677186	1.01E-06	21.9849	1.05577E+12	1452464_a_at	Metap1d	2	71453276	71525194	8.31E-27	-0.32044	1.48645	-0.402369345	3.33E-05
rs27986781	LPC(20:3)	2	71022770	70157761	71677186	1.11E-06	22.7162	2.90034E+12	1452464_a_at	Metap1d	2	71453276	71525194	4.55E-28	-0.335071	1.51491	-0.402369345	3.33E-05
rs27986778	LPC(20:3)	2	71022929	70157761	71677186	3.65E-08	24.4173	4.86052E+13	1452464_a_at	Metap1d	2	71453276	71525194	1.93E-30	-0.336347	1.52783	-0.402369345	3.33E-05
rs27986616	LPC(20:3)	2	71061505	70157761	71677186	3.65E-08	24.4173	4.86052E+13	1452464_a_at	Metap1d	2	71453276	71525194	1.93E-30	-0.336347	1.52783	-0.402369345	3.33E-05
rs27986611	LPC(20:3)	2	71061668	70157761	71677186	6.43E-08	24.1338	2.96546E+13	1452464_a_at	Metap1d	2	71453276	71525194	4.09E-30	-0.335706	1.52446	-0.402369345	3.33E-05
rs27971741	LPC(20:3)	2	71099759	70157761	71677186	2.10E-07	23.0697	8.01669E+12	1452464_a_at	Metap1d	2	71453276	71525194	5.19E-29	-0.32792	1.51083	-0.402369345	3.33E-05
rs27954455	LPC(20:3)	2	71149175	70157761	71677186	1.96E-06	22.0137	2.18448E+12	1452464_a_at	Metap1d	2	71453276	71525194	1.08E-41	-0.358948	1.57197	-0.402369345	3.33E-05
rs3655028	LPC(20:3)	2	71151700	70157761	71677186	1.96E-06	22.0137	2.18448E+12	1452464_a_at	Metap1d	2	71453276	71525194	1.08E-41	-0.358948	1.57197	-0.402369345	3.33E-05
rs27954296	LPC(20:3)	2	71177374	70157761	71677186	3.22E-06	21.4081	9.43138E+11	1452464_a_at	Metap1d	2	71453276	71525194	5.26E-40	-0.352821	1.55892	-0.402369345	3.33E-05
rs27954281	LPC(20:3)	2	71179899	70157761	71677186	1.96E-06	22.0137	2.18448E+12	1452464_a_at	Metap1d	2	71453276	71525194	1.08E-41	-0.358948	1.57197	-0.402369345	3.33E-05
rs28322831	LPC(20:3)	2	71225719	70157761	71677186	1.96E-06	22.0137	2.18448E+12	1452464_a_at	Metap1d	2	71453276	71525194	1.08E-41	-0.358948	1.57197	-0.402369345	3.33E-05
rs28322759	LPC(20:3)	2	71250084	70157761	71677186	1.96E-06	22.0137	2.18448E+12	1452464_a_at	Metap1d	2	71453276	71525194	1.08E-41	-0.358948	1.57197	-0.402369345	3.33E-05
rs28322624	LPC(20:3)	2	71271876	70157761	71677186	3.12E-06	21.7102	1.31581E+12	1452464_a_at	Metap1d	2	71453276	71525194	2.63E-41	-0.3585	1.56873	-0.402369345	3.33E-05
rs4223212	LPC(20:3)	2	71274980	70157761	71677186	1.96E-06	22.0137	2.18448E+12	1452464_a_at	Metap1d	2	71453276	71525194	1.08E-41	-0.358948	1.57197	-0.402369345	3.33E-05
rs28314034	LPC(20:3)	2	71315477	70157761	71677186	3.25E-06	21.7149	1.32383E+12	1452464_a_at	Metap1d	2	71453276	71525194	2.26E-40	-0.357354	1.56647	-0.402369345	3.33E-05
rs28296461	LPC(20:3)	2	71351373	70157761	71677186	3.25E-06	21.7149	1.32383E+12	1452464_a_at	Metap1d	2	71453276	71525194	2.26E-40	-0.357354	1.56647	-0.402369345	3.33E-05
rs28296420	LPC(20:3)	2	71359267	70157761	71677186	1.96E-06	22.0137	2.18448E+12	1452464_a_at	Metap1d	2	71453276	71525194	1.08E-41	-0.358948	1.57197	-0.402369345	3.33E-05
rs28296363	LPC(20:3)	2	71415781	70157761	71677186	1.96E-06	22.0137	2.18448E+12	1452464_a_at	Metap1d	2	71453276	71525194	1.08E-41	-0.358948	1.57197	-0.402369345	3.33E-05
rs28296343	LPC(20:3)	2	71424613	70157761	71677186	1.96E-06	22.0137	2.18448E+12	1452464_a_at	Metap1d	2	71453276	71525194	1.08E-41	-0.358948	1.57197	-0.402369345	3.33E-05
rs28296307	LPC(20:3)	2	71442234	70157761	71677186	1.40E-06	22.3447	2.97419E+12	1452464_a_at	Metap1d	2	71453276	71525194	4.50E-41	-0.358051	1.56785	-0.402369345	3.33E-05
rs28296276	LPC(20:3)	2	71454717	70157761	71677186	1.96E-06	22.0137	2.18448E+12	1452464_a_at	Metap1d	2	71453276	71525194	1.08E-41	-0.358948	1.57197	-0.402369345	3.33E-05
rs28296204	LPC(20:3)	2	71498523	70157761	71677186	1.96E-06	22.0137	2.18448E+12	1452464_a_at	Metap1d	2	71453276	71525194	1.08E-41	-0.358948	1.57197	-0.402369345	3.33E-05
rs28296200	LPC(20:3)	2	71500192	70157761	71677186	1.96E-06	22.0137	2.18448E+12	1452464_a_at	Metap1d	2	71453276	71525194	1.08E-41	-0.358948	1.57197	-0.402369345	3.33E-05
rs27985349	LPC(20:3)	2	71534376	70157761	71677186	3.22E-06	21.4081	9.43138E+11	1452464_a_at	Metap1d	2	71453276	71525194	5.26E-40	-0.352821	1.55892	-0.402369345	3.33E-05
rs27985348	LPC(20:3)	2	71534716	70157761	71677186	1.96E-06	22.0137	2.18448E+12	1452464_a_at	Metap1d	2	71453276	71525194	1.08E-41	-0.358948	1.57197	-0.402369345	3.33E-05
rs27961292	LPC(20:3)	2	70939810	70157761	71677186	3.65E-08	24.4173	4.86052E+13	1452464_a_at	Metap1d	2	71453276	71525194	1.93E-30	-0.336347	1.52783	-0.402369345	3.33E-05
rs27961291	LPC(20:3)	2	70939862	70157761	71677186	3.65E-08	24.4173	4.86052E+13	1452464_a_at	Metap1d	2	71453276	71525194	1.93E-30	-0.336347	1.52783	-0.402369345	3.33E-05
rs27961288	LPC(20:3)	2	70940470	70157761	71677186	1.31E-07	23.8402	1.19968E+13	1452464_a_at	Metap1d	2	71453276	71525194	3.64E-29	-0.334151	1.51318	-0.402369345	3.33E-05
rs27961286	LPC(20:3)	2	70940892	70157761	71677186	3.65E-08	24.4173	4.86052E+13	1452464_a_at	Metap1d	2	71453276	71525194	1.93E-30	-0.336347	1.52783	-0.402369345	3.33E-05
rs27961285	LPC(20:3)	2	70941119	70157761	71677186	3.65E-08	24.4173	4.86052E+13	1452464_a_at	Metap1d	2	71453276	71525194	1.93E-30	-0.336347	1.52783	-0.402369345	3.33E-05
rs27961153	LPC(20:3)	2	70965929	70157761	71677186	3.65E-08	24.4173	4.86052E+13	1452464_a_at	Metap1d	2	71453276	71525194	1.93E-30	-0.336347	1.52783	-0.402369345	3.33E-05
rs27961144	LPC(20:3)	2	70967075	70157761	71677186	3.65E-08	24.4173	4.86052E+13	1452464_a_at	Metap1d	2	71453276	71525194	1.93E-30	-0.336347	1.52783	-0.402369345	3.33E-05
rs28005540	LPC(20:3)	2	70988069	70157761	71677186	3.65E-08	24.4173	4.86052E+13	1452464_a_at	Metap1d	2	71453276	71525194	1.93E-30	-0.336347	1.52783	-0.402369345	3.33E-05
rs28005513	LPC(20:3)	2	70991680	70157761	71677186	1.31E-07	23.8402	1.19968E+13	1452464_a_at	Metap1d	2	71453276	71525194	3.64E-29	-0.334151	1.51318	-0.402369345	3.33E-05
rs28005495	LPC(20:3)	2	70996467	70157761	71677186	1.31E-07	23.8402	1.19968E+13	1452464_a_at	Metap1d	2	71453276	71525194	3.64E-29	-0.334151	1.51318	-0.402369345	3.33E-05
rs28005489	LPC(20:3)	2	70998595	70157761	71677186	1.31E-07	23.8402	1.19968E+13	1452464_a_at	Metap1d	2	71453276	71525194	3.64E-29	-0.334151	1.51318	-0.402369345	3.33E-05
rs27986835	LPC(20:3)	2	71013467	70157761	71677186	3.65E-08	24.4173	4.86052E+13	1452464_a_at	Metap1d	2	71453276	71525194	1.93E-30	-0.336347	1.52783	-0.402369345	3.33E-05
rs27986730	LPC(20:3)	2	71036294	70157761	71677186	4.36E-08	24.4543	3.93081E+13	1452464_a_at	Metap1d	2	71453276	71525194	1.42E-29	-0.334539	1.52009	-0.402369345	3.33E-05
rs27986704	LPC(20:3)	2	71044297	70157761	71677186	2.31E-06	21.6687	7.09052E+11	1452464_a_at	Metap1d	2	71453276	71525194	7.80E-27	-0.322734	1.49041	-0.402369345	3.33E-05
rs27971796	LPC(20:3)	2	71088385	70157761	71677186	2.13E-06	22.3612	1.47531E+12	1452464_a_at	Metap1d	2	71453276	71525194	5.77E-27	-0.333072	1.5071	-0.402369345	3.33E-05
rs27971647	LPC(20:3)	2	71119784	70157761	71677186	2.40E-06	22.3632	1.06438E+12	1452464_a_at	Metap1d	2	71453276	71525194	2.89E-27	-0.334641	1.5045	-0.402369345	3.33E-05
rs27971646	LPC(20:3)	2	71119798	70157761	71677186	3.65E-08	24.4173	4.86052E+13	1452464_a_at	Metap1d	2	71453276	71525194	1.93E-30	-0.336347	1.52783	-0.402369345	3.33E-05
rs6367611	LPC(20:3)	2	71120811	70157761	71677186	2.40E-06	22.3632	1.06438E+12	1452464_a_at	Metap1d	2	71453276	71525194	2.89E-27	-0.334641	1.5045	-0.402369345	3.33E-05
rs27971630	LPC(20:3)	2	71122806	70157761	71677186	3.65E-08	24.4173	4.86052E+13	1452464_a_at	Metap1d	2	71453276	71525194	1.93E-30	-0.336347	1.52783	-0.402369345	3.33E-05
rs28329488	LPC(20:3)	2	71203760	70157761	71677186	1.96E-06	22.0137	2.18448E+12	1452464_a_at	Metap1d	2	71453276	71525194	1.08E-41	-0.358948	1.57197	-0.402369345	3.33E-05
rs28322627	LPC(20:3)	2	71271473	70157761	71677186	1.96E-06	22.0137	2.18448E+12	1452464_a_at	Metap1d	2	71453276	71525194	1.08E-41	-0.358948	1.57197	-0.402369345	3.33E-05
rs28322588	LPC(20:3)	2	71277396	70157761	71677186	2.13E-06	22.138	2.74044E+12	1452464_a_at	Metap1d	2	71453276	71525194	2.45E-36	-0.349331	1.55408	-0.402369345	3.33E-05
rs28314035	LPC(20:3)	2	71315427	70157761	71677186	1.96E-06	22.0137	2.18448E+12	1452464_a_at	Metap1d	2	71453276	71525194	1.08E-41	-0.358948	1.57197	-0.402369345	3.33E-05
rs28313897	LPC(20:3)	2	71345123	70157761	71677186	1.96E-06	22.0137	2.18448E+12	1452464_a_at	Metap1d	2	71453276	71525194	1.08E-41	-0.358948	1.57197	-0.402369345	3.33E-05
rs28296423	LPC(20:3)	2	71358782	70157761	71677186	1.96E-06	22.0137	2.18448E+12	1452464_a_at	Metap1d	2	71453276	71525194	1.08E-41	-0.358948	1.57197	-0.402369345	3.33E-05
rs28296422	LPC(20:3)	2	71358955	70157761	71677186	1.96E-06	22.0137	2.18448E+12	1452464_a_at	Metap1d	2	71453276	71525194	1.08E-41	-0.358948	1.57197	-0.402369345	3.33E-05
rs28296421	LPC(20:3)	2	71359150	70157761	71677186	2.13E-06	22.138	2.74044E+12	1452464_a_at	Metap1d	2	71453276	71525194	2.45E-36	-0.349331	1.55408	-0.402369345	3.33E-05
rs28296261	LPC(20:3)	2	71459121	70157761	71677186	1.96E-06	22.0137	2.18448E+12	1452464_a_at	Metap1d	2	71453276	71525194	1.08E-41	-0.358948	1.57197	-0.402369345	3.33E-05
rs28296205	LPC(20:3)	2	71498172	70157761	71677186	1.96E-06	22.0137	2.18448E+12	1452464_a_at	Metap1d	2	71453276	71525194	1.08E-41	-0.358948	1.57197	-0.402369345	3.33E-05
rs28296180	LPC(20:3)	2	71505033	70157761	71677186	2.51E-06	21.8483	2.59965E+12	1452464_a_at	Metap1d	2	71453276	71525194	9.93E-39	-0.355942	1.58316	-0.402369345	3.33E-05
rs27985311	LPC(20:3)	2	71578086	70157761	71677186	2.29E-06	21.7074	1.41348E+12	1452464_a_at	Metap1d	2	71453276	71525194	2.13E-40	-0.351796	1.55691	-0.402369345	3.33E-05
rs32378492	TAG(48:1)	5	147131470	NULL	NULL	3.96E-06	-176.863	2.37E-81	1448287_at	Polr1d	5	147077050	147111361	2.25E-10	-0.0993564	1.11075	0.419983699	3.77E-05
rs30507154	TAG(51:3)	19	18057151	NULL	NULL	8.29E-07	124.363	1.54E+63	1416229_at	Rfk	19	17394043	17401349	1.17E-32	0.521172	1.82784	0.418616015	4.02E-05
rs37531219	TAG(51:3)	19	17652457	17588837	17691903	3.49E-06	119.424	8.05E+69	1416229_at	Rfk	19	17394043	17401349	1.05E-35	0.525019	1.98948	0.418616015	4.02E-05
rs51088343	TAG(51:3)	19	18000502	17987054	18004217	8.29E-07	124.363	1.54E+63	1416229_at	Rfk	19	17394043	17401349	1.17E-32	0.521172	1.82784	0.418616015	4.02E-05
rs46197310	TAG(51:3)	19	18004217	17987054	18004217	6.80E-07	125.213	6.09E+64	1416229_at	Rfk	19	17394043	17401349	3.25E-31	0.514618	1.82714	0.418616015	4.02E-05
rs37810261	TAG(51:3)	19	18053918	18012568	18054558	3.92E-06	118.69	5.22E+67	1416229_at	Rfk	19	17394043	17401349	6.56E-38	0.534877	1.98121	0.418616015	4.02E-05
rs30507154	TAG(51:3)	19	18057151	NULL	NULL	8.29E-07	124.363	1.54E+63	1416230_at	Rfk	19	17394043	17401349	2.36E-32	0.346397	1.49313	0.417891105	4.16E-05
rs37531219	TAG(51:3)	19	17652457	17588837	17691903	3.49E-06	119.424	8.05E+69	1416230_at	Rfk	19	17394043	17401349	6.48E-35	0.348546	1.57879	0.417891105	4.16E-05
rs51088343	TAG(51:3)	19	18000502	17987054	18004217	8.29E-07	124.363	1.54E+63	1416230_at	Rfk	19	17394043	17401349	2.36E-32	0.346397	1.49313	0.417891105	4.16E-05
rs46197310	TAG(51:3)	19	18004217	17987054	18004217	6.80E-07	125.213	6.09E+64	1416230_at	Rfk	19	17394043	17401349	7.67E-31	0.342628	1.49378	0.417891105	4.16E-05
rs37810261	TAG(51:3)	19	18053918	18012568	18054558	3.92E-06	118.69	5.22E+67	1416230_at	Rfk	19	17394043	17401349	5.84E-37	0.355054	1.57436	0.417891105	4.16E-05
rs32413000	TAG(51:3)	4	63455995	63444639	64124731	3.32E-08	146.169	5.11E+68	1416342_at	Tnc	4	63959785	64020725	4.17E-07	-0.0851804	1.10394	-0.41681549	4.38E-05
rs27882443	TAG(51:3)	4	63834105	63444639	64124731	2.49E-06	130.176	3.19E+60	1416342_at	Tnc	4	63959785	64020725	1.39E-06	-0.0814475	1.09708	-0.41681549	4.38E-05
rs27882440	TAG(51:3)	4	63834740	63444639	64124731	2.49E-06	130.176	3.19E+60	1416342_at	Tnc	4	63959785	64020725	1.39E-06	-0.0814475	1.09708	-0.41681549	4.38E-05
rs32656532	TAG(51:3)	4	63876754	63444639	64124731	1.23E-07	139.756	2.68E+65	1416342_at	Tnc	4	63959785	64020725	2.97E-07	-0.0870718	1.10536	-0.41681549	4.38E-05
rs27931719	TAG(51:3)	4	64157645	64157645	64969028	9.55E-07	134.408	2.90E+61	1416342_at	Tnc	4	63959785	64020725	1.55E-06	-0.0815931	1.09589	-0.41681549	4.38E-05
rs27884155	TAG(51:3)	4	63573548	63444639	64124731	1.23E-07	139.756	2.68E+65	1416342_at	Tnc	4	63959785	64020725	2.97E-07	-0.0870718	1.10536	-0.41681549	4.38E-05
rs27919824	TAG(51:3)	4	63717755	63444639	64124731	1.23E-07	139.756	2.68E+65	1416342_at	Tnc	4	63959785	64020725	2.97E-07	-0.0870718	1.10536	-0.41681549	4.38E-05
rs27919795	TAG(51:3)	4	63720727	63444639	64124731	1.23E-07	139.756	2.68E+65	1416342_at	Tnc	4	63959785	64020725	2.97E-07	-0.0870718	1.10536	-0.41681549	4.38E-05
rs27904383	TAG(51:3)	4	63825006	63444639	64124731	2.49E-06	130.176	3.19E+60	1416342_at	Tnc	4	63959785	64020725	4.87E-07	-0.085457	1.10212	-0.41681549	4.38E-05
rs27904380	TAG(51:3)	4	63825534	63444639	64124731	2.49E-06	130.176	3.19E+60	1416342_at	Tnc	4	63959785	64020725	1.39E-06	-0.0814475	1.09708	-0.41681549	4.38E-05
rs27882454	TAG(51:3)	4	63831019	63444639	64124731	2.49E-06	130.176	3.19E+60	1416342_at	Tnc	4	63959785	64020725	1.39E-06	-0.0814475	1.09708	-0.41681549	4.38E-05
rs27882450	TAG(51:3)	4	63831431	63444639	64124731	2.49E-06	130.176	3.19E+60	1416342_at	Tnc	4	63959785	64020725	1.39E-06	-0.0814475	1.09708	-0.41681549	4.38E-05
rs27882212	TAG(51:3)	4	63908521	63444639	64124731	1.23E-07	139.756	2.68E+65	1416342_at	Tnc	4	63959785	64020725	2.97E-07	-0.0870718	1.10536	-0.41681549	4.38E-05
rs27882191	TAG(51:3)	4	63911204	63444639	64124731	1.23E-07	139.756	2.68E+65	1416342_at	Tnc	4	63959785	64020725	2.97E-07	-0.0870718	1.10536	-0.41681549	4.38E-05
rs27933800	TAG(51:3)	4	63931308	63444639	64124731	1.69E-06	133.939	5.84E+63	1416342_at	Tnc	4	63959785	64020725	7.76E-07	-0.0846826	1.10434	-0.41681549	4.38E-05
rs27919363	TAG(51:3)	4	63938645	63444639	64124731	1.23E-07	139.756	2.68E+65	1416342_at	Tnc	4	63959785	64020725	2.97E-07	-0.0870718	1.10536	-0.41681549	4.38E-05
rs27880775	TAG(51:3)	4	64117954	63444639	64124731	1.23E-07	139.756	2.68E+65	1416342_at	Tnc	4	63959785	64020725	2.97E-07	-0.0870718	1.10536	-0.41681549	4.38E-05
rs27880770	TAG(51:3)	4	64118093	63444639	64124731	1.23E-07	139.756	2.68E+65	1416342_at	Tnc	4	63959785	64020725	2.97E-07	-0.0870718	1.10536	-0.41681549	4.38E-05
rs27880748	TAG(51:3)	4	64121188	63444639	64124731	1.23E-07	139.756	2.68E+65	1416342_at	Tnc	4	63959785	64020725	2.97E-07	-0.0870718	1.10536	-0.41681549	4.38E-05
rs27931747	TAG(51:3)	4	64152920	64151827	64152920	3.80E-06	129.721	7.09E+60	1416342_at	Tnc	4	63959785	64020725	6.17E-07	-0.0845028	1.10211	-0.41681549	4.38E-05
rs27917077	TAG(51:3)	4	64233438	64157645	64969028	7.93E-09	148.684	7.33E+70	1416342_at	Tnc	4	63959785	64020725	2.40E-06	-0.0800157	1.0989	-0.41681549	4.38E-05
rs27917070	TAG(51:3)	4	64235022	64157645	64969028	1.23E-07	139.756	2.68E+65	1416342_at	Tnc	4	63959785	64020725	2.97E-07	-0.0870718	1.10536	-0.41681549	4.38E-05
rs27917069	TAG(51:3)	4	64235066	64157645	64969028	1.23E-07	139.756	2.68E+65	1416342_at	Tnc	4	63959785	64020725	2.97E-07	-0.0870718	1.10536	-0.41681549	4.38E-05
rs27917059	TAG(51:3)	4	64236379	64157645	64969028	1.23E-07	139.756	2.68E+65	1416342_at	Tnc	4	63959785	64020725	2.97E-07	-0.0870718	1.10536	-0.41681549	4.38E-05
rs27917051	TAG(51:3)	4	64237262	64157645	64969028	1.23E-07	139.756	2.68E+65	1416342_at	Tnc	4	63959785	64020725	2.97E-07	-0.0870718	1.10536	-0.41681549	4.38E-05
rs27916998	TAG(51:3)	4	64250239	64157645	64969028	2.10E-06	129.797	3.46E+59	1416342_at	Tnc	4	63959785	64020725	1.71E-06	-0.0804111	1.09472	-0.41681549	4.38E-05
rs27901307	TAG(51:3)	4	64280334	64157645	64969028	1.23E-07	139.756	2.68E+65	1416342_at	Tnc	4	63959785	64020725	2.97E-07	-0.0870718	1.10536	-0.41681549	4.38E-05
rs27906379	TAG(51:3)	4	64596491	64157645	64969028	9.53E-08	141.234	5.08E+66	1416342_at	Tnc	4	63959785	64020725	2.52E-07	-0.0874116	1.10712	-0.41681549	4.38E-05
rs27922901	TAG(51:3)	4	64849801	64157645	64969028	1.23E-07	139.756	2.68E+65	1416342_at	Tnc	4	63959785	64020725	2.97E-07	-0.0870718	1.10536	-0.41681549	4.38E-05
rs30423464	TAG(53:2)	19	7549657	7180479	8688806	6.80E-07	186.132	7.71E+93	1451376_at	Atl3	19	7494040	7538608	3.90E-23	0.309506	1.42921	0.41191168	4.51E-05
rs36824688	TAG(53:2)	19	7835729	7180479	8688806	6.20E-07	185.887	1.09E+94	1451376_at	Atl3	19	7494040	7538608	3.94E-23	0.307174	1.42688	0.41191168	4.51E-05
rs30319629	TAG(53:2)	19	8535902	7180479	8688806	6.20E-07	185.887	1.09E+94	1451376_at	Atl3	19	7494040	7538608	3.94E-23	0.307174	1.42688	0.41191168	4.51E-05
rs36684295	TAG(53:2)	19	7180479	7180479	8688806	2.19E-06	177.015	1.71E+91	1451376_at	Atl3	19	7494040	7538608	5.52E-20	0.279113	1.38685	0.41191168	4.51E-05
rs31006882	TAG(53:2)	19	7541413	7180479	8688806	6.20E-07	185.887	1.09E+94	1451376_at	Atl3	19	7494040	7538608	3.94E-23	0.307174	1.42688	0.41191168	4.51E-05
rs37160984	TAG(53:2)	19	7560154	7180479	8688806	2.44E-07	190.976	2.35E+98	1451376_at	Atl3	19	7494040	7538608	1.85E-22	0.30239	1.42508	0.41191168	4.51E-05
rs31220690	TAG(53:2)	19	7562755	7180479	8688806	6.20E-07	185.887	1.09E+94	1451376_at	Atl3	19	7494040	7538608	3.94E-23	0.307174	1.42688	0.41191168	4.51E-05
rs30354447	TAG(53:2)	19	7567333	7180479	8688806	6.20E-07	185.887	1.09E+94	1451376_at	Atl3	19	7494040	7538608	3.94E-23	0.307174	1.42688	0.41191168	4.51E-05
rs37093558	TAG(53:2)	19	7581688	7180479	8688806	6.20E-07	185.887	1.09E+94	1451376_at	Atl3	19	7494040	7538608	3.94E-23	0.307174	1.42688	0.41191168	4.51E-05
rs36703909	TAG(53:2)	19	8475122	7180479	8688806	6.20E-07	185.887	1.09E+94	1451376_at	Atl3	19	7494040	7538608	3.94E-23	0.307174	1.42688	0.41191168	4.51E-05
rs30321879	TAG(53:2)	19	8524825	7180479	8688806	6.20E-07	185.887	1.09E+94	1451376_at	Atl3	19	7494040	7538608	3.94E-23	0.307174	1.42688	0.41191168	4.51E-05
rs30753390	TAG(51:4)	19	6876169	6516097	6980769	3.08E-07	39.0926	1.24E+20	1450694_at	Fkbp2	19	6977741	6980461	5.63E-11	-0.0733011	1.09218	-0.415780442	4.59E-05
rs31295304	TAG(51:4)	19	6909355	6516097	6980769	1.33E-08	42.1062	1.22E+22	1450694_at	Fkbp2	19	6977741	6980461	2.56E-11	-0.0731212	1.09314	-0.415780442	4.59E-05
rs16783874	TAG(51:4)	19	6914537	6516097	6980769	1.25E-06	37.5368	8.21E+18	1450694_at	Fkbp2	19	6977741	6980461	1.95E-10	-0.0717049	1.08885	-0.415780442	4.59E-05
rs30603398	TAG(51:4)	19	6980769	6516097	6980769	1.25E-06	37.5368	8.21E+18	1450694_at	Fkbp2	19	6977741	6980461	1.95E-10	-0.0717049	1.08885	-0.415780442	4.59E-05
rs30423464	TAG(51:4)	19	7549657	7180479	8688806	2.86E-07	38.7079	9.52E+18	1450694_at	Fkbp2	19	6977741	6980461	2.24E-07	-0.0585592	1.0699	-0.415780442	4.59E-05
rs36824688	TAG(51:4)	19	7835729	7180479	8688806	2.52E-07	38.6686	1.04E+19	1450694_at	Fkbp2	19	6977741	6980461	1.51E-07	-0.0589112	1.07056	-0.415780442	4.59E-05
rs51642321	TAG(51:4)	19	6647014	6516097	6980769	1.25E-06	37.5368	8.21E+18	1450694_at	Fkbp2	19	6977741	6980461	1.95E-10	-0.0717049	1.08885	-0.415780442	4.59E-05
rs31256026	TAG(51:4)	19	6949235	6516097	6980769	1.25E-06	37.5368	8.21E+18	1450694_at	Fkbp2	19	6977741	6980461	1.95E-10	-0.0717049	1.08885	-0.415780442	4.59E-05
rs36684295	TAG(51:4)	19	7180479	7180479	8688806	4.71E-07	38.422	1.73E+19	1450694_at	Fkbp2	19	6977741	6980461	1.09E-07	-0.0579093	1.07021	-0.415780442	4.59E-05
rs31006882	TAG(51:4)	19	7541413	7180479	8688806	2.52E-07	38.6686	1.04E+19	1450694_at	Fkbp2	19	6977741	6980461	1.51E-07	-0.0589112	1.07056	-0.415780442	4.59E-05
rs36900409	TAG(51:4)	19	7556367	7180479	8688806	5.83E-08	40.4384	1.77E+20	1450694_at	Fkbp2	19	6977741	6980461	3.46E-08	-0.0609168	1.07399	-0.415780442	4.59E-05
rs37160984	TAG(51:4)	19	7560154	7180479	8688806	1.30E-07	39.5133	6.13E+19	1450694_at	Fkbp2	19	6977741	6980461	4.66E-07	-0.0566344	1.06859	-0.415780442	4.59E-05
rs31220690	TAG(51:4)	19	7562755	7180479	8688806	2.52E-07	38.6686	1.04E+19	1450694_at	Fkbp2	19	6977741	6980461	1.51E-07	-0.0589112	1.07056	-0.415780442	4.59E-05
rs30354447	TAG(51:4)	19	7567333	7180479	8688806	2.52E-07	38.6686	1.04E+19	1450694_at	Fkbp2	19	6977741	6980461	1.51E-07	-0.0589112	1.07056	-0.415780442	4.59E-05
rs37093558	TAG(51:4)	19	7581688	7180479	8688806	2.52E-07	38.6686	1.04E+19	1450694_at	Fkbp2	19	6977741	6980461	1.51E-07	-0.0589112	1.07056	-0.415780442	4.59E-05
rs29298678	LPE(16:0)	X	156612133	155332941	158163062	7.36E-07	0.633796	2.22051	1421979_at	Phex	X	157162075	157415312	3.80E-05	0.0430509	1.05799	0.394883812	4.79E-05
rs13459159	LPE(22:6)	X	139810681	139810681	140026942	2.69E-07	0.954526	3.17102	1422216_at	Mid2	X	140664599	140767715	4.90E-05	0.0422473	1.05339	0.394450415	4.89E-05
rs29254338	LPE(22:6)	X	139827830	139810681	140026942	4.35E-07	0.90479	3.16988	1422216_at	Mid2	X	140664599	140767715	4.16E-06	0.0449587	1.06004	0.394450415	4.89E-05
rs29254336	LPE(22:6)	X	139827968	139810681	140026942	4.35E-07	0.90479	3.16988	1422216_at	Mid2	X	140664599	140767715	4.16E-06	0.0449587	1.06004	0.394450415	4.89E-05
rs29255264	LPE(22:6)	X	139907538	139810681	140026942	2.45E-08	0.961145	3.50456	1422216_at	Mid2	X	140664599	140767715	5.28E-07	0.0476525	1.06505	0.394450415	4.89E-05
rs29254791	LPE(22:6)	X	139907580	139810681	140026942	2.45E-08	0.961145	3.50456	1422216_at	Mid2	X	140664599	140767715	5.28E-07	0.0476525	1.06505	0.394450415	4.89E-05
rs29254787	LPE(22:6)	X	139909103	139810681	140026942	6.06E-07	0.901381	3.12578	1422216_at	Mid2	X	140664599	140767715	8.97E-06	0.0440255	1.05834	0.394450415	4.89E-05
rs29257200	LPE(22:6)	X	139940754	139810681	140026942	4.35E-07	0.90479	3.16988	1422216_at	Mid2	X	140664599	140767715	4.16E-06	0.0449587	1.06004	0.394450415	4.89E-05
rs29255602	LPE(22:6)	X	139968326	139810681	140026942	2.45E-08	0.961145	3.50456	1422216_at	Mid2	X	140664599	140767715	5.28E-07	0.0476525	1.06505	0.394450415	4.89E-05
rs29258111	LPE(22:6)	X	139993694	139810681	140026942	2.69E-07	0.954526	3.17102	1422216_at	Mid2	X	140664599	140767715	4.90E-05	0.0422473	1.05339	0.394450415	4.89E-05
rs29256063	LPE(22:6)	X	140007223	139810681	140026942	4.95E-07	0.943826	3.1022	1422216_at	Mid2	X	140664599	140767715	7.02E-05	0.0417887	1.05244	0.394450415	4.89E-05
rs31105465	LPE(22:6)	X	140026942	139810681	140026942	4.35E-07	0.90479	3.16988	1422216_at	Mid2	X	140664599	140767715	4.16E-06	0.0449587	1.06004	0.394450415	4.89E-05
rs29255718	LPE(22:6)	X	140080162	140080162	141181918	2.69E-07	0.954526	3.17102	1422216_at	Mid2	X	140664599	140767715	4.90E-05	0.0422473	1.05339	0.394450415	4.89E-05
rs29254074	LPE(22:6)	X	140094434	140080162	141181918	2.69E-07	0.954526	3.17102	1422216_at	Mid2	X	140664599	140767715	4.90E-05	0.0422473	1.05339	0.394450415	4.89E-05
rs29253743	LPE(22:6)	X	140548414	140080162	141181918	3.56E-07	0.969079	3.16297	1422216_at	Mid2	X	140664599	140767715	4.65E-06	0.0468887	1.05851	0.394450415	4.89E-05
rs29253740	LPE(22:6)	X	140549033	140080162	141181918	4.22E-07	0.954384	3.17048	1422216_at	Mid2	X	140664599	140767715	1.40E-06	0.0485352	1.06158	0.394450415	4.89E-05
rs29256549	LPE(22:6)	X	140556388	140080162	141181918	3.27E-07	0.942239	3.17719	1422216_at	Mid2	X	140664599	140767715	2.18E-05	0.0436169	1.05591	0.394450415	4.89E-05
rs29253665	LPE(22:6)	X	140576010	140080162	141181918	3.02E-07	0.94114	3.1878	1422216_at	Mid2	X	140664599	140767715	1.65E-05	0.0440322	1.05665	0.394450415	4.89E-05
rs29257368	LPE(22:6)	X	140576405	140080162	141181918	3.56E-07	0.969079	3.16297	1422216_at	Mid2	X	140664599	140767715	4.65E-06	0.0468887	1.05851	0.394450415	4.89E-05
rs13484034	LPE(22:6)	X	140678432	140080162	141181918	4.35E-07	0.90479	3.16988	1422216_at	Mid2	X	140664599	140767715	4.16E-06	0.0449587	1.06004	0.394450415	4.89E-05
rs29254715	LPE(22:6)	X	139848768	139810681	140026942	4.69E-07	0.906195	3.16019	1422216_at	Mid2	X	140664599	140767715	5.77E-06	0.0445796	1.0593	0.394450415	4.89E-05
rs29256556	LPE(22:6)	X	139903860	139810681	140026942	2.69E-07	0.954526	3.17102	1422216_at	Mid2	X	140664599	140767715	4.90E-05	0.0422473	1.05339	0.394450415	4.89E-05
rs29254789	LPE(22:6)	X	139907735	139810681	140026942	4.35E-07	0.90479	3.16988	1422216_at	Mid2	X	140664599	140767715	4.16E-06	0.0449587	1.06004	0.394450415	4.89E-05
rs29254445	LPE(22:6)	X	140571798	140080162	141181918	6.84E-07	0.895523	3.11766	1422216_at	Mid2	X	140664599	140767715	7.88E-06	0.044273	1.05867	0.394450415	4.89E-05
rs33847734	LPE(22:6)	X	140687733	140080162	141181918	3.56E-07	0.969079	3.16297	1422216_at	Mid2	X	140664599	140767715	4.65E-06	0.0468887	1.05851	0.394450415	4.89E-05
rs29256169	LPE(22:6)	X	140696912	140080162	141181918	7.36E-07	0.910241	3.11506	1422216_at	Mid2	X	140664599	140767715	7.08E-08	0.0498959	1.06559	0.394450415	4.89E-05
rs29254381	LPE(22:6)	X	140704428	140080162	141181918	7.92E-07	0.911344	3.10482	1422216_at	Mid2	X	140664599	140767715	9.30E-08	0.0496712	1.06505	0.394450415	4.89E-05
rs29254378	LPE(22:6)	X	140704588	140080162	141181918	3.56E-07	0.969079	3.16297	1422216_at	Mid2	X	140664599	140767715	4.65E-06	0.0468887	1.05851	0.394450415	4.89E-05
rs6356680	PE(38:1)	17	72626124	72582555	72670639	2.09E-06	1.10285	3.09845	1451196_at	Ypel5	17	72836704	72851195	6.21E-09	0.100391	1.10957	0.393984814	5.00E-05
rs33682394	PE(38:1)	17	73294033	73272769	73500031	1.78E-06	1.17526	3.65131	1451196_at	Ypel5	17	72836704	72851195	2.36E-07	0.0924633	1.10788	0.393984814	5.00E-05
rs48168824	PE(38:1)	17	72410964	72399968	72508846	3.02E-06	1.10554	3.07348	1451196_at	Ypel5	17	72836704	72851195	9.12E-09	0.101104	1.10938	0.393984814	5.00E-05
rs13477735	Glc-GP(36:3)	4	61857953	59835331	62188670	1.13E-06	0.243101	1.28404	1425343_at	Hdhd3	4	62499008	62503467	6.29E-36	-0.558415	1.76049	-0.407577278	5.02E-05
rs27893225	Glc-GP(36:3)	4	61885307	59835331	62188670	1.13E-06	0.243101	1.28404	1425343_at	Hdhd3	4	62499008	62503467	6.29E-36	-0.558415	1.76049	-0.407577278	5.02E-05
rs27893106	Glc-GP(36:3)	4	62056120	59835331	62188670	1.13E-06	0.243101	1.28404	1425343_at	Hdhd3	4	62499008	62503467	6.29E-36	-0.558415	1.76049	-0.407577278	5.02E-05
rs31799460	Glc-GP(36:3)	4	62015296	59835331	62188670	9.04E-07	0.245052	1.28887	1425343_at	Hdhd3	4	62499008	62503467	9.38E-35	-0.552753	1.75651	-0.407577278	5.02E-05
rs51701580	Cer-PE(42:1)	17	72142085	72117546	72242347	2.35E-06	3.87803	91.5327	1435504_at	Clip4	17	71781947	71858351	6.97E-06	0.0711664	1.08485	0.392941335	5.26E-05
rs31088982	TAG(53:2)	19	22673376	22566014	22698414	3.59E-06	180.883	2.10E+83	1456341_a_at	Klf9	19	23141226	23166911	1.24E-08	-0.103948	1.11743	-0.407221675	5.61E-05
rs31137870	TAG(53:2)	19	22677560	22566014	22698414	3.59E-06	180.883	2.10E+83	1456341_a_at	Klf9	19	23141226	23166911	1.24E-08	-0.103948	1.11743	-0.407221675	5.61E-05
rs30414327	TAG(53:2)	19	22827433	22800209	23041490	3.59E-06	180.883	2.10E+83	1456341_a_at	Klf9	19	23141226	23166911	1.24E-08	-0.103948	1.11743	-0.407221675	5.61E-05
rs30759969	TAG(53:2)	19	22829512	22800209	23041490	3.59E-06	180.883	2.10E+83	1456341_a_at	Klf9	19	23141226	23166911	1.24E-08	-0.103948	1.11743	-0.407221675	5.61E-05
rs6272084	TAG(53:2)	19	22889760	22800209	23041490	3.59E-06	180.883	2.10E+83	1456341_a_at	Klf9	19	23141226	23166911	1.24E-08	-0.103948	1.11743	-0.407221675	5.61E-05
rs30690661	TAG(53:2)	19	22950737	22800209	23041490	3.59E-06	180.883	2.10E+83	1456341_a_at	Klf9	19	23141226	23166911	1.24E-08	-0.103948	1.11743	-0.407221675	5.61E-05
rs31255811	TAG(53:2)	19	22956339	22800209	23041490	3.59E-06	180.883	2.10E+83	1456341_a_at	Klf9	19	23141226	23166911	1.24E-08	-0.103948	1.11743	-0.407221675	5.61E-05
rs30409801	TAG(53:2)	19	23000987	22800209	23041490	3.59E-06	180.883	2.10E+83	1456341_a_at	Klf9	19	23141226	23166911	3.60E-08	-0.0996897	1.11324	-0.407221675	5.61E-05
rs30454937	TAG(53:2)	19	23001103	22800209	23041490	3.59E-06	180.883	2.10E+83	1456341_a_at	Klf9	19	23141226	23166911	3.60E-08	-0.0996897	1.11324	-0.407221675	5.61E-05
rs30564432	TAG(53:2)	19	23037806	22800209	23041490	3.59E-06	180.883	2.10E+83	1456341_a_at	Klf9	19	23141226	23166911	3.60E-08	-0.0996897	1.11324	-0.407221675	5.61E-05
rs4232105	TAG(53:2)	19	23165771	23165771	23474502	4.00E-06	180.591	9.24E+84	1456341_a_at	Klf9	19	23141226	23166911	3.48E-07	-0.0941149	1.10843	-0.407221675	5.61E-05
rs30660945	TAG(53:2)	19	23224595	23165771	23474502	4.00E-06	180.591	9.24E+84	1456341_a_at	Klf9	19	23141226	23166911	3.48E-07	-0.0941149	1.10843	-0.407221675	5.61E-05
rs48120621	TAG(53:2)	19	23253627	23165771	23474502	4.00E-06	180.591	9.24E+84	1456341_a_at	Klf9	19	23141226	23166911	3.48E-07	-0.0941149	1.10843	-0.407221675	5.61E-05
rs47584986	TAG(53:2)	19	23284532	23165771	23474502	4.00E-06	180.591	9.24E+84	1456341_a_at	Klf9	19	23141226	23166911	3.48E-07	-0.0941149	1.10843	-0.407221675	5.61E-05
rs6356668	TAG(53:2)	19	23313526	23165771	23474502	4.00E-06	180.591	9.24E+84	1456341_a_at	Klf9	19	23141226	23166911	3.48E-07	-0.0941149	1.10843	-0.407221675	5.61E-05
rs30757850	TAG(53:2)	19	23324813	23165771	23474502	4.00E-06	180.591	9.24E+84	1456341_a_at	Klf9	19	23141226	23166911	3.48E-07	-0.0941149	1.10843	-0.407221675	5.61E-05
rs30320249	TAG(53:2)	19	23348599	23165771	23474502	4.00E-06	180.591	9.24E+84	1456341_a_at	Klf9	19	23141226	23166911	3.48E-07	-0.0941149	1.10843	-0.407221675	5.61E-05
rs30363155	TAG(53:2)	19	23349316	23165771	23474502	4.00E-06	180.591	9.24E+84	1456341_a_at	Klf9	19	23141226	23166911	3.48E-07	-0.0941149	1.10843	-0.407221675	5.61E-05
rs30408099	TAG(53:2)	19	23349341	23165771	23474502	4.00E-06	180.591	9.24E+84	1456341_a_at	Klf9	19	23141226	23166911	3.48E-07	-0.0941149	1.10843	-0.407221675	5.61E-05
rs31058964	TAG(53:2)	19	23382362	23165771	23474502	4.00E-06	180.591	9.24E+84	1456341_a_at	Klf9	19	23141226	23166911	3.48E-07	-0.0941149	1.10843	-0.407221675	5.61E-05
rs31051479	TAG(53:2)	19	23386313	23165771	23474502	4.00E-06	180.591	9.24E+84	1456341_a_at	Klf9	19	23141226	23166911	3.48E-07	-0.0941149	1.10843	-0.407221675	5.61E-05
rs30706869	TAG(53:2)	19	23474502	23165771	23474502	1.18E-06	187.239	1.47E+89	1456341_a_at	Klf9	19	23141226	23166911	1.13E-05	-0.0839326	1.09706	-0.407221675	5.61E-05
rs31090341	TAG(53:2)	19	23616663	23615613	23748561	1.18E-06	187.239	1.47E+89	1456341_a_at	Klf9	19	23141226	23166911	1.13E-05	-0.0839326	1.09706	-0.407221675	5.61E-05
rs30610541	TAG(53:2)	19	23668621	23615613	23748561	1.18E-06	187.239	1.47E+89	1456341_a_at	Klf9	19	23141226	23166911	1.13E-05	-0.0839326	1.09706	-0.407221675	5.61E-05
rs3706305	TAG(53:2)	19	23669985	23615613	23748561	1.18E-06	187.239	1.47E+89	1456341_a_at	Klf9	19	23141226	23166911	1.13E-05	-0.0839326	1.09706	-0.407221675	5.61E-05
rs6171604	TAG(53:2)	19	23706118	23615613	23748561	2.13E-07	193.462	2.52E+103	1456341_a_at	Klf9	19	23141226	23166911	4.41E-05	-0.0759106	1.09544	-0.407221675	5.61E-05
rs30399033	TAG(53:2)	19	23707025	23615613	23748561	1.18E-06	187.239	1.47E+89	1456341_a_at	Klf9	19	23141226	23166911	1.13E-05	-0.0839326	1.09706	-0.407221675	5.61E-05
rs30855542	TAG(53:2)	19	23707076	23615613	23748561	1.18E-06	187.239	1.47E+89	1456341_a_at	Klf9	19	23141226	23166911	1.13E-05	-0.0839326	1.09706	-0.407221675	5.61E-05
rs30795197	TAG(53:2)	19	23828034	23760766	23866749	1.51E-06	185.818	2.40E+88	1456341_a_at	Klf9	19	23141226	23166911	9.66E-06	-0.0849628	1.09803	-0.407221675	5.61E-05
rs6208554	TAG(53:2)	19	23838863	23760766	23866749	1.18E-06	187.239	1.47E+89	1456341_a_at	Klf9	19	23141226	23166911	1.13E-05	-0.0839326	1.09706	-0.407221675	5.61E-05
rs47442967	TAG(53:2)	19	22694914	22566014	22698414	3.10E-06	182.045	7.79E+84	1456341_a_at	Klf9	19	23141226	23166911	1.39E-07	-0.0970134	1.11019	-0.407221675	5.61E-05
rs50936033	TAG(53:2)	19	22694972	22566014	22698414	3.59E-06	180.883	2.10E+83	1456341_a_at	Klf9	19	23141226	23166911	1.24E-08	-0.103948	1.11743	-0.407221675	5.61E-05
rs49166498	TAG(53:2)	19	23404228	23165771	23474502	4.00E-06	180.591	9.24E+84	1456341_a_at	Klf9	19	23141226	23166911	3.48E-07	-0.0941149	1.10843	-0.407221675	5.61E-05
rs51413273	TAG(53:2)	19	23662028	23615613	23748561	1.57E-06	187.099	7.26E+88	1456341_a_at	Klf9	19	23141226	23166911	1.12E-05	-0.0844188	1.09746	-0.407221675	5.61E-05
rs50386702	TAG(53:2)	19	23826339	23760766	23866749	1.18E-06	187.239	1.47E+89	1456341_a_at	Klf9	19	23141226	23166911	1.13E-05	-0.0839326	1.09706	-0.407221675	5.61E-05
rs50976227	TAG(53:2)	19	23826356	23760766	23866749	1.18E-06	187.239	1.47E+89	1456341_a_at	Klf9	19	23141226	23166911	1.13E-05	-0.0839326	1.09706	-0.407221675	5.61E-05
rs37139248	TAG(53:2)	19	22624436	22566014	22698414	3.59E-06	180.883	2.10E+83	1456341_a_at	Klf9	19	23141226	23166911	1.24E-08	-0.103948	1.11743	-0.407221675	5.61E-05
rs37739398	TAG(53:2)	19	22624839	22566014	22698414	2.98E-06	182.066	3.55E+84	1456341_a_at	Klf9	19	23141226	23166911	9.60E-09	-0.104318	1.11953	-0.407221675	5.61E-05
rs36566224	TAG(53:2)	19	22669156	22566014	22698414	3.59E-06	180.883	2.10E+83	1456341_a_at	Klf9	19	23141226	23166911	1.24E-08	-0.103948	1.11743	-0.407221675	5.61E-05
rs37162165	TAG(53:2)	19	22669711	22566014	22698414	3.59E-06	180.883	2.10E+83	1456341_a_at	Klf9	19	23141226	23166911	1.24E-08	-0.103948	1.11743	-0.407221675	5.61E-05
rs30994112	TAG(53:2)	19	22675905	22566014	22698414	3.59E-06	180.883	2.10E+83	1456341_a_at	Klf9	19	23141226	23166911	1.24E-08	-0.103948	1.11743	-0.407221675	5.61E-05
rs37064854	TAG(53:2)	19	22696810	22566014	22698414	3.59E-06	180.883	2.10E+83	1456341_a_at	Klf9	19	23141226	23166911	1.24E-08	-0.103948	1.11743	-0.407221675	5.61E-05
rs36735497	TAG(53:2)	19	22698078	22566014	22698414	3.59E-06	180.883	2.10E+83	1456341_a_at	Klf9	19	23141226	23166911	1.24E-08	-0.103948	1.11743	-0.407221675	5.61E-05
rs37944387	TAG(53:2)	19	22718056	22704531	22780737	3.59E-06	180.883	2.10E+83	1456341_a_at	Klf9	19	23141226	23166911	1.24E-08	-0.103948	1.11743	-0.407221675	5.61E-05
rs39957932	TAG(53:2)	19	22775871	22704531	22780737	3.59E-06	180.883	2.10E+83	1456341_a_at	Klf9	19	23141226	23166911	1.24E-08	-0.103948	1.11743	-0.407221675	5.61E-05
rs36704171	TAG(53:2)	19	22800209	22800209	23041490	1.74E-06	186.112	7.99E+87	1456341_a_at	Klf9	19	23141226	23166911	1.12E-07	-0.0977929	1.11219	-0.407221675	5.61E-05
rs31271872	TAG(53:2)	19	22809831	22800209	23041490	3.59E-06	180.883	2.10E+83	1456341_a_at	Klf9	19	23141226	23166911	1.24E-08	-0.103948	1.11743	-0.407221675	5.61E-05
rs37381030	TAG(53:2)	19	22819838	22800209	23041490	3.59E-06	180.883	2.10E+83	1456341_a_at	Klf9	19	23141226	23166911	1.24E-08	-0.103948	1.11743	-0.407221675	5.61E-05
rs36753076	TAG(53:2)	19	22854943	22800209	23041490	3.59E-06	180.883	2.10E+83	1456341_a_at	Klf9	19	23141226	23166911	1.24E-08	-0.103948	1.11743	-0.407221675	5.61E-05
rs37468226	TAG(53:2)	19	22881144	22800209	23041490	3.59E-06	180.883	2.10E+83	1456341_a_at	Klf9	19	23141226	23166911	1.24E-08	-0.103948	1.11743	-0.407221675	5.61E-05
rs37339801	TAG(53:2)	19	22925600	22800209	23041490	3.59E-06	180.883	2.10E+83	1456341_a_at	Klf9	19	23141226	23166911	1.24E-08	-0.103948	1.11743	-0.407221675	5.61E-05
rs36653666	TAG(53:2)	19	22936863	22800209	23041490	3.59E-06	180.883	2.10E+83	1456341_a_at	Klf9	19	23141226	23166911	1.24E-08	-0.103948	1.11743	-0.407221675	5.61E-05
rs39654864	TAG(53:2)	19	23037376	22800209	23041490	3.59E-06	180.883	2.10E+83	1456341_a_at	Klf9	19	23141226	23166911	3.60E-08	-0.0996897	1.11324	-0.407221675	5.61E-05
rs30987014	TAG(53:2)	19	23040455	22800209	23041490	1.74E-06	186.112	7.99E+87	1456341_a_at	Klf9	19	23141226	23166911	3.19E-07	-0.0933757	1.10777	-0.407221675	5.61E-05
rs37617621	TAG(53:2)	19	23057847	23042540	23062091	3.59E-06	180.883	2.10E+83	1456341_a_at	Klf9	19	23141226	23166911	3.60E-08	-0.0996897	1.11324	-0.407221675	5.61E-05
rs50366604	TAG(53:2)	19	23240117	23165771	23474502	4.00E-06	180.591	9.24E+84	1456341_a_at	Klf9	19	23141226	23166911	3.48E-07	-0.0941149	1.10843	-0.407221675	5.61E-05
rs30761374	TAG(53:2)	19	23326313	23165771	23474502	2.00E-06	186.166	2.11E+88	1456341_a_at	Klf9	19	23141226	23166911	2.84E-07	-0.0948874	1.11009	-0.407221675	5.61E-05
rs30751662	TAG(53:2)	19	23327317	23165771	23474502	3.32E-06	182.179	7.68E+86	1456341_a_at	Klf9	19	23141226	23166911	2.98E-06	-0.0870797	1.10096	-0.407221675	5.61E-05
rs36323629	TAG(53:2)	19	23342485	23165771	23474502	4.00E-06	180.591	9.24E+84	1456341_a_at	Klf9	19	23141226	23166911	3.48E-07	-0.0941149	1.10843	-0.407221675	5.61E-05
rs38156116	TAG(53:2)	19	23411242	23165771	23474502	4.00E-06	180.591	9.24E+84	1456341_a_at	Klf9	19	23141226	23166911	3.48E-07	-0.0941149	1.10843	-0.407221675	5.61E-05
rs37046215	TAG(53:2)	19	23411460	23165771	23474502	2.00E-06	186.166	2.11E+88	1456341_a_at	Klf9	19	23141226	23166911	2.84E-07	-0.0948874	1.11009	-0.407221675	5.61E-05
rs30692951	TAG(53:2)	19	23416811	23165771	23474502	4.00E-06	180.591	9.24E+84	1456341_a_at	Klf9	19	23141226	23166911	3.48E-07	-0.0941149	1.10843	-0.407221675	5.61E-05
rs30456167	TAG(53:2)	19	23417338	23165771	23474502	4.00E-06	180.591	9.24E+84	1456341_a_at	Klf9	19	23141226	23166911	3.48E-07	-0.0941149	1.10843	-0.407221675	5.61E-05
rs37978982	TAG(53:2)	19	23474265	23165771	23474502	1.18E-06	187.239	1.47E+89	1456341_a_at	Klf9	19	23141226	23166911	2.08E-05	-0.0812667	1.09296	-0.407221675	5.61E-05
rs37170056	TAG(53:2)	19	23475011	23474930	23553037	1.18E-06	187.239	1.47E+89	1456341_a_at	Klf9	19	23141226	23166911	1.13E-05	-0.0839326	1.09706	-0.407221675	5.61E-05
rs37470134	TAG(53:2)	19	23530189	23474930	23553037	1.18E-06	187.239	1.47E+89	1456341_a_at	Klf9	19	23141226	23166911	1.13E-05	-0.0839326	1.09706	-0.407221675	5.61E-05
rs36828267	TAG(53:2)	19	23553037	23474930	23553037	1.18E-06	187.239	1.47E+89	1456341_a_at	Klf9	19	23141226	23166911	1.13E-05	-0.0839326	1.09706	-0.407221675	5.61E-05
rs30417570	TAG(53:2)	19	23583173	23579339	23586217	3.44E-07	195.371	2.37E+98	1456341_a_at	Klf9	19	23141226	23166911	2.71E-05	-0.0794959	1.09702	-0.407221675	5.61E-05
rs38682790	TAG(53:2)	19	23610714	23593932	23611916	1.18E-06	187.239	1.47E+89	1456341_a_at	Klf9	19	23141226	23166911	1.13E-05	-0.0839326	1.09706	-0.407221675	5.61E-05
rs37415180	TAG(53:2)	19	23615613	23615613	23748561	6.23E-07	191.264	2.50E+92	1456341_a_at	Klf9	19	23141226	23166911	8.72E-06	-0.0847042	1.09904	-0.407221675	5.61E-05
rs38417851	TAG(53:2)	19	23676783	23615613	23748561	1.18E-06	187.239	1.47E+89	1456341_a_at	Klf9	19	23141226	23166911	1.13E-05	-0.0839326	1.09706	-0.407221675	5.61E-05
rs38688531	TAG(53:2)	19	23710594	23615613	23748561	1.18E-06	187.239	1.47E+89	1456341_a_at	Klf9	19	23141226	23166911	1.13E-05	-0.0839326	1.09706	-0.407221675	5.61E-05
rs31047545	TAG(53:2)	19	23722854	23615613	23748561	1.18E-06	187.239	1.47E+89	1456341_a_at	Klf9	19	23141226	23166911	1.13E-05	-0.0839326	1.09706	-0.407221675	5.61E-05
rs30848291	TAG(53:2)	19	23723866	23615613	23748561	1.18E-06	187.239	1.47E+89	1456341_a_at	Klf9	19	23141226	23166911	1.13E-05	-0.0839326	1.09706	-0.407221675	5.61E-05
rs37546837	TAG(53:2)	19	23745612	23615613	23748561	1.18E-06	187.239	1.47E+89	1456341_a_at	Klf9	19	23141226	23166911	1.13E-05	-0.0839326	1.09706	-0.407221675	5.61E-05
rs30752846	TAG(53:2)	19	23771167	23760766	23866749	1.18E-06	187.239	1.47E+89	1456341_a_at	Klf9	19	23141226	23166911	1.13E-05	-0.0839326	1.09706	-0.407221675	5.61E-05
rs37974277	TAG(53:2)	19	23806816	23760766	23866749	1.18E-06	187.239	1.47E+89	1456341_a_at	Klf9	19	23141226	23166911	1.13E-05	-0.0839326	1.09706	-0.407221675	5.61E-05
rs37142823	TAG(53:2)	19	23807823	23760766	23866749	1.18E-06	187.239	1.47E+89	1456341_a_at	Klf9	19	23141226	23166911	1.13E-05	-0.0839326	1.09706	-0.407221675	5.61E-05
rs37985379	TAG(53:2)	19	23808011	23760766	23866749	1.18E-06	187.239	1.47E+89	1456341_a_at	Klf9	19	23141226	23166911	1.13E-05	-0.0839326	1.09706	-0.407221675	5.61E-05
rs36979400	TAG(53:2)	19	23808023	23760766	23866749	1.18E-06	187.239	1.47E+89	1456341_a_at	Klf9	19	23141226	23166911	1.13E-05	-0.0839326	1.09706	-0.407221675	5.61E-05
rs6278886	TAG(53:2)	19	23809330	23760766	23866749	1.18E-06	187.239	1.47E+89	1456341_a_at	Klf9	19	23141226	23166911	1.13E-05	-0.0839326	1.09706	-0.407221675	5.61E-05
rs39141987	TAG(53:2)	19	23831027	23760766	23866749	2.33E-06	182.359	9.75E+88	1456341_a_at	Klf9	19	23141226	23166911	9.54E-06	-0.0843258	1.09931	-0.407221675	5.61E-05
rs31995360	PE(38:2)	7	45575672	45552563	45851729	2.18E-06	6.10014	979.925	1434906_at	0610005C13Rik	7	45567795	45575327	3.29E-18	-0.384119	1.54796	-0.391253674	5.70E-05
rs31194008	PE(38:2)	7	45624243	45552563	45851729	2.18E-06	6.10014	979.925	1434906_at	0610005C13Rik	7	45567795	45575327	3.29E-18	-0.384119	1.54796	-0.391253674	5.70E-05
rs46832188	PE(38:2)	7	45568838	45552563	45851729	2.18E-06	6.10014	979.925	1434906_at	0610005C13Rik	7	45567795	45575327	3.29E-18	-0.384119	1.54796	-0.391253674	5.70E-05
rs32759626	PE(38:2)	7	46057894	45974417	46080401	3.22E-06	6.00002	995.737	1434906_at	0610005C13Rik	7	45567795	45575327	1.79E-14	-0.348654	1.49891	-0.391253674	5.70E-05
rs31995360	PE(38:2)	7	45575672	45552563	45851729	2.18E-06	6.10014	979.925	1424379_at	Car11	7	45699843	45704682	5.79E-18	0.103995	1.12558	0.391253674	5.70E-05
rs31194008	PE(38:2)	7	45624243	45552563	45851729	2.18E-06	6.10014	979.925	1424379_at	Car11	7	45699843	45704682	5.79E-18	0.103995	1.12558	0.391253674	5.70E-05
rs46832188	PE(38:2)	7	45568838	45552563	45851729	2.18E-06	6.10014	979.925	1424379_at	Car11	7	45699843	45704682	5.79E-18	0.103995	1.12558	0.391253674	5.70E-05
rs32759626	PE(38:2)	7	46057894	45974417	46080401	3.22E-06	6.00002	995.737	1424379_at	Car11	7	45699843	45704682	9.63E-13	0.0909393	1.11134	0.391253674	5.70E-05
rs30753390	TAG(53:3)	19	6876169	6516097	6980769	3.28E-06	113.633	3.66E+59	1418101_a_at	Rtn3	19	7425901	7483289	2.53E-20	-0.151286	1.19961	-0.404318222	5.83E-05
rs31295304	TAG(53:3)	19	6909355	6516097	6980769	2.11E-06	113.823	5.56E+60	1418101_a_at	Rtn3	19	7425901	7483289	5.33E-17	-0.136008	1.18016	-0.404318222	5.83E-05
rs16783874	TAG(53:3)	19	6914537	6516097	6980769	2.16E-06	116.363	7.16E+59	1418101_a_at	Rtn3	19	7425901	7483289	1.66E-21	-0.156577	1.20428	-0.404318222	5.83E-05
rs30603398	TAG(53:3)	19	6980769	6516097	6980769	2.16E-06	116.363	7.16E+59	1418101_a_at	Rtn3	19	7425901	7483289	1.66E-21	-0.156577	1.20428	-0.404318222	5.83E-05
rs30423464	TAG(53:3)	19	7549657	7180479	8688806	7.85E-08	126.584	1.35E+64	1418101_a_at	Rtn3	19	7425901	7483289	1.00E-29	-0.166356	1.21161	-0.404318222	5.83E-05
rs36824688	TAG(53:3)	19	7835729	7180479	8688806	9.02E-08	125.634	6.79E+63	1418101_a_at	Rtn3	19	7425901	7483289	4.19E-30	-0.165613	1.21126	-0.404318222	5.83E-05
rs51642321	TAG(53:3)	19	6647014	6516097	6980769	2.16E-06	116.363	7.16E+59	1418101_a_at	Rtn3	19	7425901	7483289	1.66E-21	-0.156577	1.20428	-0.404318222	5.83E-05
rs31256026	TAG(53:3)	19	6949235	6516097	6980769	2.16E-06	116.363	7.16E+59	1418101_a_at	Rtn3	19	7425901	7483289	1.66E-21	-0.156577	1.20428	-0.404318222	5.83E-05
rs36684295	TAG(53:3)	19	7180479	7180479	8688806	1.37E-07	122.993	4.72E+63	1418101_a_at	Rtn3	19	7425901	7483289	2.03E-29	-0.158076	1.20348	-0.404318222	5.83E-05
rs31006882	TAG(53:3)	19	7541413	7180479	8688806	9.02E-08	125.634	6.79E+63	1418101_a_at	Rtn3	19	7425901	7483289	4.19E-30	-0.165613	1.21126	-0.404318222	5.83E-05
rs36900409	TAG(53:3)	19	7556367	7180479	8688806	5.84E-07	117.194	4.70E+60	1418101_a_at	Rtn3	19	7425901	7483289	3.48E-26	-0.155225	1.19947	-0.404318222	5.83E-05
rs37160984	TAG(53:3)	19	7560154	7180479	8688806	5.46E-08	126.955	4.79E+65	1418101_a_at	Rtn3	19	7425901	7483289	6.11E-30	-0.164529	1.21256	-0.404318222	5.83E-05
rs31220690	TAG(53:3)	19	7562755	7180479	8688806	9.02E-08	125.634	6.79E+63	1418101_a_at	Rtn3	19	7425901	7483289	4.19E-30	-0.165613	1.21126	-0.404318222	5.83E-05
rs30354447	TAG(53:3)	19	7567333	7180479	8688806	9.02E-08	125.634	6.79E+63	1418101_a_at	Rtn3	19	7425901	7483289	4.19E-30	-0.165613	1.21126	-0.404318222	5.83E-05
rs37093558	TAG(53:3)	19	7581688	7180479	8688806	9.02E-08	125.634	6.79E+63	1418101_a_at	Rtn3	19	7425901	7483289	4.19E-30	-0.165613	1.21126	-0.404318222	5.83E-05
rs36703909	TAG(53:3)	19	8475122	7180479	8688806	9.02E-08	125.634	6.79E+63	1418101_a_at	Rtn3	19	7425901	7483289	4.19E-30	-0.165613	1.21126	-0.404318222	5.83E-05
rs13477735	Glc-GP(36:3)	4	61857953	59835331	62188670	1.13E-06	0.243101	1.28404	1424877_a_at	Alad	4	62509169	62519918	7.40E-43	-0.518428	1.69062	-0.403426662	6.08E-05
rs27893225	Glc-GP(36:3)	4	61885307	59835331	62188670	1.13E-06	0.243101	1.28404	1424877_a_at	Alad	4	62509169	62519918	7.40E-43	-0.518428	1.69062	-0.403426662	6.08E-05
rs27893106	Glc-GP(36:3)	4	62056120	59835331	62188670	1.13E-06	0.243101	1.28404	1424877_a_at	Alad	4	62509169	62519918	7.40E-43	-0.518428	1.69062	-0.403426662	6.08E-05
rs31799460	Glc-GP(36:3)	4	62015296	59835331	62188670	9.04E-07	0.245052	1.28887	1424877_a_at	Alad	4	62509169	62519918	1.86E-41	-0.513981	1.68846	-0.403426662	6.08E-05
rs31295304	TAG(51:3)	19	6909355	6516097	6980769	3.80E-06	120.868	5.15E+63	1418101_a_at	Rtn3	19	7425901	7483289	5.33E-17	-0.136008	1.18016	-0.409652598	6.09E-05
rs16783874	TAG(51:3)	19	6914537	6516097	6980769	3.31E-06	124.327	1.52E+63	1418101_a_at	Rtn3	19	7425901	7483289	1.66E-21	-0.156577	1.20428	-0.409652598	6.09E-05
rs30603398	TAG(51:3)	19	6980769	6516097	6980769	3.31E-06	124.327	1.52E+63	1418101_a_at	Rtn3	19	7425901	7483289	1.66E-21	-0.156577	1.20428	-0.409652598	6.09E-05
rs30423464	TAG(51:3)	19	7549657	7180479	8688806	1.66E-07	135.341	5.94E+67	1418101_a_at	Rtn3	19	7425901	7483289	1.00E-29	-0.166356	1.21161	-0.409652598	6.09E-05
rs36824688	TAG(51:3)	19	7835729	7180479	8688806	1.51E-07	135.164	7.57E+67	1418101_a_at	Rtn3	19	7425901	7483289	4.19E-30	-0.165613	1.21126	-0.409652598	6.09E-05
rs51642321	TAG(51:3)	19	6647014	6516097	6980769	3.31E-06	124.327	1.52E+63	1418101_a_at	Rtn3	19	7425901	7483289	1.66E-21	-0.156577	1.20428	-0.409652598	6.09E-05
rs31256026	TAG(51:3)	19	6949235	6516097	6980769	3.31E-06	124.327	1.52E+63	1418101_a_at	Rtn3	19	7425901	7483289	1.66E-21	-0.156577	1.20428	-0.409652598	6.09E-05
rs36684295	TAG(51:3)	19	7180479	7180479	8688806	2.57E-07	131.622	2.02E+67	1418101_a_at	Rtn3	19	7425901	7483289	2.03E-29	-0.158076	1.20348	-0.409652598	6.09E-05
rs31006882	TAG(51:3)	19	7541413	7180479	8688806	1.51E-07	135.164	7.57E+67	1418101_a_at	Rtn3	19	7425901	7483289	4.19E-30	-0.165613	1.21126	-0.409652598	6.09E-05
rs36900409	TAG(51:3)	19	7556367	7180479	8688806	7.62E-07	126.651	5.80E+64	1418101_a_at	Rtn3	19	7425901	7483289	3.48E-26	-0.155225	1.19947	-0.409652598	6.09E-05
rs37160984	TAG(51:3)	19	7560154	7180479	8688806	1.30E-07	135.334	1.50E+69	1418101_a_at	Rtn3	19	7425901	7483289	6.11E-30	-0.164529	1.21256	-0.409652598	6.09E-05
rs31220690	TAG(51:3)	19	7562755	7180479	8688806	1.51E-07	135.164	7.57E+67	1418101_a_at	Rtn3	19	7425901	7483289	4.19E-30	-0.165613	1.21126	-0.409652598	6.09E-05
rs30354447	TAG(51:3)	19	7567333	7180479	8688806	1.51E-07	135.164	7.57E+67	1418101_a_at	Rtn3	19	7425901	7483289	4.19E-30	-0.165613	1.21126	-0.409652598	6.09E-05
rs37093558	TAG(51:3)	19	7581688	7180479	8688806	1.51E-07	135.164	7.57E+67	1418101_a_at	Rtn3	19	7425901	7483289	4.19E-30	-0.165613	1.21126	-0.409652598	6.09E-05
rs36703909	TAG(51:3)	19	8475122	7180479	8688806	1.51E-07	135.164	7.57E+67	1418101_a_at	Rtn3	19	7425901	7483289	4.19E-30	-0.165613	1.21126	-0.409652598	6.09E-05
rs27961268	LPC(20:3)	2	70945036	70157761	71677186	1.31E-07	23.8402	1.19968E+13	1415841_at	Dync1i2	2	71211706	71263303	7.60E-05	-0.0413802	1.05263	-0.388059842	6.63E-05
rs28005514	LPC(20:3)	2	70991652	70157761	71677186	1.01E-06	21.9849	1.05577E+12	1415841_at	Dync1i2	2	71211706	71263303	3.71E-05	-0.0422101	1.0536	-0.388059842	6.63E-05
rs27954455	LPC(20:3)	2	71149175	70157761	71677186	1.96E-06	22.0137	2.18448E+12	1415841_at	Dync1i2	2	71211706	71263303	5.31E-05	-0.042183	1.0546	-0.388059842	6.63E-05
rs3655028	LPC(20:3)	2	71151700	70157761	71677186	1.96E-06	22.0137	2.18448E+12	1415841_at	Dync1i2	2	71211706	71263303	5.31E-05	-0.042183	1.0546	-0.388059842	6.63E-05
rs27954296	LPC(20:3)	2	71177374	70157761	71677186	3.22E-06	21.4081	9.43138E+11	1415841_at	Dync1i2	2	71211706	71263303	2.23E-05	-0.043745	1.05659	-0.388059842	6.63E-05
rs27954281	LPC(20:3)	2	71179899	70157761	71677186	1.96E-06	22.0137	2.18448E+12	1415841_at	Dync1i2	2	71211706	71263303	5.31E-05	-0.042183	1.0546	-0.388059842	6.63E-05
rs28322831	LPC(20:3)	2	71225719	70157761	71677186	1.96E-06	22.0137	2.18448E+12	1415841_at	Dync1i2	2	71211706	71263303	5.31E-05	-0.042183	1.0546	-0.388059842	6.63E-05
rs28322759	LPC(20:3)	2	71250084	70157761	71677186	1.96E-06	22.0137	2.18448E+12	1415841_at	Dync1i2	2	71211706	71263303	5.31E-05	-0.042183	1.0546	-0.388059842	6.63E-05
rs28322624	LPC(20:3)	2	71271876	70157761	71677186	3.12E-06	21.7102	1.31581E+12	1415841_at	Dync1i2	2	71211706	71263303	5.33E-05	-0.0421941	1.05442	-0.388059842	6.63E-05
rs4223212	LPC(20:3)	2	71274980	70157761	71677186	1.96E-06	22.0137	2.18448E+12	1415841_at	Dync1i2	2	71211706	71263303	5.31E-05	-0.042183	1.0546	-0.388059842	6.63E-05
rs28314034	LPC(20:3)	2	71315477	70157761	71677186	3.25E-06	21.7149	1.32383E+12	1415841_at	Dync1i2	2	71211706	71263303	5.25E-05	-0.042349	1.05463	-0.388059842	6.63E-05
rs28296461	LPC(20:3)	2	71351373	70157761	71677186	3.25E-06	21.7149	1.32383E+12	1415841_at	Dync1i2	2	71211706	71263303	5.25E-05	-0.042349	1.05463	-0.388059842	6.63E-05
rs28296420	LPC(20:3)	2	71359267	70157761	71677186	1.96E-06	22.0137	2.18448E+12	1415841_at	Dync1i2	2	71211706	71263303	5.31E-05	-0.042183	1.0546	-0.388059842	6.63E-05
rs28296363	LPC(20:3)	2	71415781	70157761	71677186	1.96E-06	22.0137	2.18448E+12	1415841_at	Dync1i2	2	71211706	71263303	5.31E-05	-0.042183	1.0546	-0.388059842	6.63E-05
rs28296343	LPC(20:3)	2	71424613	70157761	71677186	1.96E-06	22.0137	2.18448E+12	1415841_at	Dync1i2	2	71211706	71263303	5.31E-05	-0.042183	1.0546	-0.388059842	6.63E-05
rs28296307	LPC(20:3)	2	71442234	70157761	71677186	1.40E-06	22.3447	2.97419E+12	1415841_at	Dync1i2	2	71211706	71263303	4.24E-05	-0.0428589	1.0553	-0.388059842	6.63E-05
rs28296276	LPC(20:3)	2	71454717	70157761	71677186	1.96E-06	22.0137	2.18448E+12	1415841_at	Dync1i2	2	71211706	71263303	5.31E-05	-0.042183	1.0546	-0.388059842	6.63E-05
rs28296204	LPC(20:3)	2	71498523	70157761	71677186	1.96E-06	22.0137	2.18448E+12	1415841_at	Dync1i2	2	71211706	71263303	5.31E-05	-0.042183	1.0546	-0.388059842	6.63E-05
rs28296200	LPC(20:3)	2	71500192	70157761	71677186	1.96E-06	22.0137	2.18448E+12	1415841_at	Dync1i2	2	71211706	71263303	5.31E-05	-0.042183	1.0546	-0.388059842	6.63E-05
rs27985349	LPC(20:3)	2	71534376	70157761	71677186	3.22E-06	21.4081	9.43138E+11	1415841_at	Dync1i2	2	71211706	71263303	2.23E-05	-0.043745	1.05659	-0.388059842	6.63E-05
rs27985348	LPC(20:3)	2	71534716	70157761	71677186	1.96E-06	22.0137	2.18448E+12	1415841_at	Dync1i2	2	71211706	71263303	5.31E-05	-0.042183	1.0546	-0.388059842	6.63E-05
rs27961288	LPC(20:3)	2	70940470	70157761	71677186	1.31E-07	23.8402	1.19968E+13	1415841_at	Dync1i2	2	71211706	71263303	7.60E-05	-0.0413802	1.05263	-0.388059842	6.63E-05
rs28005513	LPC(20:3)	2	70991680	70157761	71677186	1.31E-07	23.8402	1.19968E+13	1415841_at	Dync1i2	2	71211706	71263303	7.60E-05	-0.0413802	1.05263	-0.388059842	6.63E-05
rs28005495	LPC(20:3)	2	70996467	70157761	71677186	1.31E-07	23.8402	1.19968E+13	1415841_at	Dync1i2	2	71211706	71263303	7.60E-05	-0.0413802	1.05263	-0.388059842	6.63E-05
rs28005489	LPC(20:3)	2	70998595	70157761	71677186	1.31E-07	23.8402	1.19968E+13	1415841_at	Dync1i2	2	71211706	71263303	7.60E-05	-0.0413802	1.05263	-0.388059842	6.63E-05
rs28329488	LPC(20:3)	2	71203760	70157761	71677186	1.96E-06	22.0137	2.18448E+12	1415841_at	Dync1i2	2	71211706	71263303	5.31E-05	-0.042183	1.0546	-0.388059842	6.63E-05
rs28322627	LPC(20:3)	2	71271473	70157761	71677186	1.96E-06	22.0137	2.18448E+12	1415841_at	Dync1i2	2	71211706	71263303	5.31E-05	-0.042183	1.0546	-0.388059842	6.63E-05
rs28322588	LPC(20:3)	2	71277396	70157761	71677186	2.13E-06	22.138	2.74044E+12	1415841_at	Dync1i2	2	71211706	71263303	6.79E-05	-0.0418755	1.05427	-0.388059842	6.63E-05
rs28314035	LPC(20:3)	2	71315427	70157761	71677186	1.96E-06	22.0137	2.18448E+12	1415841_at	Dync1i2	2	71211706	71263303	5.31E-05	-0.042183	1.0546	-0.388059842	6.63E-05
rs28313897	LPC(20:3)	2	71345123	70157761	71677186	1.96E-06	22.0137	2.18448E+12	1415841_at	Dync1i2	2	71211706	71263303	5.31E-05	-0.042183	1.0546	-0.388059842	6.63E-05
rs28296423	LPC(20:3)	2	71358782	70157761	71677186	1.96E-06	22.0137	2.18448E+12	1415841_at	Dync1i2	2	71211706	71263303	5.31E-05	-0.042183	1.0546	-0.388059842	6.63E-05
rs28296422	LPC(20:3)	2	71358955	70157761	71677186	1.96E-06	22.0137	2.18448E+12	1415841_at	Dync1i2	2	71211706	71263303	5.31E-05	-0.042183	1.0546	-0.388059842	6.63E-05
rs28296421	LPC(20:3)	2	71359150	70157761	71677186	2.13E-06	22.138	2.74044E+12	1415841_at	Dync1i2	2	71211706	71263303	6.79E-05	-0.0418755	1.05427	-0.388059842	6.63E-05
rs28296261	LPC(20:3)	2	71459121	70157761	71677186	1.96E-06	22.0137	2.18448E+12	1415841_at	Dync1i2	2	71211706	71263303	5.31E-05	-0.042183	1.0546	-0.388059842	6.63E-05
rs28296205	LPC(20:3)	2	71498172	70157761	71677186	1.96E-06	22.0137	2.18448E+12	1415841_at	Dync1i2	2	71211706	71263303	5.31E-05	-0.042183	1.0546	-0.388059842	6.63E-05
rs28296180	LPC(20:3)	2	71505033	70157761	71677186	2.51E-06	21.8483	2.59965E+12	1415841_at	Dync1i2	2	71211706	71263303	1.61E-05	-0.0450407	1.05986	-0.388059842	6.63E-05
rs27985311	LPC(20:3)	2	71578086	70157761	71677186	2.29E-06	21.7074	1.41348E+12	1415841_at	Dync1i2	2	71211706	71263303	7.16E-05	-0.0413209	1.05337	-0.388059842	6.63E-05
rs30753390	TAG(53:3)	19	6876169	6516097	6980769	3.28E-06	113.633	3.66E+59	1424498_at	Atl3	19	7494040	7538608	9.12E-13	0.0936623	1.11927	0.399988243	7.12E-05
rs31295304	TAG(53:3)	19	6909355	6516097	6980769	2.11E-06	113.823	5.56E+60	1424498_at	Atl3	19	7494040	7538608	5.67E-12	0.0896844	1.11542	0.399988243	7.12E-05
rs16783874	TAG(53:3)	19	6914537	6516097	6980769	2.16E-06	116.363	7.16E+59	1424498_at	Atl3	19	7494040	7538608	2.35E-12	0.0924023	1.11594	0.399988243	7.12E-05
rs30603398	TAG(53:3)	19	6980769	6516097	6980769	2.16E-06	116.363	7.16E+59	1424498_at	Atl3	19	7494040	7538608	2.35E-12	0.0924023	1.11594	0.399988243	7.12E-05
rs30423464	TAG(53:3)	19	7549657	7180479	8688806	7.85E-08	126.584	1.35E+64	1424498_at	Atl3	19	7494040	7538608	1.82E-12	0.091631	1.11152	0.399988243	7.12E-05
rs36824688	TAG(53:3)	19	7835729	7180479	8688806	9.02E-08	125.634	6.79E+63	1424498_at	Atl3	19	7494040	7538608	3.44E-12	0.0900736	1.10987	0.399988243	7.12E-05
rs30319629	TAG(53:3)	19	8535902	7180479	8688806	9.02E-08	125.634	6.79E+63	1424498_at	Atl3	19	7494040	7538608	3.44E-12	0.0900736	1.10987	0.399988243	7.12E-05
rs51642321	TAG(53:3)	19	6647014	6516097	6980769	2.16E-06	116.363	7.16E+59	1424498_at	Atl3	19	7494040	7538608	2.35E-12	0.0924023	1.11594	0.399988243	7.12E-05
rs31256026	TAG(53:3)	19	6949235	6516097	6980769	2.16E-06	116.363	7.16E+59	1424498_at	Atl3	19	7494040	7538608	2.35E-12	0.0924023	1.11594	0.399988243	7.12E-05
rs36684295	TAG(53:3)	19	7180479	7180479	8688806	1.37E-07	122.993	4.72E+63	1424498_at	Atl3	19	7494040	7538608	8.11E-12	0.0877301	1.10826	0.399988243	7.12E-05
rs31006882	TAG(53:3)	19	7541413	7180479	8688806	9.02E-08	125.634	6.79E+63	1424498_at	Atl3	19	7494040	7538608	3.44E-12	0.0900736	1.10987	0.399988243	7.12E-05
rs36900409	TAG(53:3)	19	7556367	7180479	8688806	5.84E-07	117.194	4.70E+60	1424498_at	Atl3	19	7494040	7538608	2.37E-12	0.0902015	1.11148	0.399988243	7.12E-05
rs37160984	TAG(53:3)	19	7560154	7180479	8688806	5.46E-08	126.955	4.79E+65	1424498_at	Atl3	19	7494040	7538608	3.98E-12	0.0894979	1.11053	0.399988243	7.12E-05
rs31220690	TAG(53:3)	19	7562755	7180479	8688806	9.02E-08	125.634	6.79E+63	1424498_at	Atl3	19	7494040	7538608	3.44E-12	0.0900736	1.10987	0.399988243	7.12E-05
rs30354447	TAG(53:3)	19	7567333	7180479	8688806	9.02E-08	125.634	6.79E+63	1424498_at	Atl3	19	7494040	7538608	3.44E-12	0.0900736	1.10987	0.399988243	7.12E-05
rs37093558	TAG(53:3)	19	7581688	7180479	8688806	9.02E-08	125.634	6.79E+63	1424498_at	Atl3	19	7494040	7538608	3.44E-12	0.0900736	1.10987	0.399988243	7.12E-05
rs36703909	TAG(53:3)	19	8475122	7180479	8688806	9.02E-08	125.634	6.79E+63	1424498_at	Atl3	19	7494040	7538608	3.44E-12	0.0900736	1.10987	0.399988243	7.12E-05
rs30321879	TAG(53:3)	19	8524825	7180479	8688806	9.02E-08	125.634	6.79E+63	1424498_at	Atl3	19	7494040	7538608	3.44E-12	0.0900736	1.10987	0.399988243	7.12E-05
rs31088982	TAG(53:2)	19	22673376	22566014	22698414	3.59E-06	180.883	2.10E+83	1436763_a_at	Klf9	19	23141226	23166911	1.50E-15	-0.220065	1.26498	-0.400975518	7.46E-05
rs31137870	TAG(53:2)	19	22677560	22566014	22698414	3.59E-06	180.883	2.10E+83	1436763_a_at	Klf9	19	23141226	23166911	1.50E-15	-0.220065	1.26498	-0.400975518	7.46E-05
rs30414327	TAG(53:2)	19	22827433	22800209	23041490	3.59E-06	180.883	2.10E+83	1436763_a_at	Klf9	19	23141226	23166911	1.50E-15	-0.220065	1.26498	-0.400975518	7.46E-05
rs30759969	TAG(53:2)	19	22829512	22800209	23041490	3.59E-06	180.883	2.10E+83	1436763_a_at	Klf9	19	23141226	23166911	1.50E-15	-0.220065	1.26498	-0.400975518	7.46E-05
rs6272084	TAG(53:2)	19	22889760	22800209	23041490	3.59E-06	180.883	2.10E+83	1436763_a_at	Klf9	19	23141226	23166911	1.50E-15	-0.220065	1.26498	-0.400975518	7.46E-05
rs30690661	TAG(53:2)	19	22950737	22800209	23041490	3.59E-06	180.883	2.10E+83	1436763_a_at	Klf9	19	23141226	23166911	1.50E-15	-0.220065	1.26498	-0.400975518	7.46E-05
rs31255811	TAG(53:2)	19	22956339	22800209	23041490	3.59E-06	180.883	2.10E+83	1436763_a_at	Klf9	19	23141226	23166911	1.50E-15	-0.220065	1.26498	-0.400975518	7.46E-05
rs30409801	TAG(53:2)	19	23000987	22800209	23041490	3.59E-06	180.883	2.10E+83	1436763_a_at	Klf9	19	23141226	23166911	1.03E-15	-0.217029	1.26306	-0.400975518	7.46E-05
rs30454937	TAG(53:2)	19	23001103	22800209	23041490	3.59E-06	180.883	2.10E+83	1436763_a_at	Klf9	19	23141226	23166911	1.03E-15	-0.217029	1.26306	-0.400975518	7.46E-05
rs30564432	TAG(53:2)	19	23037806	22800209	23041490	3.59E-06	180.883	2.10E+83	1436763_a_at	Klf9	19	23141226	23166911	1.03E-15	-0.217029	1.26306	-0.400975518	7.46E-05
rs4232105	TAG(53:2)	19	23165771	23165771	23474502	4.00E-06	180.591	9.24E+84	1436763_a_at	Klf9	19	23141226	23166911	3.18E-14	-0.212202	1.26126	-0.400975518	7.46E-05
rs30660945	TAG(53:2)	19	23224595	23165771	23474502	4.00E-06	180.591	9.24E+84	1436763_a_at	Klf9	19	23141226	23166911	3.18E-14	-0.212202	1.26126	-0.400975518	7.46E-05
rs48120621	TAG(53:2)	19	23253627	23165771	23474502	4.00E-06	180.591	9.24E+84	1436763_a_at	Klf9	19	23141226	23166911	3.18E-14	-0.212202	1.26126	-0.400975518	7.46E-05
rs47584986	TAG(53:2)	19	23284532	23165771	23474502	4.00E-06	180.591	9.24E+84	1436763_a_at	Klf9	19	23141226	23166911	3.18E-14	-0.212202	1.26126	-0.400975518	7.46E-05
rs6356668	TAG(53:2)	19	23313526	23165771	23474502	4.00E-06	180.591	9.24E+84	1436763_a_at	Klf9	19	23141226	23166911	3.18E-14	-0.212202	1.26126	-0.400975518	7.46E-05
rs30757850	TAG(53:2)	19	23324813	23165771	23474502	4.00E-06	180.591	9.24E+84	1436763_a_at	Klf9	19	23141226	23166911	3.18E-14	-0.212202	1.26126	-0.400975518	7.46E-05
rs30320249	TAG(53:2)	19	23348599	23165771	23474502	4.00E-06	180.591	9.24E+84	1436763_a_at	Klf9	19	23141226	23166911	3.18E-14	-0.212202	1.26126	-0.400975518	7.46E-05
rs30363155	TAG(53:2)	19	23349316	23165771	23474502	4.00E-06	180.591	9.24E+84	1436763_a_at	Klf9	19	23141226	23166911	3.18E-14	-0.212202	1.26126	-0.400975518	7.46E-05
rs30408099	TAG(53:2)	19	23349341	23165771	23474502	4.00E-06	180.591	9.24E+84	1436763_a_at	Klf9	19	23141226	23166911	3.18E-14	-0.212202	1.26126	-0.400975518	7.46E-05
rs31058964	TAG(53:2)	19	23382362	23165771	23474502	4.00E-06	180.591	9.24E+84	1436763_a_at	Klf9	19	23141226	23166911	3.18E-14	-0.212202	1.26126	-0.400975518	7.46E-05
rs31051479	TAG(53:2)	19	23386313	23165771	23474502	4.00E-06	180.591	9.24E+84	1436763_a_at	Klf9	19	23141226	23166911	3.18E-14	-0.212202	1.26126	-0.400975518	7.46E-05
rs30706869	TAG(53:2)	19	23474502	23165771	23474502	1.18E-06	187.239	1.47E+89	1436763_a_at	Klf9	19	23141226	23166911	1.27E-11	-0.198226	1.24454	-0.400975518	7.46E-05
rs31090341	TAG(53:2)	19	23616663	23615613	23748561	1.18E-06	187.239	1.47E+89	1436763_a_at	Klf9	19	23141226	23166911	1.27E-11	-0.198226	1.24454	-0.400975518	7.46E-05
rs30610541	TAG(53:2)	19	23668621	23615613	23748561	1.18E-06	187.239	1.47E+89	1436763_a_at	Klf9	19	23141226	23166911	1.27E-11	-0.198226	1.24454	-0.400975518	7.46E-05
rs3706305	TAG(53:2)	19	23669985	23615613	23748561	1.18E-06	187.239	1.47E+89	1436763_a_at	Klf9	19	23141226	23166911	1.27E-11	-0.198226	1.24454	-0.400975518	7.46E-05
rs6171604	TAG(53:2)	19	23706118	23615613	23748561	2.13E-07	193.462	2.52E+103	1436763_a_at	Klf9	19	23141226	23166911	5.43E-09	-0.169495	1.22572	-0.400975518	7.46E-05
rs30399033	TAG(53:2)	19	23707025	23615613	23748561	1.18E-06	187.239	1.47E+89	1436763_a_at	Klf9	19	23141226	23166911	1.27E-11	-0.198226	1.24454	-0.400975518	7.46E-05
rs30855542	TAG(53:2)	19	23707076	23615613	23748561	1.18E-06	187.239	1.47E+89	1436763_a_at	Klf9	19	23141226	23166911	1.27E-11	-0.198226	1.24454	-0.400975518	7.46E-05
rs30795197	TAG(53:2)	19	23828034	23760766	23866749	1.51E-06	185.818	2.40E+88	1436763_a_at	Klf9	19	23141226	23166911	9.62E-12	-0.200054	1.24633	-0.400975518	7.46E-05
rs6208554	TAG(53:2)	19	23838863	23760766	23866749	1.18E-06	187.239	1.47E+89	1436763_a_at	Klf9	19	23141226	23166911	1.27E-11	-0.198226	1.24454	-0.400975518	7.46E-05
rs47442967	TAG(53:2)	19	22694914	22566014	22698414	3.10E-06	182.045	7.79E+84	1436763_a_at	Klf9	19	23141226	23166911	1.05E-13	-0.208782	1.25228	-0.400975518	7.46E-05
rs50936033	TAG(53:2)	19	22694972	22566014	22698414	3.59E-06	180.883	2.10E+83	1436763_a_at	Klf9	19	23141226	23166911	1.50E-15	-0.220065	1.26498	-0.400975518	7.46E-05
rs49166498	TAG(53:2)	19	23404228	23165771	23474502	4.00E-06	180.591	9.24E+84	1436763_a_at	Klf9	19	23141226	23166911	3.18E-14	-0.212202	1.26126	-0.400975518	7.46E-05
rs51413273	TAG(53:2)	19	23662028	23615613	23748561	1.57E-06	187.099	7.26E+88	1436763_a_at	Klf9	19	23141226	23166911	2.36E-11	-0.197707	1.24335	-0.400975518	7.46E-05
rs50386702	TAG(53:2)	19	23826339	23760766	23866749	1.18E-06	187.239	1.47E+89	1436763_a_at	Klf9	19	23141226	23166911	1.27E-11	-0.198226	1.24454	-0.400975518	7.46E-05
rs50976227	TAG(53:2)	19	23826356	23760766	23866749	1.18E-06	187.239	1.47E+89	1436763_a_at	Klf9	19	23141226	23166911	1.27E-11	-0.198226	1.24454	-0.400975518	7.46E-05
rs37139248	TAG(53:2)	19	22624436	22566014	22698414	3.59E-06	180.883	2.10E+83	1436763_a_at	Klf9	19	23141226	23166911	1.50E-15	-0.220065	1.26498	-0.400975518	7.46E-05
rs37739398	TAG(53:2)	19	22624839	22566014	22698414	2.98E-06	182.066	3.55E+84	1436763_a_at	Klf9	19	23141226	23166911	5.88E-16	-0.220972	1.27019	-0.400975518	7.46E-05
rs36566224	TAG(53:2)	19	22669156	22566014	22698414	3.59E-06	180.883	2.10E+83	1436763_a_at	Klf9	19	23141226	23166911	1.50E-15	-0.220065	1.26498	-0.400975518	7.46E-05
rs37162165	TAG(53:2)	19	22669711	22566014	22698414	3.59E-06	180.883	2.10E+83	1436763_a_at	Klf9	19	23141226	23166911	1.50E-15	-0.220065	1.26498	-0.400975518	7.46E-05
rs30994112	TAG(53:2)	19	22675905	22566014	22698414	3.59E-06	180.883	2.10E+83	1436763_a_at	Klf9	19	23141226	23166911	1.50E-15	-0.220065	1.26498	-0.400975518	7.46E-05
rs37064854	TAG(53:2)	19	22696810	22566014	22698414	3.59E-06	180.883	2.10E+83	1436763_a_at	Klf9	19	23141226	23166911	1.50E-15	-0.220065	1.26498	-0.400975518	7.46E-05
rs36735497	TAG(53:2)	19	22698078	22566014	22698414	3.59E-06	180.883	2.10E+83	1436763_a_at	Klf9	19	23141226	23166911	1.50E-15	-0.220065	1.26498	-0.400975518	7.46E-05
rs37944387	TAG(53:2)	19	22718056	22704531	22780737	3.59E-06	180.883	2.10E+83	1436763_a_at	Klf9	19	23141226	23166911	1.50E-15	-0.220065	1.26498	-0.400975518	7.46E-05
rs39957932	TAG(53:2)	19	22775871	22704531	22780737	3.59E-06	180.883	2.10E+83	1436763_a_at	Klf9	19	23141226	23166911	1.50E-15	-0.220065	1.26498	-0.400975518	7.46E-05
rs36704171	TAG(53:2)	19	22800209	22800209	23041490	1.74E-06	186.112	7.99E+87	1436763_a_at	Klf9	19	23141226	23166911	1.36E-13	-0.208803	1.25486	-0.400975518	7.46E-05
rs31271872	TAG(53:2)	19	22809831	22800209	23041490	3.59E-06	180.883	2.10E+83	1436763_a_at	Klf9	19	23141226	23166911	1.50E-15	-0.220065	1.26498	-0.400975518	7.46E-05
rs37381030	TAG(53:2)	19	22819838	22800209	23041490	3.59E-06	180.883	2.10E+83	1436763_a_at	Klf9	19	23141226	23166911	1.50E-15	-0.220065	1.26498	-0.400975518	7.46E-05
rs36753076	TAG(53:2)	19	22854943	22800209	23041490	3.59E-06	180.883	2.10E+83	1436763_a_at	Klf9	19	23141226	23166911	1.50E-15	-0.220065	1.26498	-0.400975518	7.46E-05
rs37468226	TAG(53:2)	19	22881144	22800209	23041490	3.59E-06	180.883	2.10E+83	1436763_a_at	Klf9	19	23141226	23166911	1.50E-15	-0.220065	1.26498	-0.400975518	7.46E-05
rs37339801	TAG(53:2)	19	22925600	22800209	23041490	3.59E-06	180.883	2.10E+83	1436763_a_at	Klf9	19	23141226	23166911	1.50E-15	-0.220065	1.26498	-0.400975518	7.46E-05
rs36653666	TAG(53:2)	19	22936863	22800209	23041490	3.59E-06	180.883	2.10E+83	1436763_a_at	Klf9	19	23141226	23166911	1.50E-15	-0.220065	1.26498	-0.400975518	7.46E-05
rs39654864	TAG(53:2)	19	23037376	22800209	23041490	3.59E-06	180.883	2.10E+83	1436763_a_at	Klf9	19	23141226	23166911	1.03E-15	-0.217029	1.26306	-0.400975518	7.46E-05
rs30987014	TAG(53:2)	19	23040455	22800209	23041490	1.74E-06	186.112	7.99E+87	1436763_a_at	Klf9	19	23141226	23166911	1.52E-13	-0.205171	1.25218	-0.400975518	7.46E-05
rs37617621	TAG(53:2)	19	23057847	23042540	23062091	3.59E-06	180.883	2.10E+83	1436763_a_at	Klf9	19	23141226	23166911	1.03E-15	-0.217029	1.26306	-0.400975518	7.46E-05
rs50366604	TAG(53:2)	19	23240117	23165771	23474502	4.00E-06	180.591	9.24E+84	1436763_a_at	Klf9	19	23141226	23166911	3.18E-14	-0.212202	1.26126	-0.400975518	7.46E-05
rs30761374	TAG(53:2)	19	23326313	23165771	23474502	2.00E-06	186.166	2.11E+88	1436763_a_at	Klf9	19	23141226	23166911	5.11E-14	-0.211715	1.26243	-0.400975518	7.46E-05
rs30751662	TAG(53:2)	19	23327317	23165771	23474502	3.32E-06	182.179	7.68E+86	1436763_a_at	Klf9	19	23141226	23166911	1.61E-12	-0.200938	1.2485	-0.400975518	7.46E-05
rs36323629	TAG(53:2)	19	23342485	23165771	23474502	4.00E-06	180.591	9.24E+84	1436763_a_at	Klf9	19	23141226	23166911	3.18E-14	-0.212202	1.26126	-0.400975518	7.46E-05
rs38156116	TAG(53:2)	19	23411242	23165771	23474502	4.00E-06	180.591	9.24E+84	1436763_a_at	Klf9	19	23141226	23166911	3.18E-14	-0.212202	1.26126	-0.400975518	7.46E-05
rs37046215	TAG(53:2)	19	23411460	23165771	23474502	2.00E-06	186.166	2.11E+88	1436763_a_at	Klf9	19	23141226	23166911	5.11E-14	-0.211715	1.26243	-0.400975518	7.46E-05
rs30692951	TAG(53:2)	19	23416811	23165771	23474502	4.00E-06	180.591	9.24E+84	1436763_a_at	Klf9	19	23141226	23166911	3.18E-14	-0.212202	1.26126	-0.400975518	7.46E-05
rs30456167	TAG(53:2)	19	23417338	23165771	23474502	4.00E-06	180.591	9.24E+84	1436763_a_at	Klf9	19	23141226	23166911	3.18E-14	-0.212202	1.26126	-0.400975518	7.46E-05
rs37978982	TAG(53:2)	19	23474265	23165771	23474502	1.18E-06	187.239	1.47E+89	1436763_a_at	Klf9	19	23141226	23166911	4.14E-11	-0.193647	1.23591	-0.400975518	7.46E-05
rs37170056	TAG(53:2)	19	23475011	23474930	23553037	1.18E-06	187.239	1.47E+89	1436763_a_at	Klf9	19	23141226	23166911	1.27E-11	-0.198226	1.24454	-0.400975518	7.46E-05
rs37470134	TAG(53:2)	19	23530189	23474930	23553037	1.18E-06	187.239	1.47E+89	1436763_a_at	Klf9	19	23141226	23166911	1.27E-11	-0.198226	1.24454	-0.400975518	7.46E-05
rs36828267	TAG(53:2)	19	23553037	23474930	23553037	1.18E-06	187.239	1.47E+89	1436763_a_at	Klf9	19	23141226	23166911	1.27E-11	-0.198226	1.24454	-0.400975518	7.46E-05
rs30417570	TAG(53:2)	19	23583173	23579339	23586217	3.44E-07	195.371	2.37E+98	1436763_a_at	Klf9	19	23141226	23166911	1.09E-10	-0.188498	1.24554	-0.400975518	7.46E-05
rs38682790	TAG(53:2)	19	23610714	23593932	23611916	1.18E-06	187.239	1.47E+89	1436763_a_at	Klf9	19	23141226	23166911	1.27E-11	-0.198226	1.24454	-0.400975518	7.46E-05
rs37415180	TAG(53:2)	19	23615613	23615613	23748561	6.23E-07	191.264	2.50E+92	1436763_a_at	Klf9	19	23141226	23166911	1.05E-11	-0.198487	1.24768	-0.400975518	7.46E-05
rs38417851	TAG(53:2)	19	23676783	23615613	23748561	1.18E-06	187.239	1.47E+89	1436763_a_at	Klf9	19	23141226	23166911	1.27E-11	-0.198226	1.24454	-0.400975518	7.46E-05
rs38688531	TAG(53:2)	19	23710594	23615613	23748561	1.18E-06	187.239	1.47E+89	1436763_a_at	Klf9	19	23141226	23166911	1.27E-11	-0.198226	1.24454	-0.400975518	7.46E-05
rs31047545	TAG(53:2)	19	23722854	23615613	23748561	1.18E-06	187.239	1.47E+89	1436763_a_at	Klf9	19	23141226	23166911	1.27E-11	-0.198226	1.24454	-0.400975518	7.46E-05
rs30848291	TAG(53:2)	19	23723866	23615613	23748561	1.18E-06	187.239	1.47E+89	1436763_a_at	Klf9	19	23141226	23166911	1.27E-11	-0.198226	1.24454	-0.400975518	7.46E-05
rs37546837	TAG(53:2)	19	23745612	23615613	23748561	1.18E-06	187.239	1.47E+89	1436763_a_at	Klf9	19	23141226	23166911	1.27E-11	-0.198226	1.24454	-0.400975518	7.46E-05
rs30752846	TAG(53:2)	19	23771167	23760766	23866749	1.18E-06	187.239	1.47E+89	1436763_a_at	Klf9	19	23141226	23166911	1.27E-11	-0.198226	1.24454	-0.400975518	7.46E-05
rs37974277	TAG(53:2)	19	23806816	23760766	23866749	1.18E-06	187.239	1.47E+89	1436763_a_at	Klf9	19	23141226	23166911	1.27E-11	-0.198226	1.24454	-0.400975518	7.46E-05
rs37142823	TAG(53:2)	19	23807823	23760766	23866749	1.18E-06	187.239	1.47E+89	1436763_a_at	Klf9	19	23141226	23166911	1.27E-11	-0.198226	1.24454	-0.400975518	7.46E-05
rs37985379	TAG(53:2)	19	23808011	23760766	23866749	1.18E-06	187.239	1.47E+89	1436763_a_at	Klf9	19	23141226	23166911	1.27E-11	-0.198226	1.24454	-0.400975518	7.46E-05
rs36979400	TAG(53:2)	19	23808023	23760766	23866749	1.18E-06	187.239	1.47E+89	1436763_a_at	Klf9	19	23141226	23166911	1.27E-11	-0.198226	1.24454	-0.400975518	7.46E-05
rs6278886	TAG(53:2)	19	23809330	23760766	23866749	1.18E-06	187.239	1.47E+89	1436763_a_at	Klf9	19	23141226	23166911	1.27E-11	-0.198226	1.24454	-0.400975518	7.46E-05
rs39141987	TAG(53:2)	19	23831027	23760766	23866749	2.33E-06	182.359	9.75E+88	1436763_a_at	Klf9	19	23141226	23166911	5.32E-11	-0.192717	1.24159	-0.400975518	7.46E-05
rs32059060	Cer-PE(42:1)	5	23859058	23107663	24213544	1.34E-06	3.87107	105.101	1450724_at	Fam126a	5	23915276	24030690	2.53E-07	-0.264591	1.36885	-0.384453901	7.84E-05
rs36824688	TAG(53:2)	19	7835729	7180479	8688806	6.20E-07	185.887	1.09E+94	1425364_a_at	Slc3a2	19	8706882	8723369	4.71E-20	0.190329	1.24641	0.398973371	8.17E-05
rs30319629	TAG(53:2)	19	8535902	7180479	8688806	6.20E-07	185.887	1.09E+94	1425364_a_at	Slc3a2	19	8706882	8723369	4.71E-20	0.190329	1.24641	0.398973371	8.17E-05
rs30892304	TAG(53:2)	19	8681404	7180479	8688806	1.40E-07	197.24	1.32E+98	1425364_a_at	Slc3a2	19	8706882	8723369	2.79E-20	0.20079	1.25667	0.398973371	8.17E-05
rs31148298	TAG(53:2)	19	8681458	7180479	8688806	2.69E-07	192.864	8.16E+95	1425364_a_at	Slc3a2	19	8706882	8723369	1.26E-20	0.19871	1.25362	0.398973371	8.17E-05
rs30611917	TAG(53:2)	19	8688806	7180479	8688806	2.69E-07	192.864	8.16E+95	1425364_a_at	Slc3a2	19	8706882	8723369	1.26E-20	0.19871	1.25362	0.398973371	8.17E-05
rs36703909	TAG(53:2)	19	8475122	7180479	8688806	6.20E-07	185.887	1.09E+94	1425364_a_at	Slc3a2	19	8706882	8723369	4.71E-20	0.190329	1.24641	0.398973371	8.17E-05
rs30321879	TAG(53:2)	19	8524825	7180479	8688806	6.20E-07	185.887	1.09E+94	1425364_a_at	Slc3a2	19	8706882	8723369	4.71E-20	0.190329	1.24641	0.398973371	8.17E-05
rs36868146	TAG(53:2)	19	8539543	7180479	8688806	2.36E-06	176.71	7.48E+93	1425364_a_at	Slc3a2	19	8706882	8723369	1.59E-20	0.18845	1.25398	0.398973371	8.17E-05
rs30514485	TAG(53:2)	19	8682309	7180479	8688806	1.44E-07	196.94	1.57E+99	1425364_a_at	Slc3a2	19	8706882	8723369	1.64E-18	0.189407	1.24267	0.398973371	8.17E-05
rs31136595	TAG(53:2)	19	8682801	7180479	8688806	2.86E-06	176.618	1.55E+92	1425364_a_at	Slc3a2	19	8706882	8723369	2.72E-21	0.195525	1.25923	0.398973371	8.17E-05
rs37050637	TAG(53:2)	19	8687826	7180479	8688806	2.69E-07	192.864	8.16E+95	1425364_a_at	Slc3a2	19	8706882	8723369	1.26E-20	0.19871	1.25362	0.398973371	8.17E-05
rs13477735	Glc-GP(36:3)	4	61857953	59835331	62188670	1.13E-06	0.243101	1.28404	1427631_x_at	Mup3	4	62083476	62087342	1.15E-05	0.145704	1.15902	0.393851673	9.39E-05
rs27893225	Glc-GP(36:3)	4	61885307	59835331	62188670	1.13E-06	0.243101	1.28404	1427631_x_at	Mup3	4	62083476	62087342	1.15E-05	0.145704	1.15902	0.393851673	9.39E-05
rs27893106	Glc-GP(36:3)	4	62056120	59835331	62188670	1.13E-06	0.243101	1.28404	1427631_x_at	Mup3	4	62083476	62087342	1.15E-05	0.145704	1.15902	0.393851673	9.39E-05
rs31799460	Glc-GP(36:3)	4	62015296	59835331	62188670	9.04E-07	0.245052	1.28887	1427631_x_at	Mup3	4	62083476	62087342	1.26E-05	0.145078	1.15934	0.393851673	9.39E-05
rs32413000	TAG(53:3)	4	63455995	63444639	64124731	1.18E-07	135.697	1.24E+64	1450611_at	Orm3	4	63356162	63359511	3.82E-11	0.35784	1.51498	0.3924612	9.99E-05
rs27882443	TAG(53:3)	4	63834105	63444639	64124731	4.06E-06	121.233	4.00E+56	1450611_at	Orm3	4	63356162	63359511	6.18E-10	0.342863	1.477	0.3924612	9.99E-05
rs27882440	TAG(53:3)	4	63834740	63444639	64124731	4.06E-06	121.233	4.00E+56	1450611_at	Orm3	4	63356162	63359511	6.18E-10	0.342863	1.477	0.3924612	9.99E-05
rs32656532	TAG(53:3)	4	63876754	63444639	64124731	7.13E-07	128.177	1.94E+60	1450611_at	Orm3	4	63356162	63359511	9.47E-11	0.357709	1.50913	0.3924612	9.99E-05
rs27931719	TAG(53:3)	4	64157645	64157645	64969028	9.04E-07	125.433	3.96E+57	1450611_at	Orm3	4	63356162	63359511	7.52E-09	0.329554	1.44752	0.3924612	9.99E-05
rs27905243	TAG(53:3)	4	63444639	63444639	64124731	3.45E-06	120.213	1.59E+55	1450611_at	Orm3	4	63356162	63359511	6.34E-09	0.320561	1.43443	0.3924612	9.99E-05
rs27884155	TAG(53:3)	4	63573548	63444639	64124731	7.13E-07	128.177	1.94E+60	1450611_at	Orm3	4	63356162	63359511	9.47E-11	0.357709	1.50913	0.3924612	9.99E-05
rs27919824	TAG(53:3)	4	63717755	63444639	64124731	7.13E-07	128.177	1.94E+60	1450611_at	Orm3	4	63356162	63359511	9.47E-11	0.357709	1.50913	0.3924612	9.99E-05
rs27919795	TAG(53:3)	4	63720727	63444639	64124731	7.13E-07	128.177	1.94E+60	1450611_at	Orm3	4	63356162	63359511	9.47E-11	0.357709	1.50913	0.3924612	9.99E-05
rs27904380	TAG(53:3)	4	63825534	63444639	64124731	4.06E-06	121.233	4.00E+56	1450611_at	Orm3	4	63356162	63359511	6.18E-10	0.342863	1.477	0.3924612	9.99E-05
rs27882454	TAG(53:3)	4	63831019	63444639	64124731	4.06E-06	121.233	4.00E+56	1450611_at	Orm3	4	63356162	63359511	6.18E-10	0.342863	1.477	0.3924612	9.99E-05
rs27882450	TAG(53:3)	4	63831431	63444639	64124731	4.06E-06	121.233	4.00E+56	1450611_at	Orm3	4	63356162	63359511	6.18E-10	0.342863	1.477	0.3924612	9.99E-05
rs27882212	TAG(53:3)	4	63908521	63444639	64124731	7.13E-07	128.177	1.94E+60	1450611_at	Orm3	4	63356162	63359511	9.47E-11	0.357709	1.50913	0.3924612	9.99E-05
rs27882191	TAG(53:3)	4	63911204	63444639	64124731	7.13E-07	128.177	1.94E+60	1450611_at	Orm3	4	63356162	63359511	9.47E-11	0.357709	1.50913	0.3924612	9.99E-05
rs27919363	TAG(53:3)	4	63938645	63444639	64124731	7.13E-07	128.177	1.94E+60	1450611_at	Orm3	4	63356162	63359511	9.47E-11	0.357709	1.50913	0.3924612	9.99E-05
rs27880775	TAG(53:3)	4	64117954	63444639	64124731	7.13E-07	128.177	1.94E+60	1450611_at	Orm3	4	63356162	63359511	9.47E-11	0.357709	1.50913	0.3924612	9.99E-05
rs27880770	TAG(53:3)	4	64118093	63444639	64124731	7.13E-07	128.177	1.94E+60	1450611_at	Orm3	4	63356162	63359511	9.47E-11	0.357709	1.50913	0.3924612	9.99E-05
rs27880748	TAG(53:3)	4	64121188	63444639	64124731	7.13E-07	128.177	1.94E+60	1450611_at	Orm3	4	63356162	63359511	9.47E-11	0.357709	1.50913	0.3924612	9.99E-05
rs27917077	TAG(53:3)	4	64233438	64157645	64969028	1.08E-07	135.427	7.14E+64	1450611_at	Orm3	4	63356162	63359511	1.06E-10	0.354584	1.51879	0.3924612	9.99E-05
rs27917070	TAG(53:3)	4	64235022	64157645	64969028	7.13E-07	128.177	1.94E+60	1450611_at	Orm3	4	63356162	63359511	9.47E-11	0.357709	1.50913	0.3924612	9.99E-05
rs27917069	TAG(53:3)	4	64235066	64157645	64969028	7.13E-07	128.177	1.94E+60	1450611_at	Orm3	4	63356162	63359511	9.47E-11	0.357709	1.50913	0.3924612	9.99E-05
rs27917059	TAG(53:3)	4	64236379	64157645	64969028	7.13E-07	128.177	1.94E+60	1450611_at	Orm3	4	63356162	63359511	9.47E-11	0.357709	1.50913	0.3924612	9.99E-05
rs27917051	TAG(53:3)	4	64237262	64157645	64969028	7.13E-07	128.177	1.94E+60	1450611_at	Orm3	4	63356162	63359511	9.47E-11	0.357709	1.50913	0.3924612	9.99E-05
rs27916998	TAG(53:3)	4	64250239	64157645	64969028	1.69E-06	121.987	1.56E+56	1450611_at	Orm3	4	63356162	63359511	6.55E-09	0.326055	1.44333	0.3924612	9.99E-05
rs27901307	TAG(53:3)	4	64280334	64157645	64969028	7.13E-07	128.177	1.94E+60	1450611_at	Orm3	4	63356162	63359511	9.47E-11	0.357709	1.50913	0.3924612	9.99E-05
rs29466694	TAG(56:3)	11	117520499	116988826	118506462	8.86E-07	178.541	3.48E+77	1451448_a_at	Mettl23	11	116843278	116854263	8.00E-16	0.248	1.28077	0.389415339	0.000104755
rs27002670	TAG(56:3)	11	117614842	116988826	118506462	3.62E-07	177.725	1.55E+77	1451448_a_at	Mettl23	11	116843278	116854263	7.89E-18	0.257593	1.29334	0.389415339	0.000104755
rs28259486	TAG(56:3)	11	117828119	116988826	118506462	1.09E-06	173.222	1.70E+75	1451448_a_at	Mettl23	11	116843278	116854263	4.57E-17	0.255404	1.29026	0.389415339	0.000104755
rs29408813	TAG(56:3)	11	117693913	116988826	118506462	1.09E-06	173.222	1.70E+75	1451448_a_at	Mettl23	11	116843278	116854263	4.57E-17	0.255404	1.29026	0.389415339	0.000104755
rs29401815	TAG(56:3)	11	117699263	116988826	118506462	1.09E-06	173.222	1.70E+75	1451448_a_at	Mettl23	11	116843278	116854263	4.57E-17	0.255404	1.29026	0.389415339	0.000104755
rs29387725	TAG(56:3)	11	117754065	116988826	118506462	1.11E-06	176.243	3.57E+76	1451448_a_at	Mettl23	11	116843278	116854263	3.53E-16	0.251352	1.28509	0.389415339	0.000104755
rs27016672	TAG(56:3)	11	117559844	116988826	118506462	5.69E-08	189.058	1.43E+83	1451448_a_at	Mettl23	11	116843278	116854263	7.42E-18	0.257954	1.29679	0.389415339	0.000104755
rs27002829	TAG(56:3)	11	117571726	116988826	118506462	3.62E-07	177.725	1.55E+77	1451448_a_at	Mettl23	11	116843278	116854263	7.89E-18	0.257593	1.29334	0.389415339	0.000104755
rs27002815	TAG(56:3)	11	117572954	116988826	118506462	3.62E-07	177.725	1.55E+77	1451448_a_at	Mettl23	11	116843278	116854263	7.89E-18	0.257593	1.29334	0.389415339	0.000104755
rs27002804	TAG(56:3)	11	117574585	116988826	118506462	8.13E-08	189.331	1.71E+82	1451448_a_at	Mettl23	11	116843278	116854263	1.23E-19	0.269503	1.30861	0.389415339	0.000104755
rs27002790	TAG(56:3)	11	117577231	116988826	118506462	3.62E-07	177.725	1.55E+77	1451448_a_at	Mettl23	11	116843278	116854263	7.89E-18	0.257593	1.29334	0.389415339	0.000104755
rs27002785	TAG(56:3)	11	117577813	116988826	118506462	3.62E-07	177.725	1.55E+77	1451448_a_at	Mettl23	11	116843278	116854263	7.89E-18	0.257593	1.29334	0.389415339	0.000104755
rs28290823	TAG(56:3)	11	117661037	116988826	118506462	7.19E-08	188.688	9.89E+82	1451448_a_at	Mettl23	11	116843278	116854263	2.92E-16	0.256202	1.29442	0.389415339	0.000104755
rs28290813	TAG(56:3)	11	117663835	116988826	118506462	1.09E-06	173.222	1.70E+75	1451448_a_at	Mettl23	11	116843278	116854263	2.26E-16	0.256124	1.29126	0.389415339	0.000104755
rs27931719	TAG(51:4)	4	64157645	64157645	64969028	3.14E-06	35.8682	1.86E+16	1426315_a_at	6330416G13Rik	4	63558781	63586357	1.90E-07	0.220532	1.28082	0.397478125	0.000104803
rs27933800	TAG(51:4)	4	63931308	63444639	64124731	9.92E-07	37.8849	5.66E+17	1426315_a_at	6330416G13Rik	4	63558781	63586357	2.55E-06	0.200872	1.26545	0.397478125	0.000104803
rs27917077	TAG(51:4)	4	64233438	64157645	64969028	2.21E-06	36.231	1.05E+17	1426315_a_at	6330416G13Rik	4	63558781	63586357	1.91E-06	0.203212	1.27062	0.397478125	0.000104803
rs27916998	TAG(51:4)	4	64250239	64157645	64969028	3.29E-06	35.4902	1.41E+16	1426315_a_at	6330416G13Rik	4	63558781	63586357	2.38E-07	0.216354	1.2757	0.397478125	0.000104803
rs27368957	LPC(20:3)	2	92495577	92491045	92584955	1.46E-06	21.5471	5.26424E+12	1425021_a_at	Pex16	2	92374676	92381217	2.41E-06	0.101594	1.14381	0.377327643	0.000108877
rs28283510	LPC(20:3)	2	92584955	92491045	92584955	1.46E-06	21.5471	5.26424E+12	1425021_a_at	Pex16	2	92374676	92381217	2.41E-06	0.101594	1.14381	0.377327643	0.000108877
rs27381364	LPC(20:3)	2	93245707	93217890	93282232	4.63E-07	22.85	2.02477E+12	1425021_a_at	Pex16	2	92374676	92381217	6.43E-07	0.109013	1.14365	0.377327643	0.000108877
rs27381244	LPC(20:3)	2	93257619	93217890	93282232	4.01E-06	20.6668	1.23868E+11	1425021_a_at	Pex16	2	92374676	92381217	1.74E-06	0.103519	1.13552	0.377327643	0.000108877
rs27368962	LPC(20:3)	2	92494869	92491045	92584955	1.46E-06	21.5471	5.26424E+12	1425021_a_at	Pex16	2	92374676	92381217	2.41E-06	0.101594	1.14381	0.377327643	0.000108877
rs27368919	LPC(20:3)	2	92500889	92491045	92584955	1.46E-06	21.5471	5.26424E+12	1425021_a_at	Pex16	2	92374676	92381217	2.41E-06	0.101594	1.14381	0.377327643	0.000108877
rs27398133	LPC(20:3)	2	92885764	92885764	92897767	4.03E-07	23.3263	2.13014E+12	1425021_a_at	Pex16	2	92374676	92381217	1.97E-06	0.107998	1.13992	0.377327643	0.000108877
rs27398098	LPC(20:3)	2	92891676	92885764	92897767	4.03E-07	23.3263	2.13014E+12	1425021_a_at	Pex16	2	92374676	92381217	1.97E-06	0.107998	1.13992	0.377327643	0.000108877
rs27382501	LPC(20:3)	2	92978912	92924494	93023954	2.99E-06	20.9855	1.18398E+11	1425021_a_at	Pex16	2	92374676	92381217	5.40E-08	0.114739	1.14792	0.377327643	0.000108877
rs27381423	LPC(20:3)	2	93241212	93217890	93282232	1.46E-06	21.5471	5.26424E+12	1425021_a_at	Pex16	2	92374676	92381217	2.41E-06	0.101594	1.14381	0.377327643	0.000108877
rs27381267	LPC(20:3)	2	93255698	93217890	93282232	3.92E-07	23.6224	4.88218E+12	1425021_a_at	Pex16	2	92374676	92381217	1.74E-07	0.118399	1.15652	0.377327643	0.000108877
rs27381238	LPC(20:3)	2	93258157	93217890	93282232	5.09E-08	23.9438	1.44612E+13	1425021_a_at	Pex16	2	92374676	92381217	3.80E-07	0.10971	1.14716	0.377327643	0.000108877
rs27381224	LPC(20:3)	2	93259542	93217890	93282232	5.09E-08	23.9438	1.44612E+13	1425021_a_at	Pex16	2	92374676	92381217	3.80E-07	0.10971	1.14716	0.377327643	0.000108877
rs27381221	LPC(20:3)	2	93259672	93217890	93282232	5.09E-08	23.9438	1.44612E+13	1425021_a_at	Pex16	2	92374676	92381217	3.80E-07	0.10971	1.14716	0.377327643	0.000108877
rs27364570	LPC(20:3)	2	93282232	93217890	93282232	1.46E-06	21.5471	5.26424E+12	1425021_a_at	Pex16	2	92374676	92381217	2.41E-06	0.101594	1.14381	0.377327643	0.000108877
rs29544912	LPC(18:3)	5	126125385	126116102	126299642	9.17E-07	8.69195	7615.19	1420494_x_at	Ubc	5	125385965	125390202	2.24E-09	-0.199434	1.23155	-0.376892751	0.00011105
rs36305758	LPC(18:3)	5	126127381	126116102	126299642	9.17E-07	8.69195	7615.19	1420494_x_at	Ubc	5	125385965	125390202	2.24E-09	-0.199434	1.23155	-0.376892751	0.00011105
rs27368957	LPC(20:3)	2	92495577	92491045	92584955	1.46E-06	21.5471	5.26424E+12	1452139_at	Slc35c1	2	92452764	92460538	5.09E-09	-0.118007	1.16891	-0.375643766	0.000117517
rs28283510	LPC(20:3)	2	92584955	92491045	92584955	1.46E-06	21.5471	5.26424E+12	1452139_at	Slc35c1	2	92452764	92460538	5.09E-09	-0.118007	1.16891	-0.375643766	0.000117517
rs27381364	LPC(20:3)	2	93245707	93217890	93282232	4.63E-07	22.85	2.02477E+12	1452139_at	Slc35c1	2	92452764	92460538	3.00E-08	-0.113185	1.14954	-0.375643766	0.000117517
rs27381244	LPC(20:3)	2	93257619	93217890	93282232	4.01E-06	20.6668	1.23868E+11	1452139_at	Slc35c1	2	92452764	92460538	6.46E-09	-0.112738	1.14844	-0.375643766	0.000117517
rs27368962	LPC(20:3)	2	92494869	92491045	92584955	1.46E-06	21.5471	5.26424E+12	1452139_at	Slc35c1	2	92452764	92460538	5.09E-09	-0.118007	1.16891	-0.375643766	0.000117517
rs27368919	LPC(20:3)	2	92500889	92491045	92584955	1.46E-06	21.5471	5.26424E+12	1452139_at	Slc35c1	2	92452764	92460538	5.09E-09	-0.118007	1.16891	-0.375643766	0.000117517
rs27398133	LPC(20:3)	2	92885764	92885764	92897767	4.03E-07	23.3263	2.13014E+12	1452139_at	Slc35c1	2	92452764	92460538	2.13E-09	-0.119207	1.15552	-0.375643766	0.000117517
rs27398098	LPC(20:3)	2	92891676	92885764	92897767	4.03E-07	23.3263	2.13014E+12	1452139_at	Slc35c1	2	92452764	92460538	2.13E-09	-0.119207	1.15552	-0.375643766	0.000117517
rs27382501	LPC(20:3)	2	92978912	92924494	93023954	2.99E-06	20.9855	1.18398E+11	1452139_at	Slc35c1	2	92452764	92460538	1.51E-11	-0.126399	1.16412	-0.375643766	0.000117517
rs27381423	LPC(20:3)	2	93241212	93217890	93282232	1.46E-06	21.5471	5.26424E+12	1452139_at	Slc35c1	2	92452764	92460538	5.09E-09	-0.118007	1.16891	-0.375643766	0.000117517
rs27381267	LPC(20:3)	2	93255698	93217890	93282232	3.92E-07	23.6224	4.88218E+12	1452139_at	Slc35c1	2	92452764	92460538	2.75E-08	-0.11567	1.15265	-0.375643766	0.000117517
rs27381238	LPC(20:3)	2	93258157	93217890	93282232	5.09E-08	23.9438	1.44612E+13	1452139_at	Slc35c1	2	92452764	92460538	1.51E-09	-0.11963	1.16149	-0.375643766	0.000117517
rs27381224	LPC(20:3)	2	93259542	93217890	93282232	5.09E-08	23.9438	1.44612E+13	1452139_at	Slc35c1	2	92452764	92460538	1.51E-09	-0.11963	1.16149	-0.375643766	0.000117517
rs27381221	LPC(20:3)	2	93259672	93217890	93282232	5.09E-08	23.9438	1.44612E+13	1452139_at	Slc35c1	2	92452764	92460538	1.51E-09	-0.11963	1.16149	-0.375643766	0.000117517
rs27364570	LPC(20:3)	2	93282232	93217890	93282232	1.46E-06	21.5471	5.26424E+12	1452139_at	Slc35c1	2	92452764	92460538	5.09E-09	-0.118007	1.16891	-0.375643766	0.000117517
rs29682057	LPC(18:3)	5	128801245	128795932	128832988	1.92E-07	8.31147	8706.11	1415673_at	Psph	5	129765558	129787252	5.43E-08	0.248475	1.31581	0.373636091	0.000128649
rs33082070	LPC(18:3)	5	128802461	128795932	128832988	7.45E-07	8.09145	6207.69	1415673_at	Psph	5	129765558	129787252	7.40E-09	0.270138	1.34377	0.373636091	0.000128649
rs3689007	LPC(18:3)	5	128805611	128795932	128832988	1.29E-06	7.86544	4575.66	1415673_at	Psph	5	129765558	129787252	1.41E-09	0.276753	1.35057	0.373636091	0.000128649
rs33041218	TAG(48:0)	8	53511702	52809932	53708248	2.65E-06	-65.2752	1.17E-33	1419417_at	Vegfc	8	54077532	54186454	4.44E-15	0.169632	1.21166	-0.390605303	0.00012926
rs27680543	LPC(18:3)	2	181002260	181001594	181265611	2.79E-06	5.97631	523.075	1449287_at	Srms	2	181205562	181213185	5.55E-05	-0.0778678	1.08379	-0.37248951	0.000135438
rs27680502	LPC(18:3)	2	181008980	181001594	181265611	2.79E-06	5.97631	523.075	1449287_at	Srms	2	181205562	181213185	5.55E-05	-0.0778678	1.08379	-0.37248951	0.000135438
rs31794966	Cer(38:5)	5	92755621	92730186	92755621	4.09E-06	1.50488	4.5312	1452454_at	Sdad1	5	92284010	92310024	1.99E-13	-0.222664	1.24939	-0.415553832	0.00013987
rs31794688	Cer(38:5)	5	92760324	92760324	96459997	3.69E-06	1.50007	4.49665	1452454_at	Sdad1	5	92284010	92310024	5.64E-14	-0.225141	1.25287	-0.415553832	0.00013987
rs3680521	Cer(38:5)	5	92837834	92760324	96459997	3.69E-06	1.50007	4.49665	1452454_at	Sdad1	5	92284010	92310024	5.64E-14	-0.225141	1.25287	-0.415553832	0.00013987
rs31800750	Cer(38:5)	5	92867101	92760324	96459997	3.69E-06	1.50007	4.49665	1452454_at	Sdad1	5	92284010	92310024	8.17E-13	-0.216577	1.24261	-0.415553832	0.00013987
rs31820785	Cer(38:5)	5	93237298	92760324	96459997	3.69E-06	1.50007	4.49665	1452454_at	Sdad1	5	92284010	92310024	1.42E-12	-0.214796	1.23996	-0.415553832	0.00013987
rs31793095	Cer(38:5)	5	92838767	92760324	96459997	3.69E-06	1.50007	4.49665	1452454_at	Sdad1	5	92284010	92310024	5.64E-14	-0.225141	1.25287	-0.415553832	0.00013987
rs31799915	Cer(38:5)	5	92880037	92760324	96459997	3.53E-06	1.4965	4.63645	1452454_at	Sdad1	5	92284010	92310024	3.14E-12	-0.211052	1.24016	-0.415553832	0.00013987
rs27059666	LPC(20:3)	11	94531866	93523390	95002744	5.19E-07	22.2678	1.27334E+12	1424110_a_at	Nme1	11	93956979	93968521	2.47E-09	0.141285	1.19829	0.370550653	0.000147678
rs29544912	LPC(18:3)	5	126125385	126116102	126299642	9.17E-07	8.69195	7615.19	1437666_x_at	Ubc	5	125385965	125390202	2.34E-11	-0.182625	1.21012	-0.369286895	0.0001562
rs36305758	LPC(18:3)	5	126127381	126116102	126299642	9.17E-07	8.69195	7615.19	1437666_x_at	Ubc	5	125385965	125390202	2.34E-11	-0.182625	1.21012	-0.369286895	0.0001562
rs37160984	CE(18:3)	19	7560154	7180479	8688806	1.19E-06	8.67559	22043.1	1450694_at	Fkbp2	19	6977741	6980461	4.66E-07	-0.0566344	1.06859	-0.407846469	0.000157277
rs6356680	PE(38:1)	17	72626124	72582555	72670639	2.09E-06	1.10285	3.09845	1433593_at	Ypel5	17	72836704	72851195	6.30E-24	-0.289347	1.34942	-0.367879933	0.000166222
rs33682394	PE(38:1)	17	73294033	73272769	73500031	1.78E-06	1.17526	3.65131	1433593_at	Ypel5	17	72836704	72851195	1.14E-16	-0.258571	1.33174	-0.367879933	0.000166222
rs48168824	PE(38:1)	17	72410964	72399968	72508846	3.02E-06	1.10554	3.07348	1433593_at	Ypel5	17	72836704	72851195	2.69E-24	-0.294798	1.35345	-0.367879933	0.000166222
rs27986730	LPC(18:0)	2	71036294	70157761	71677186	3.39E-06	67.1585	1.92E+37	1452464_a_at	Metap1d	2	71453276	71525194	1.42E-29	-0.334539	1.52009	-0.367795962	0.000166839
rs32122610	TAG(48:0)	7	29059851	29030926	29076662	2.10E-06	-75.7382	4.75E-35	1448799_s_at	Mrps12	7	28739641	28741820	3.53E-13	-0.206248	1.23571	0.381369806	0.000191676
rs32413000	TAG(51:3)	4	63455995	63444639	64124731	3.32E-08	146.169	5.11E+68	1450611_at	Orm3	4	63356162	63359511	3.82E-11	0.35784	1.51498	0.383362134	0.000191778
rs27882443	TAG(51:3)	4	63834105	63444639	64124731	2.49E-06	130.176	3.19E+60	1450611_at	Orm3	4	63356162	63359511	6.18E-10	0.342863	1.477	0.383362134	0.000191778
rs27882440	TAG(51:3)	4	63834740	63444639	64124731	2.49E-06	130.176	3.19E+60	1450611_at	Orm3	4	63356162	63359511	6.18E-10	0.342863	1.477	0.383362134	0.000191778
rs32656532	TAG(51:3)	4	63876754	63444639	64124731	1.23E-07	139.756	2.68E+65	1450611_at	Orm3	4	63356162	63359511	9.47E-11	0.357709	1.50913	0.383362134	0.000191778
rs27931719	TAG(51:3)	4	64157645	64157645	64969028	9.55E-07	134.408	2.90E+61	1450611_at	Orm3	4	63356162	63359511	7.52E-09	0.329554	1.44752	0.383362134	0.000191778
rs27884155	TAG(51:3)	4	63573548	63444639	64124731	1.23E-07	139.756	2.68E+65	1450611_at	Orm3	4	63356162	63359511	9.47E-11	0.357709	1.50913	0.383362134	0.000191778
rs27919824	TAG(51:3)	4	63717755	63444639	64124731	1.23E-07	139.756	2.68E+65	1450611_at	Orm3	4	63356162	63359511	9.47E-11	0.357709	1.50913	0.383362134	0.000191778
rs27919795	TAG(51:3)	4	63720727	63444639	64124731	1.23E-07	139.756	2.68E+65	1450611_at	Orm3	4	63356162	63359511	9.47E-11	0.357709	1.50913	0.383362134	0.000191778
rs27904383	TAG(51:3)	4	63825006	63444639	64124731	2.49E-06	130.176	3.19E+60	1450611_at	Orm3	4	63356162	63359511	1.70E-10	0.358728	1.50407	0.383362134	0.000191778
rs27904380	TAG(51:3)	4	63825534	63444639	64124731	2.49E-06	130.176	3.19E+60	1450611_at	Orm3	4	63356162	63359511	6.18E-10	0.342863	1.477	0.383362134	0.000191778
rs27882454	TAG(51:3)	4	63831019	63444639	64124731	2.49E-06	130.176	3.19E+60	1450611_at	Orm3	4	63356162	63359511	6.18E-10	0.342863	1.477	0.383362134	0.000191778
rs27882450	TAG(51:3)	4	63831431	63444639	64124731	2.49E-06	130.176	3.19E+60	1450611_at	Orm3	4	63356162	63359511	6.18E-10	0.342863	1.477	0.383362134	0.000191778
rs27882212	TAG(51:3)	4	63908521	63444639	64124731	1.23E-07	139.756	2.68E+65	1450611_at	Orm3	4	63356162	63359511	9.47E-11	0.357709	1.50913	0.383362134	0.000191778
rs27882191	TAG(51:3)	4	63911204	63444639	64124731	1.23E-07	139.756	2.68E+65	1450611_at	Orm3	4	63356162	63359511	9.47E-11	0.357709	1.50913	0.383362134	0.000191778
rs27933800	TAG(51:3)	4	63931308	63444639	64124731	1.69E-06	133.939	5.84E+63	1450611_at	Orm3	4	63356162	63359511	3.20E-10	0.347227	1.50224	0.383362134	0.000191778
rs27919363	TAG(51:3)	4	63938645	63444639	64124731	1.23E-07	139.756	2.68E+65	1450611_at	Orm3	4	63356162	63359511	9.47E-11	0.357709	1.50913	0.383362134	0.000191778
rs27880775	TAG(51:3)	4	64117954	63444639	64124731	1.23E-07	139.756	2.68E+65	1450611_at	Orm3	4	63356162	63359511	9.47E-11	0.357709	1.50913	0.383362134	0.000191778
rs27880770	TAG(51:3)	4	64118093	63444639	64124731	1.23E-07	139.756	2.68E+65	1450611_at	Orm3	4	63356162	63359511	9.47E-11	0.357709	1.50913	0.383362134	0.000191778
rs27880748	TAG(51:3)	4	64121188	63444639	64124731	1.23E-07	139.756	2.68E+65	1450611_at	Orm3	4	63356162	63359511	9.47E-11	0.357709	1.50913	0.383362134	0.000191778
rs27931747	TAG(51:3)	4	64152920	64151827	64152920	3.80E-06	129.721	7.09E+60	1450611_at	Orm3	4	63356162	63359511	2.11E-10	0.351239	1.49799	0.383362134	0.000191778
rs27917077	TAG(51:3)	4	64233438	64157645	64969028	7.93E-09	148.684	7.33E+70	1450611_at	Orm3	4	63356162	63359511	1.06E-10	0.354584	1.51879	0.383362134	0.000191778
rs27917070	TAG(51:3)	4	64235022	64157645	64969028	1.23E-07	139.756	2.68E+65	1450611_at	Orm3	4	63356162	63359511	9.47E-11	0.357709	1.50913	0.383362134	0.000191778
rs27917069	TAG(51:3)	4	64235066	64157645	64969028	1.23E-07	139.756	2.68E+65	1450611_at	Orm3	4	63356162	63359511	9.47E-11	0.357709	1.50913	0.383362134	0.000191778
rs27917059	TAG(51:3)	4	64236379	64157645	64969028	1.23E-07	139.756	2.68E+65	1450611_at	Orm3	4	63356162	63359511	9.47E-11	0.357709	1.50913	0.383362134	0.000191778
rs27917051	TAG(51:3)	4	64237262	64157645	64969028	1.23E-07	139.756	2.68E+65	1450611_at	Orm3	4	63356162	63359511	9.47E-11	0.357709	1.50913	0.383362134	0.000191778
rs27916998	TAG(51:3)	4	64250239	64157645	64969028	2.10E-06	129.797	3.46E+59	1450611_at	Orm3	4	63356162	63359511	6.55E-09	0.326055	1.44333	0.383362134	0.000191778
rs27901307	TAG(51:3)	4	64280334	64157645	64969028	1.23E-07	139.756	2.68E+65	1450611_at	Orm3	4	63356162	63359511	9.47E-11	0.357709	1.50913	0.383362134	0.000191778
rs33437872	PI(38:4)	5	130339629	129878347	130544886	3.88E-06	-47.1274	4.54E-26	1419067_a_at	Rabgef1	5	130171798	130214342	2.64E-05	-0.0908851	1.11722	0.402095387	0.000218002
rs33437872	PI(38:4)	5	130339629	129878347	130544886	3.88E-06	-47.1274	4.54E-26	1415673_at	Psph	5	129765558	129787252	6.32E-17	0.332192	1.4995	-0.401778197	0.000220756
rs30423464	TAG(53:2)	19	7549657	7180479	8688806	6.80E-07	186.132	7.71E+93	1450694_at	Fkbp2	19	6977741	6980461	2.24E-07	-0.0585592	1.0699	-0.374724905	0.000233109
rs36824688	TAG(53:2)	19	7835729	7180479	8688806	6.20E-07	185.887	1.09E+94	1450694_at	Fkbp2	19	6977741	6980461	1.51E-07	-0.0589112	1.07056	-0.374724905	0.000233109
rs36684295	TAG(53:2)	19	7180479	7180479	8688806	2.19E-06	177.015	1.71E+91	1450694_at	Fkbp2	19	6977741	6980461	1.09E-07	-0.0579093	1.07021	-0.374724905	0.000233109
rs31006882	TAG(53:2)	19	7541413	7180479	8688806	6.20E-07	185.887	1.09E+94	1450694_at	Fkbp2	19	6977741	6980461	1.51E-07	-0.0589112	1.07056	-0.374724905	0.000233109
rs37160984	TAG(53:2)	19	7560154	7180479	8688806	2.44E-07	190.976	2.35E+98	1450694_at	Fkbp2	19	6977741	6980461	4.66E-07	-0.0566344	1.06859	-0.374724905	0.000233109
rs31220690	TAG(53:2)	19	7562755	7180479	8688806	6.20E-07	185.887	1.09E+94	1450694_at	Fkbp2	19	6977741	6980461	1.51E-07	-0.0589112	1.07056	-0.374724905	0.000233109
rs30354447	TAG(53:2)	19	7567333	7180479	8688806	6.20E-07	185.887	1.09E+94	1450694_at	Fkbp2	19	6977741	6980461	1.51E-07	-0.0589112	1.07056	-0.374724905	0.000233109
rs37093558	TAG(53:2)	19	7581688	7180479	8688806	6.20E-07	185.887	1.09E+94	1450694_at	Fkbp2	19	6977741	6980461	1.51E-07	-0.0589112	1.07056	-0.374724905	0.000233109
rs30423464	TAG(53:2)	19	7549657	7180479	8688806	6.80E-07	186.132	7.71E+93	1424499_s_at	Atl3	19	7494040	7538608	2.64E-14	0.131393	1.1637	0.37015754	0.000281475
rs36824688	TAG(53:2)	19	7835729	7180479	8688806	6.20E-07	185.887	1.09E+94	1424499_s_at	Atl3	19	7494040	7538608	2.82E-14	0.130135	1.16254	0.37015754	0.000281475
rs30319629	TAG(53:2)	19	8535902	7180479	8688806	6.20E-07	185.887	1.09E+94	1424499_s_at	Atl3	19	7494040	7538608	2.82E-14	0.130135	1.16254	0.37015754	0.000281475
rs36684295	TAG(53:2)	19	7180479	7180479	8688806	2.19E-06	177.015	1.71E+91	1424499_s_at	Atl3	19	7494040	7538608	1.16E-11	0.115048	1.14431	0.37015754	0.000281475
rs31006882	TAG(53:2)	19	7541413	7180479	8688806	6.20E-07	185.887	1.09E+94	1424499_s_at	Atl3	19	7494040	7538608	2.82E-14	0.130135	1.16254	0.37015754	0.000281475
rs37160984	TAG(53:2)	19	7560154	7180479	8688806	2.44E-07	190.976	2.35E+98	1424499_s_at	Atl3	19	7494040	7538608	2.75E-13	0.125448	1.1583	0.37015754	0.000281475
rs31220690	TAG(53:2)	19	7562755	7180479	8688806	6.20E-07	185.887	1.09E+94	1424499_s_at	Atl3	19	7494040	7538608	2.82E-14	0.130135	1.16254	0.37015754	0.000281475
rs30354447	TAG(53:2)	19	7567333	7180479	8688806	6.20E-07	185.887	1.09E+94	1424499_s_at	Atl3	19	7494040	7538608	2.82E-14	0.130135	1.16254	0.37015754	0.000281475
rs37093558	TAG(53:2)	19	7581688	7180479	8688806	6.20E-07	185.887	1.09E+94	1424499_s_at	Atl3	19	7494040	7538608	2.82E-14	0.130135	1.16254	0.37015754	0.000281475
rs36703909	TAG(53:2)	19	8475122	7180479	8688806	6.20E-07	185.887	1.09E+94	1424499_s_at	Atl3	19	7494040	7538608	2.82E-14	0.130135	1.16254	0.37015754	0.000281475
rs30321879	TAG(53:2)	19	8524825	7180479	8688806	6.20E-07	185.887	1.09E+94	1424499_s_at	Atl3	19	7494040	7538608	2.82E-14	0.130135	1.16254	0.37015754	0.000281475
rs32101135	Cer(38:5)	7	116557433	116402311	116685364	3.02E-06	1.5805	5.01427	1425862_a_at	Pik3c2a	7	116337276	116443458	6.48E-05	-0.0678269	1.07542	-0.395073476	0.000314228
rs31004114	CL(72:7)	19	11949828	11516094	11963783	1.81E-06	-8.05135	0.000303465	1429615_at	Zfp91	19	12763660	12796126	1.04E-08	0.057277	1.05913	-0.350849613	0.000345102
rs30869566	CL(72:7)	19	11992676	11992676	11998048	3.48E-06	-7.77961	0.000417151	1429615_at	Zfp91	19	12763660	12796126	2.10E-08	0.0561328	1.05764	-0.350849613	0.000345102
rs36589446	CL(72:7)	19	11929919	11516094	11963783	3.61E-06	-7.8233	0.000371612	1429615_at	Zfp91	19	12763660	12796126	1.37E-09	0.0600351	1.06233	-0.350849613	0.000345102
rs36886268	CL(72:7)	19	11988694	11978054	11988694	1.29E-06	-8.06436	0.000287998	1429615_at	Zfp91	19	12763660	12796126	4.82E-08	0.0548759	1.0568	-0.350849613	0.000345102
rs6245103	PI(38:4)	5	123869880	122693589	124724309	3.01E-06	-51.4488	4.21E-28	1424380_at	Vps37b	5	124004641	124032260	1.44E-06	-0.0923322	1.1163	0.390138068	0.000346958
rs27976228	LPC(18:0)	2	69190998	NULL	NULL	2.09E-06	63.9586	1.12E+38	1449817_at	Abcb11	2	69238282	69342614	6.14E-10	-0.212421	1.32438	-0.35043819	0.000351071
rs6245103	PI(38:4)	5	123869880	122693589	124724309	3.01E-06	-51.4488	4.21E-28	1423224_at	Tctn2	5	124598749	124619108	3.58E-05	0.0483168	1.05926	-0.389449679	0.000356177
rs32101135	Cer(38:5)	7	116557433	116402311	116685364	3.02E-06	1.5805	5.01427	1421023_at	Pik3c2a	7	116337276	116443458	4.25E-19	-0.274758	1.34252	-0.389793642	0.000383932
rs37160984	CE(18:3)	19	7560154	7180479	8688806	1.19E-06	8.67559	22043.1	1424498_at	Atl3	19	7494040	7538608	3.98E-12	0.0894979	1.11053	0.383827941	0.000404284
rs29566336	Cer(38:5)	5	97212035	96689236	97498504	3.06E-06	1.53806	4.74058	1426708_at	Antxr2	5	97884688	98030962	4.83E-05	-0.183425	1.20982	-0.387796418	0.000413801
rs27654246	LPC(18:3)	2	181664202	181399486	181990926	2.50E-06	6.01589	528.045	1425507_at	Arfrp1	2	181357833	181365404	9.08E-16	0.129023	1.14204	0.345755202	0.000426041
rs27680502	LPC(18:3)	2	181008980	181001594	181265611	2.79E-06	5.97631	523.075	1425507_at	Arfrp1	2	181357833	181365404	2.76E-14	0.123126	1.13568	0.345755202	0.000426041
rs27680543	LPC(18:3)	2	181002260	181001594	181265611	2.79E-06	5.97631	523.075	1425507_at	Arfrp1	2	181357833	181365404	2.76E-14	0.123126	1.13568	0.345755202	0.000426041
rs31614030	PC(38:3)	1	173308737	172937148	173321026	2.23E-06	51.0578	7.05E+24	1448775_at	Ifi203	1	173920407	173942672	3.92E-22	-1.24873	4.01998	-0.345636298	0.000428123
rs31627385	PC(38:3)	1	173119144	172937148	173321026	2.34E-06	52.0638	5.03E+25	1448775_at	Ifi203	1	173920407	173942672	1.61E-25	-1.33489	4.49913	-0.345636298	0.000428123
rs32413000	TAG(53:3)	4	63455995	63444639	64124731	1.18E-07	135.697	1.24E+64	1425701_a_at	Rgs3	4	62559847	62703018	1.70E-07	0.437472	1.6617	0.356322703	0.000455611
rs27905243	TAG(53:3)	4	63444639	63444639	64124731	3.45E-06	120.213	1.59E+55	1425701_a_at	Rgs3	4	62559847	62703018	1.45E-05	0.363817	1.50599	0.356322703	0.000455611
rs27884155	TAG(53:3)	4	63573548	63444639	64124731	7.13E-07	128.177	1.94E+60	1425701_a_at	Rgs3	4	62559847	62703018	2.04E-07	0.443271	1.66524	0.356322703	0.000455611
rs27680502	LPC(18:3)	2	181008980	181001594	181265611	2.79E-06	5.97631	523.075	1435454_a_at	Helz2	2	181227616	181242025	1.02E-06	-0.152821	1.17106	-0.342913436	0.00047844
rs27680543	LPC(18:3)	2	181002260	181001594	181265611	2.79E-06	5.97631	523.075	1435454_a_at	Helz2	2	181227616	181242025	1.02E-06	-0.152821	1.17106	-0.342913436	0.00047844
rs31795191	TAG(55:4)	4	74946799	72138328	75847320	2.50E-06	37.7033	4.06E+17	1424458_at	Kdm4c	4	74242497	74405860	6.30E-12	-0.133857	1.16756	-0.381512779	0.000479947
rs28073605	TAG(55:4)	4	74862955	72138328	75847320	2.47E-07	39.7062	1.92E+18	1424458_at	Kdm4c	4	74242497	74405860	3.73E-12	-0.134179	1.16592	-0.381512779	0.000479947
rs28073642	TAG(55:4)	4	74841162	72138328	75847320	1.87E-07	40.0752	2.70E+18	1424458_at	Kdm4c	4	74242497	74405860	2.40E-12	-0.135217	1.16727	-0.381512779	0.000479947
rs28073691	TAG(55:4)	4	74785731	72138328	75847320	1.24E-06	38.4281	3.90E+17	1424458_at	Kdm4c	4	74242497	74405860	9.34E-12	-0.13261	1.16187	-0.381512779	0.000479947
rs28073841	TAG(55:4)	4	74740263	72138328	75847320	1.58E-07	40.5871	4.04E+18	1424458_at	Kdm4c	4	74242497	74405860	4.83E-12	-0.134868	1.16628	-0.381512779	0.000479947
rs28091050	TAG(55:4)	4	74687998	72138328	75847320	2.50E-06	37.7033	4.06E+17	1424458_at	Kdm4c	4	74242497	74405860	6.30E-12	-0.133857	1.16756	-0.381512779	0.000479947
rs28091163	TAG(55:4)	4	74633910	72138328	75847320	1.87E-07	40.0752	2.70E+18	1424458_at	Kdm4c	4	74242497	74405860	2.40E-12	-0.135217	1.16727	-0.381512779	0.000479947
rs28105399	TAG(55:4)	4	74570991	72138328	75847320	2.50E-06	37.7033	4.06E+17	1424458_at	Kdm4c	4	74242497	74405860	6.30E-12	-0.133857	1.16756	-0.381512779	0.000479947
rs32973209	TAG(55:4)	4	74480788	72138328	75847320	2.50E-06	37.7033	4.06E+17	1424458_at	Kdm4c	4	74242497	74405860	6.30E-12	-0.133857	1.16756	-0.381512779	0.000479947
rs28061984	TAG(55:4)	4	74467799	72138328	75847320	1.32E-06	38.4805	1.62E+18	1424458_at	Kdm4c	4	74242497	74405860	2.39E-11	-0.129813	1.16424	-0.381512779	0.000479947
rs32755395	TAG(55:4)	4	74278661	72138328	75847320	1.24E-06	38.4281	3.90E+17	1424458_at	Kdm4c	4	74242497	74405860	9.34E-12	-0.13261	1.16187	-0.381512779	0.000479947
rs28098609	TAG(55:4)	4	74243614	72138328	75847320	1.80E-06	37.6684	2.82E+17	1424458_at	Kdm4c	4	74242497	74405860	5.33E-11	-0.129213	1.15932	-0.381512779	0.000479947
rs28114439	TAG(55:4)	4	74130613	72138328	75847320	1.30E-06	37.5621	1.57E+17	1424458_at	Kdm4c	4	74242497	74405860	2.73E-10	-0.125297	1.1523	-0.381512779	0.000479947
rs3668026	TAG(55:4)	4	74075827	72138328	75847320	1.30E-06	37.5621	1.57E+17	1424458_at	Kdm4c	4	74242497	74405860	2.73E-10	-0.125297	1.1523	-0.381512779	0.000479947
rs3722264	TAG(55:4)	4	74030429	72138328	75847320	7.05E-07	38.3511	1.87E+17	1424458_at	Kdm4c	4	74242497	74405860	3.27E-10	-0.124201	1.14765	-0.381512779	0.000479947
rs28044246	TAG(55:4)	4	74020661	72138328	75847320	7.05E-07	38.3511	1.87E+17	1424458_at	Kdm4c	4	74242497	74405860	3.27E-10	-0.124201	1.14765	-0.381512779	0.000479947
rs32086751	TAG(55:4)	4	74001193	72138328	75847320	7.05E-07	38.3511	1.87E+17	1424458_at	Kdm4c	4	74242497	74405860	3.27E-10	-0.124201	1.14765	-0.381512779	0.000479947
rs32311714	TAG(55:4)	4	74001181	72138328	75847320	7.05E-07	38.3511	1.87E+17	1424458_at	Kdm4c	4	74242497	74405860	3.27E-10	-0.124201	1.14765	-0.381512779	0.000479947
rs49045951	TAG(55:4)	4	74000732	72138328	75847320	5.91E-07	38.8766	2.89E+17	1424458_at	Kdm4c	4	74242497	74405860	6.52E-10	-0.123638	1.14651	-0.381512779	0.000479947
rs28029436	TAG(55:4)	4	73956132	72138328	75847320	1.10E-06	37.8364	2.33E+17	1424458_at	Kdm4c	4	74242497	74405860	1.13E-09	-0.122747	1.14904	-0.381512779	0.000479947
rs13477775	TAG(55:4)	4	73942635	72138328	75847320	1.30E-06	37.5621	1.57E+17	1424458_at	Kdm4c	4	74242497	74405860	2.73E-10	-0.125297	1.1523	-0.381512779	0.000479947
rs28326707	TAG(55:4)	4	73822998	72138328	75847320	1.30E-06	37.5621	1.57E+17	1424458_at	Kdm4c	4	74242497	74405860	2.73E-10	-0.125297	1.1523	-0.381512779	0.000479947
rs28036827	TAG(55:4)	4	75322579	72138328	75847320	2.50E-06	37.7033	4.06E+17	1424458_at	Kdm4c	4	74242497	74405860	6.30E-12	-0.133857	1.16756	-0.381512779	0.000479947
rs28036961	TAG(55:4)	4	75277328	72138328	75847320	2.50E-06	37.7033	4.06E+17	1424458_at	Kdm4c	4	74242497	74405860	3.56E-12	-0.136642	1.17132	-0.381512779	0.000479947
rs28052891	TAG(55:4)	4	75262275	72138328	75847320	2.50E-06	37.7033	4.06E+17	1424458_at	Kdm4c	4	74242497	74405860	6.30E-12	-0.133857	1.16756	-0.381512779	0.000479947
rs28044320	TAG(55:4)	4	74053133	72138328	75847320	2.21E-06	36.8125	8.94E+16	1424458_at	Kdm4c	4	74242497	74405860	2.99E-09	-0.119715	1.14679	-0.381512779	0.000479947
rs28044302	TAG(55:4)	4	74006678	72138328	75847320	1.30E-06	37.5621	1.57E+17	1424458_at	Kdm4c	4	74242497	74405860	2.73E-10	-0.125297	1.1523	-0.381512779	0.000479947
rs28029434	TAG(55:4)	4	73956185	72138328	75847320	2.64E-07	39.7051	8.88E+17	1424458_at	Kdm4c	4	74242497	74405860	5.36E-11	-0.129863	1.1566	-0.381512779	0.000479947
rs28029441	TAG(55:4)	4	73954832	72138328	75847320	1.10E-06	37.8364	2.33E+17	1424458_at	Kdm4c	4	74242497	74405860	1.13E-09	-0.122747	1.14904	-0.381512779	0.000479947
rs28044201	TAG(55:4)	4	73944477	72138328	75847320	2.64E-07	39.7051	8.88E+17	1424458_at	Kdm4c	4	74242497	74405860	9.71E-11	-0.127011	1.15282	-0.381512779	0.000479947
rs28044203	TAG(55:4)	4	73943120	72138328	75847320	1.30E-06	37.5621	1.57E+17	1424458_at	Kdm4c	4	74242497	74405860	2.73E-10	-0.125297	1.1523	-0.381512779	0.000479947
rs28044206	TAG(55:4)	4	73942950	72138328	75847320	2.64E-07	39.7051	8.88E+17	1424458_at	Kdm4c	4	74242497	74405860	9.71E-11	-0.127011	1.15282	-0.381512779	0.000479947
rs31088982	TAG(53:2)	19	22673376	22566014	22698414	3.59E-06	180.883	2.10E+83	1426270_at	Smc5	19	23206441	23273897	1.16E-11	0.152106	1.17641	0.356510336	0.000486415
rs31137870	TAG(53:2)	19	22677560	22566014	22698414	3.59E-06	180.883	2.10E+83	1426270_at	Smc5	19	23206441	23273897	1.16E-11	0.152106	1.17641	0.356510336	0.000486415
rs30414327	TAG(53:2)	19	22827433	22800209	23041490	3.59E-06	180.883	2.10E+83	1426270_at	Smc5	19	23206441	23273897	1.16E-11	0.152106	1.17641	0.356510336	0.000486415
rs30759969	TAG(53:2)	19	22829512	22800209	23041490	3.59E-06	180.883	2.10E+83	1426270_at	Smc5	19	23206441	23273897	1.16E-11	0.152106	1.17641	0.356510336	0.000486415
rs6272084	TAG(53:2)	19	22889760	22800209	23041490	3.59E-06	180.883	2.10E+83	1426270_at	Smc5	19	23206441	23273897	1.16E-11	0.152106	1.17641	0.356510336	0.000486415
rs30690661	TAG(53:2)	19	22950737	22800209	23041490	3.59E-06	180.883	2.10E+83	1426270_at	Smc5	19	23206441	23273897	1.16E-11	0.152106	1.17641	0.356510336	0.000486415
rs31255811	TAG(53:2)	19	22956339	22800209	23041490	3.59E-06	180.883	2.10E+83	1426270_at	Smc5	19	23206441	23273897	1.16E-11	0.152106	1.17641	0.356510336	0.000486415
rs30409801	TAG(53:2)	19	23000987	22800209	23041490	3.59E-06	180.883	2.10E+83	1426270_at	Smc5	19	23206441	23273897	1.78E-13	0.16198	1.19042	0.356510336	0.000486415
rs30454937	TAG(53:2)	19	23001103	22800209	23041490	3.59E-06	180.883	2.10E+83	1426270_at	Smc5	19	23206441	23273897	1.78E-13	0.16198	1.19042	0.356510336	0.000486415
rs30564432	TAG(53:2)	19	23037806	22800209	23041490	3.59E-06	180.883	2.10E+83	1426270_at	Smc5	19	23206441	23273897	1.78E-13	0.16198	1.19042	0.356510336	0.000486415
rs4232105	TAG(53:2)	19	23165771	23165771	23474502	4.00E-06	180.591	9.24E+84	1426270_at	Smc5	19	23206441	23273897	7.82E-13	0.156806	1.1871	0.356510336	0.000486415
rs30660945	TAG(53:2)	19	23224595	23165771	23474502	4.00E-06	180.591	9.24E+84	1426270_at	Smc5	19	23206441	23273897	7.82E-13	0.156806	1.1871	0.356510336	0.000486415
rs48120621	TAG(53:2)	19	23253627	23165771	23474502	4.00E-06	180.591	9.24E+84	1426270_at	Smc5	19	23206441	23273897	7.82E-13	0.156806	1.1871	0.356510336	0.000486415
rs47584986	TAG(53:2)	19	23284532	23165771	23474502	4.00E-06	180.591	9.24E+84	1426270_at	Smc5	19	23206441	23273897	7.82E-13	0.156806	1.1871	0.356510336	0.000486415
rs6356668	TAG(53:2)	19	23313526	23165771	23474502	4.00E-06	180.591	9.24E+84	1426270_at	Smc5	19	23206441	23273897	7.82E-13	0.156806	1.1871	0.356510336	0.000486415
rs30757850	TAG(53:2)	19	23324813	23165771	23474502	4.00E-06	180.591	9.24E+84	1426270_at	Smc5	19	23206441	23273897	7.82E-13	0.156806	1.1871	0.356510336	0.000486415
rs30320249	TAG(53:2)	19	23348599	23165771	23474502	4.00E-06	180.591	9.24E+84	1426270_at	Smc5	19	23206441	23273897	7.82E-13	0.156806	1.1871	0.356510336	0.000486415
rs30363155	TAG(53:2)	19	23349316	23165771	23474502	4.00E-06	180.591	9.24E+84	1426270_at	Smc5	19	23206441	23273897	7.82E-13	0.156806	1.1871	0.356510336	0.000486415
rs30408099	TAG(53:2)	19	23349341	23165771	23474502	4.00E-06	180.591	9.24E+84	1426270_at	Smc5	19	23206441	23273897	7.82E-13	0.156806	1.1871	0.356510336	0.000486415
rs31058964	TAG(53:2)	19	23382362	23165771	23474502	4.00E-06	180.591	9.24E+84	1426270_at	Smc5	19	23206441	23273897	7.82E-13	0.156806	1.1871	0.356510336	0.000486415
rs31051479	TAG(53:2)	19	23386313	23165771	23474502	4.00E-06	180.591	9.24E+84	1426270_at	Smc5	19	23206441	23273897	7.82E-13	0.156806	1.1871	0.356510336	0.000486415
rs30706869	TAG(53:2)	19	23474502	23165771	23474502	1.18E-06	187.239	1.47E+89	1426270_at	Smc5	19	23206441	23273897	3.24E-12	0.153688	1.18485	0.356510336	0.000486415
rs31090341	TAG(53:2)	19	23616663	23615613	23748561	1.18E-06	187.239	1.47E+89	1426270_at	Smc5	19	23206441	23273897	3.24E-12	0.153688	1.18485	0.356510336	0.000486415
rs30610541	TAG(53:2)	19	23668621	23615613	23748561	1.18E-06	187.239	1.47E+89	1426270_at	Smc5	19	23206441	23273897	3.24E-12	0.153688	1.18485	0.356510336	0.000486415
rs3706305	TAG(53:2)	19	23669985	23615613	23748561	1.18E-06	187.239	1.47E+89	1426270_at	Smc5	19	23206441	23273897	3.24E-12	0.153688	1.18485	0.356510336	0.000486415
rs6171604	TAG(53:2)	19	23706118	23615613	23748561	2.13E-07	193.462	2.52E+103	1426270_at	Smc5	19	23206441	23273897	1.24E-10	0.138304	1.18066	0.356510336	0.000486415
rs30399033	TAG(53:2)	19	23707025	23615613	23748561	1.18E-06	187.239	1.47E+89	1426270_at	Smc5	19	23206441	23273897	3.24E-12	0.153688	1.18485	0.356510336	0.000486415
rs30855542	TAG(53:2)	19	23707076	23615613	23748561	1.18E-06	187.239	1.47E+89	1426270_at	Smc5	19	23206441	23273897	3.24E-12	0.153688	1.18485	0.356510336	0.000486415
rs30795197	TAG(53:2)	19	23828034	23760766	23866749	1.51E-06	185.818	2.40E+88	1426270_at	Smc5	19	23206441	23273897	4.67E-12	0.153857	1.18453	0.356510336	0.000486415
rs6208554	TAG(53:2)	19	23838863	23760766	23866749	1.18E-06	187.239	1.47E+89	1426270_at	Smc5	19	23206441	23273897	3.24E-12	0.153688	1.18485	0.356510336	0.000486415
rs47442967	TAG(53:2)	19	22694914	22566014	22698414	3.10E-06	182.045	7.79E+84	1426270_at	Smc5	19	23206441	23273897	1.33E-11	0.151228	1.17698	0.356510336	0.000486415
rs50936033	TAG(53:2)	19	22694972	22566014	22698414	3.59E-06	180.883	2.10E+83	1426270_at	Smc5	19	23206441	23273897	1.16E-11	0.152106	1.17641	0.356510336	0.000486415
rs49166498	TAG(53:2)	19	23404228	23165771	23474502	4.00E-06	180.591	9.24E+84	1426270_at	Smc5	19	23206441	23273897	7.82E-13	0.156806	1.1871	0.356510336	0.000486415
rs51413273	TAG(53:2)	19	23662028	23615613	23748561	1.57E-06	187.099	7.26E+88	1426270_at	Smc5	19	23206441	23273897	2.23E-11	0.149949	1.17962	0.356510336	0.000486415
rs50386702	TAG(53:2)	19	23826339	23760766	23866749	1.18E-06	187.239	1.47E+89	1426270_at	Smc5	19	23206441	23273897	3.24E-12	0.153688	1.18485	0.356510336	0.000486415
rs50976227	TAG(53:2)	19	23826356	23760766	23866749	1.18E-06	187.239	1.47E+89	1426270_at	Smc5	19	23206441	23273897	3.24E-12	0.153688	1.18485	0.356510336	0.000486415
rs37139248	TAG(53:2)	19	22624436	22566014	22698414	3.59E-06	180.883	2.10E+83	1426270_at	Smc5	19	23206441	23273897	1.16E-11	0.152106	1.17641	0.356510336	0.000486415
rs37739398	TAG(53:2)	19	22624839	22566014	22698414	2.98E-06	182.066	3.55E+84	1426270_at	Smc5	19	23206441	23273897	3.40E-11	0.148456	1.17431	0.356510336	0.000486415
rs36566224	TAG(53:2)	19	22669156	22566014	22698414	3.59E-06	180.883	2.10E+83	1426270_at	Smc5	19	23206441	23273897	1.16E-11	0.152106	1.17641	0.356510336	0.000486415
rs37162165	TAG(53:2)	19	22669711	22566014	22698414	3.59E-06	180.883	2.10E+83	1426270_at	Smc5	19	23206441	23273897	1.16E-11	0.152106	1.17641	0.356510336	0.000486415
rs30994112	TAG(53:2)	19	22675905	22566014	22698414	3.59E-06	180.883	2.10E+83	1426270_at	Smc5	19	23206441	23273897	1.16E-11	0.152106	1.17641	0.356510336	0.000486415
rs37064854	TAG(53:2)	19	22696810	22566014	22698414	3.59E-06	180.883	2.10E+83	1426270_at	Smc5	19	23206441	23273897	1.16E-11	0.152106	1.17641	0.356510336	0.000486415
rs36735497	TAG(53:2)	19	22698078	22566014	22698414	3.59E-06	180.883	2.10E+83	1426270_at	Smc5	19	23206441	23273897	1.16E-11	0.152106	1.17641	0.356510336	0.000486415
rs37944387	TAG(53:2)	19	22718056	22704531	22780737	3.59E-06	180.883	2.10E+83	1426270_at	Smc5	19	23206441	23273897	1.16E-11	0.152106	1.17641	0.356510336	0.000486415
rs39957932	TAG(53:2)	19	22775871	22704531	22780737	3.59E-06	180.883	2.10E+83	1426270_at	Smc5	19	23206441	23273897	1.16E-11	0.152106	1.17641	0.356510336	0.000486415
rs36704171	TAG(53:2)	19	22800209	22800209	23041490	1.74E-06	186.112	7.99E+87	1426270_at	Smc5	19	23206441	23273897	6.59E-11	0.146779	1.17303	0.356510336	0.000486415
rs31271872	TAG(53:2)	19	22809831	22800209	23041490	3.59E-06	180.883	2.10E+83	1426270_at	Smc5	19	23206441	23273897	1.16E-11	0.152106	1.17641	0.356510336	0.000486415
rs37381030	TAG(53:2)	19	22819838	22800209	23041490	3.59E-06	180.883	2.10E+83	1426270_at	Smc5	19	23206441	23273897	1.16E-11	0.152106	1.17641	0.356510336	0.000486415
rs36753076	TAG(53:2)	19	22854943	22800209	23041490	3.59E-06	180.883	2.10E+83	1426270_at	Smc5	19	23206441	23273897	1.16E-11	0.152106	1.17641	0.356510336	0.000486415
rs37468226	TAG(53:2)	19	22881144	22800209	23041490	3.59E-06	180.883	2.10E+83	1426270_at	Smc5	19	23206441	23273897	1.16E-11	0.152106	1.17641	0.356510336	0.000486415
rs37339801	TAG(53:2)	19	22925600	22800209	23041490	3.59E-06	180.883	2.10E+83	1426270_at	Smc5	19	23206441	23273897	1.16E-11	0.152106	1.17641	0.356510336	0.000486415
rs36653666	TAG(53:2)	19	22936863	22800209	23041490	3.59E-06	180.883	2.10E+83	1426270_at	Smc5	19	23206441	23273897	1.16E-11	0.152106	1.17641	0.356510336	0.000486415
rs39654864	TAG(53:2)	19	23037376	22800209	23041490	3.59E-06	180.883	2.10E+83	1426270_at	Smc5	19	23206441	23273897	1.78E-13	0.16198	1.19042	0.356510336	0.000486415
rs30987014	TAG(53:2)	19	23040455	22800209	23041490	1.74E-06	186.112	7.99E+87	1426270_at	Smc5	19	23206441	23273897	1.13E-12	0.156733	1.18744	0.356510336	0.000486415
rs37617621	TAG(53:2)	19	23057847	23042540	23062091	3.59E-06	180.883	2.10E+83	1426270_at	Smc5	19	23206441	23273897	1.78E-13	0.16198	1.19042	0.356510336	0.000486415
rs50366604	TAG(53:2)	19	23240117	23165771	23474502	4.00E-06	180.591	9.24E+84	1426270_at	Smc5	19	23206441	23273897	7.82E-13	0.156806	1.1871	0.356510336	0.000486415
rs30761374	TAG(53:2)	19	23326313	23165771	23474502	2.00E-06	186.166	2.11E+88	1426270_at	Smc5	19	23206441	23273897	1.36E-11	0.149328	1.17864	0.356510336	0.000486415
rs30751662	TAG(53:2)	19	23327317	23165771	23474502	3.32E-06	182.179	7.68E+86	1426270_at	Smc5	19	23206441	23273897	7.86E-13	0.156428	1.18861	0.356510336	0.000486415
rs36323629	TAG(53:2)	19	23342485	23165771	23474502	4.00E-06	180.591	9.24E+84	1426270_at	Smc5	19	23206441	23273897	7.82E-13	0.156806	1.1871	0.356510336	0.000486415
rs38156116	TAG(53:2)	19	23411242	23165771	23474502	4.00E-06	180.591	9.24E+84	1426270_at	Smc5	19	23206441	23273897	7.82E-13	0.156806	1.1871	0.356510336	0.000486415
rs37046215	TAG(53:2)	19	23411460	23165771	23474502	2.00E-06	186.166	2.11E+88	1426270_at	Smc5	19	23206441	23273897	1.36E-11	0.149328	1.17864	0.356510336	0.000486415
rs30692951	TAG(53:2)	19	23416811	23165771	23474502	4.00E-06	180.591	9.24E+84	1426270_at	Smc5	19	23206441	23273897	7.82E-13	0.156806	1.1871	0.356510336	0.000486415
rs30456167	TAG(53:2)	19	23417338	23165771	23474502	4.00E-06	180.591	9.24E+84	1426270_at	Smc5	19	23206441	23273897	7.82E-13	0.156806	1.1871	0.356510336	0.000486415
rs37978982	TAG(53:2)	19	23474265	23165771	23474502	1.18E-06	187.239	1.47E+89	1426270_at	Smc5	19	23206441	23273897	1.15E-10	0.144744	1.17154	0.356510336	0.000486415
rs37170056	TAG(53:2)	19	23475011	23474930	23553037	1.18E-06	187.239	1.47E+89	1426270_at	Smc5	19	23206441	23273897	3.24E-12	0.153688	1.18485	0.356510336	0.000486415
rs37470134	TAG(53:2)	19	23530189	23474930	23553037	1.18E-06	187.239	1.47E+89	1426270_at	Smc5	19	23206441	23273897	3.24E-12	0.153688	1.18485	0.356510336	0.000486415
rs36828267	TAG(53:2)	19	23553037	23474930	23553037	1.18E-06	187.239	1.47E+89	1426270_at	Smc5	19	23206441	23273897	3.24E-12	0.153688	1.18485	0.356510336	0.000486415
rs30417570	TAG(53:2)	19	23583173	23579339	23586217	3.44E-07	195.371	2.37E+98	1426270_at	Smc5	19	23206441	23273897	1.27E-10	0.141635	1.17937	0.356510336	0.000486415
rs38682790	TAG(53:2)	19	23610714	23593932	23611916	1.18E-06	187.239	1.47E+89	1426270_at	Smc5	19	23206441	23273897	3.24E-12	0.153688	1.18485	0.356510336	0.000486415
rs37415180	TAG(53:2)	19	23615613	23615613	23748561	6.23E-07	191.264	2.50E+92	1426270_at	Smc5	19	23206441	23273897	1.79E-11	0.148647	1.18025	0.356510336	0.000486415
rs38417851	TAG(53:2)	19	23676783	23615613	23748561	1.18E-06	187.239	1.47E+89	1426270_at	Smc5	19	23206441	23273897	3.24E-12	0.153688	1.18485	0.356510336	0.000486415
rs38688531	TAG(53:2)	19	23710594	23615613	23748561	1.18E-06	187.239	1.47E+89	1426270_at	Smc5	19	23206441	23273897	3.24E-12	0.153688	1.18485	0.356510336	0.000486415
rs31047545	TAG(53:2)	19	23722854	23615613	23748561	1.18E-06	187.239	1.47E+89	1426270_at	Smc5	19	23206441	23273897	3.24E-12	0.153688	1.18485	0.356510336	0.000486415
rs30848291	TAG(53:2)	19	23723866	23615613	23748561	1.18E-06	187.239	1.47E+89	1426270_at	Smc5	19	23206441	23273897	3.24E-12	0.153688	1.18485	0.356510336	0.000486415
rs37546837	TAG(53:2)	19	23745612	23615613	23748561	1.18E-06	187.239	1.47E+89	1426270_at	Smc5	19	23206441	23273897	3.24E-12	0.153688	1.18485	0.356510336	0.000486415
rs30752846	TAG(53:2)	19	23771167	23760766	23866749	1.18E-06	187.239	1.47E+89	1426270_at	Smc5	19	23206441	23273897	3.24E-12	0.153688	1.18485	0.356510336	0.000486415
rs37974277	TAG(53:2)	19	23806816	23760766	23866749	1.18E-06	187.239	1.47E+89	1426270_at	Smc5	19	23206441	23273897	3.24E-12	0.153688	1.18485	0.356510336	0.000486415
rs37142823	TAG(53:2)	19	23807823	23760766	23866749	1.18E-06	187.239	1.47E+89	1426270_at	Smc5	19	23206441	23273897	3.24E-12	0.153688	1.18485	0.356510336	0.000486415
rs37985379	TAG(53:2)	19	23808011	23760766	23866749	1.18E-06	187.239	1.47E+89	1426270_at	Smc5	19	23206441	23273897	3.24E-12	0.153688	1.18485	0.356510336	0.000486415
rs36979400	TAG(53:2)	19	23808023	23760766	23866749	1.18E-06	187.239	1.47E+89	1426270_at	Smc5	19	23206441	23273897	3.24E-12	0.153688	1.18485	0.356510336	0.000486415
rs6278886	TAG(53:2)	19	23809330	23760766	23866749	1.18E-06	187.239	1.47E+89	1426270_at	Smc5	19	23206441	23273897	3.24E-12	0.153688	1.18485	0.356510336	0.000486415
rs39141987	TAG(53:2)	19	23831027	23760766	23866749	2.33E-06	182.359	9.75E+88	1426270_at	Smc5	19	23206441	23273897	5.80E-12	0.151474	1.1854	0.356510336	0.000486415
rs27906128	PI(34:2)	4	62999818	62189674	63196892	1.59E-06	0.465658	1.6277	1427631_x_at	Mup3	4	62083476	62087342	8.62E-05	0.132486	1.14602	0.34387285	0.000492231
rs27893266	PI(34:2)	4	61856939	59835331	62188670	3.98E-06	0.453988	1.59378	1427631_x_at	Mup3	4	62083476	62087342	1.15E-05	0.145465	1.1598	0.34387285	0.000492231
rs32324400	PI(34:2)	4	62978257	62189674	63196892	4.05E-06	0.447924	1.59072	1427631_x_at	Mup3	4	62083476	62087342	6.49E-05	0.133935	1.14667	0.34387285	0.000492231
rs31799460	PI(34:2)	4	62015296	59835331	62188670	2.68E-06	0.459687	1.6053	1427631_x_at	Mup3	4	62083476	62087342	1.26E-05	0.145078	1.15934	0.34387285	0.000492231
rs27893106	PI(34:2)	4	62056120	59835331	62188670	3.06E-06	0.458001	1.59615	1427631_x_at	Mup3	4	62083476	62087342	1.15E-05	0.145704	1.15902	0.34387285	0.000492231
rs27893225	PI(34:2)	4	61885307	59835331	62188670	3.06E-06	0.458001	1.59615	1427631_x_at	Mup3	4	62083476	62087342	1.15E-05	0.145704	1.15902	0.34387285	0.000492231
rs13477735	PI(34:2)	4	61857953	59835331	62188670	3.06E-06	0.458001	1.59615	1427631_x_at	Mup3	4	62083476	62087342	1.15E-05	0.145704	1.15902	0.34387285	0.000492231
rs27910562	PI(34:2)	4	61693876	59835331	62188670	1.55E-06	0.471474	1.62224	1427631_x_at	Mup3	4	62083476	62087342	1.91E-05	0.143669	1.15719	0.34387285	0.000492231
rs32413000	TAG(53:3)	4	63455995	63444639	64124731	1.18E-07	135.697	1.24E+64	1425296_a_at	Rgs3	4	62559847	62703018	2.29E-05	0.300801	1.41791	0.354162723	0.000496135
rs27884155	TAG(53:3)	4	63573548	63444639	64124731	7.13E-07	128.177	1.94E+60	1425296_a_at	Rgs3	4	62559847	62703018	2.50E-05	0.304827	1.42005	0.354162723	0.000496135
rs37929535	TAG(51:4)	19	18604119	18603958	18604443	1.69E-06	36.8813	1.42E+20	1452475_at	Pcsk5	19	17432832	17837632	9.74E-06	-0.145509	1.19743	-0.356904552	0.00055434
rs30321879	TAG(51:1)	19	8524825	7180479	8688806	3.53E-07	93.5853	8.64E+45	1451376_at	Atl3	19	7494040	7538608	3.94E-23	0.307174	1.42688	0.361997438	0.000570468
rs36703909	TAG(51:1)	19	8475122	7180479	8688806	3.53E-07	93.5853	8.64E+45	1451376_at	Atl3	19	7494040	7538608	3.94E-23	0.307174	1.42688	0.361997438	0.000570468
rs37093558	TAG(51:1)	19	7581688	7180479	8688806	3.53E-07	93.5853	8.64E+45	1451376_at	Atl3	19	7494040	7538608	3.94E-23	0.307174	1.42688	0.361997438	0.000570468
rs30354447	TAG(51:1)	19	7567333	7180479	8688806	3.53E-07	93.5853	8.64E+45	1451376_at	Atl3	19	7494040	7538608	3.94E-23	0.307174	1.42688	0.361997438	0.000570468
rs31220690	TAG(51:1)	19	7562755	7180479	8688806	3.53E-07	93.5853	8.64E+45	1451376_at	Atl3	19	7494040	7538608	3.94E-23	0.307174	1.42688	0.361997438	0.000570468
rs37160984	TAG(51:1)	19	7560154	7180479	8688806	5.34E-07	92.2604	6.95E+45	1451376_at	Atl3	19	7494040	7538608	1.85E-22	0.30239	1.42508	0.361997438	0.000570468
rs36900409	TAG(51:1)	19	7556367	7180479	8688806	1.33E-06	89.4674	5.28E+44	1451376_at	Atl3	19	7494040	7538608	3.06E-21	0.292081	1.40809	0.361997438	0.000570468
rs31006882	TAG(51:1)	19	7541413	7180479	8688806	3.53E-07	93.5853	8.64E+45	1451376_at	Atl3	19	7494040	7538608	3.94E-23	0.307174	1.42688	0.361997438	0.000570468
rs30319629	TAG(51:1)	19	8535902	7180479	8688806	3.53E-07	93.5853	8.64E+45	1451376_at	Atl3	19	7494040	7538608	3.94E-23	0.307174	1.42688	0.361997438	0.000570468
rs36824688	TAG(51:1)	19	7835729	7180479	8688806	3.53E-07	93.5853	8.64E+45	1451376_at	Atl3	19	7494040	7538608	3.94E-23	0.307174	1.42688	0.361997438	0.000570468
rs30423464	TAG(51:1)	19	7549657	7180479	8688806	3.79E-07	93.6749	6.90E+45	1451376_at	Atl3	19	7494040	7538608	3.90E-23	0.309506	1.42921	0.361997438	0.000570468
rs29298678	LPE(18:3)	X	156612133	155332941	158163062	5.73E-07	0.0924037	1.11968	1421979_at	Phex	X	157162075	157415312	3.80E-05	0.0430509	1.05799	0.344913498	0.000578665
rs27023906	LPE(18:0)	11	97045114	97036163	97956514	3.72E-06	3.21523	111.985	1422935_x_at	Cbx1	11	96789127	96808640	2.23E-05	0.055103	1.08719	0.337692481	0.000590405
rs27368957	LPC(18:1)	2	92495577	92491045	92584955	5.19E-07	6.75555	11313.8	1425021_a_at	Pex16	2	92374676	92381217	2.41E-06	0.101594	1.14381	0.33812525	0.000619392
rs27368884	LPC(18:1)	2	92525113	92491045	92584955	1.32E-06	6.55337	6482.41	1425021_a_at	Pex16	2	92374676	92381217	8.70E-06	0.0969078	1.13363	0.33812525	0.000619392
rs28283559	LPC(18:1)	2	92566139	92491045	92584955	7.23E-08	7.04649	12040.4	1425021_a_at	Pex16	2	92374676	92381217	3.77E-07	0.108871	1.15049	0.33812525	0.000619392
rs28283510	LPC(18:1)	2	92584955	92491045	92584955	5.19E-07	6.75555	11313.8	1425021_a_at	Pex16	2	92374676	92381217	2.41E-06	0.101594	1.14381	0.33812525	0.000619392
rs27368993	LPC(18:1)	2	92486621	92138725	92487524	4.96E-08	7.16347	15139	1425021_a_at	Pex16	2	92374676	92381217	5.59E-07	0.107578	1.14971	0.33812525	0.000619392
rs27368988	LPC(18:1)	2	92487524	92138725	92487524	4.96E-08	7.16347	15139	1425021_a_at	Pex16	2	92374676	92381217	5.59E-07	0.107578	1.14971	0.33812525	0.000619392
rs27368969	LPC(18:1)	2	92491045	92491045	92584955	4.96E-08	7.16347	15139	1425021_a_at	Pex16	2	92374676	92381217	5.59E-07	0.107578	1.14971	0.33812525	0.000619392
rs27368962	LPC(18:1)	2	92494869	92491045	92584955	5.19E-07	6.75555	11313.8	1425021_a_at	Pex16	2	92374676	92381217	2.41E-06	0.101594	1.14381	0.33812525	0.000619392
rs27368919	LPC(18:1)	2	92500889	92491045	92584955	5.19E-07	6.75555	11313.8	1425021_a_at	Pex16	2	92374676	92381217	2.41E-06	0.101594	1.14381	0.33812525	0.000619392
rs27381423	LPC(18:1)	2	93241212	93217890	93282232	5.19E-07	6.75555	11313.8	1425021_a_at	Pex16	2	92374676	92381217	2.41E-06	0.101594	1.14381	0.33812525	0.000619392
rs27364570	LPC(18:1)	2	93282232	93217890	93282232	5.19E-07	6.75555	11313.8	1425021_a_at	Pex16	2	92374676	92381217	2.41E-06	0.101594	1.14381	0.33812525	0.000619392
rs29566336	Cer(38:5)	5	97212035	96689236	97498504	3.06E-06	1.53806	4.74058	1421103_at	Bmp2k	5	96997689	97091867	1.54E-10	0.124381	1.13787	0.376565579	0.000625134
rs27368957	LPC(18:1)	2	92495577	92491045	92584955	5.19E-07	6.75555	11313.8	1452139_at	Slc35c1	2	92452764	92460538	5.09E-09	-0.118007	1.16891	-0.337416801	0.000636993
rs27368884	LPC(18:1)	2	92525113	92491045	92584955	1.32E-06	6.55337	6482.41	1452139_at	Slc35c1	2	92452764	92460538	2.60E-10	-0.121783	1.17072	-0.337416801	0.000636993
rs28283559	LPC(18:1)	2	92566139	92491045	92584955	7.23E-08	7.04649	12040.4	1452139_at	Slc35c1	2	92452764	92460538	9.44E-12	-0.130445	1.18289	-0.337416801	0.000636993
rs28283510	LPC(18:1)	2	92584955	92491045	92584955	5.19E-07	6.75555	11313.8	1452139_at	Slc35c1	2	92452764	92460538	5.09E-09	-0.118007	1.16891	-0.337416801	0.000636993
rs27368993	LPC(18:1)	2	92486621	92138725	92487524	4.96E-08	7.16347	15139	1452139_at	Slc35c1	2	92452764	92460538	4.71E-11	-0.127378	1.17962	-0.337416801	0.000636993
rs27368988	LPC(18:1)	2	92487524	92138725	92487524	4.96E-08	7.16347	15139	1452139_at	Slc35c1	2	92452764	92460538	4.71E-11	-0.127378	1.17962	-0.337416801	0.000636993
rs27368969	LPC(18:1)	2	92491045	92491045	92584955	4.96E-08	7.16347	15139	1452139_at	Slc35c1	2	92452764	92460538	4.71E-11	-0.127378	1.17962	-0.337416801	0.000636993
rs27368962	LPC(18:1)	2	92494869	92491045	92584955	5.19E-07	6.75555	11313.8	1452139_at	Slc35c1	2	92452764	92460538	5.09E-09	-0.118007	1.16891	-0.337416801	0.000636993
rs27368919	LPC(18:1)	2	92500889	92491045	92584955	5.19E-07	6.75555	11313.8	1452139_at	Slc35c1	2	92452764	92460538	5.09E-09	-0.118007	1.16891	-0.337416801	0.000636993
rs27381423	LPC(18:1)	2	93241212	93217890	93282232	5.19E-07	6.75555	11313.8	1452139_at	Slc35c1	2	92452764	92460538	5.09E-09	-0.118007	1.16891	-0.337416801	0.000636993
rs27364570	LPC(18:1)	2	93282232	93217890	93282232	5.19E-07	6.75555	11313.8	1452139_at	Slc35c1	2	92452764	92460538	5.09E-09	-0.118007	1.16891	-0.337416801	0.000636993
rs30423464	TAG(53:2)	19	7549657	7180479	8688806	6.80E-07	186.132	7.71E+93	1424498_at	Atl3	19	7494040	7538608	1.82E-12	0.091631	1.11152	0.349522492	0.000637713
rs36824688	TAG(53:2)	19	7835729	7180479	8688806	6.20E-07	185.887	1.09E+94	1424498_at	Atl3	19	7494040	7538608	3.44E-12	0.0900736	1.10987	0.349522492	0.000637713
rs30319629	TAG(53:2)	19	8535902	7180479	8688806	6.20E-07	185.887	1.09E+94	1424498_at	Atl3	19	7494040	7538608	3.44E-12	0.0900736	1.10987	0.349522492	0.000637713
rs36684295	TAG(53:2)	19	7180479	7180479	8688806	2.19E-06	177.015	1.71E+91	1424498_at	Atl3	19	7494040	7538608	8.11E-12	0.0877301	1.10826	0.349522492	0.000637713
rs31006882	TAG(53:2)	19	7541413	7180479	8688806	6.20E-07	185.887	1.09E+94	1424498_at	Atl3	19	7494040	7538608	3.44E-12	0.0900736	1.10987	0.349522492	0.000637713
rs37160984	TAG(53:2)	19	7560154	7180479	8688806	2.44E-07	190.976	2.35E+98	1424498_at	Atl3	19	7494040	7538608	3.98E-12	0.0894979	1.11053	0.349522492	0.000637713
rs31220690	TAG(53:2)	19	7562755	7180479	8688806	6.20E-07	185.887	1.09E+94	1424498_at	Atl3	19	7494040	7538608	3.44E-12	0.0900736	1.10987	0.349522492	0.000637713
rs30354447	TAG(53:2)	19	7567333	7180479	8688806	6.20E-07	185.887	1.09E+94	1424498_at	Atl3	19	7494040	7538608	3.44E-12	0.0900736	1.10987	0.349522492	0.000637713
rs37093558	TAG(53:2)	19	7581688	7180479	8688806	6.20E-07	185.887	1.09E+94	1424498_at	Atl3	19	7494040	7538608	3.44E-12	0.0900736	1.10987	0.349522492	0.000637713
rs36703909	TAG(53:2)	19	8475122	7180479	8688806	6.20E-07	185.887	1.09E+94	1424498_at	Atl3	19	7494040	7538608	3.44E-12	0.0900736	1.10987	0.349522492	0.000637713
rs30321879	TAG(53:2)	19	8524825	7180479	8688806	6.20E-07	185.887	1.09E+94	1424498_at	Atl3	19	7494040	7538608	3.44E-12	0.0900736	1.10987	0.349522492	0.000637713
rs38060389	PI(38:4)	5	126909106	126879976	127005979	5.01E-07	-52.5148	2.59E-25	1448385_at	Slc15a4	5	127595664	127632897	1.33E-09	0.50313	1.69377	-0.372763292	0.000661078
rs37785805	PI(38:4)	5	126911033	126879976	127005979	5.01E-07	-52.5148	2.59E-25	1448385_at	Slc15a4	5	127595664	127632897	1.33E-09	0.50313	1.69377	-0.372763292	0.000661078
rs36927723	PI(38:4)	5	127053477	127016631	127266405	7.65E-07	-54.1804	2.94E-26	1448385_at	Slc15a4	5	127595664	127632897	5.06E-10	0.526029	1.73956	-0.372763292	0.000661078
rs33653777	PI(38:4)	5	127071559	127016631	127266405	3.24E-07	-55.6299	1.56E-26	1448385_at	Slc15a4	5	127595664	127632897	7.39E-10	0.519163	1.71974	-0.372763292	0.000661078
rs38871801	PI(38:4)	5	127103670	127016631	127266405	2.11E-07	-54.9965	1.33E-26	1448385_at	Slc15a4	5	127595664	127632897	6.33E-10	0.515287	1.71826	-0.372763292	0.000661078
rs37008142	PI(38:4)	5	127111817	127016631	127266405	2.11E-07	-54.9965	1.33E-26	1448385_at	Slc15a4	5	127595664	127632897	6.33E-10	0.515287	1.71826	-0.372763292	0.000661078
rs33228332	PI(38:4)	5	127112612	127016631	127266405	2.11E-07	-54.9965	1.33E-26	1448385_at	Slc15a4	5	127595664	127632897	6.33E-10	0.515287	1.71826	-0.372763292	0.000661078
rs39294990	PI(38:4)	5	127202586	127016631	127266405	1.51E-06	-55.0989	7.02E-26	1448385_at	Slc15a4	5	127595664	127632897	6.24E-09	0.502401	1.6826	-0.372763292	0.000661078
rs33338875	PI(38:4)	5	127316695	NULL	NULL	2.11E-07	-54.9965	1.33E-26	1448385_at	Slc15a4	5	127595664	127632897	6.33E-10	0.515287	1.71826	-0.372763292	0.000661078
rs29529186	PI(38:4)	5	127201702	127016631	127266405	3.24E-07	-55.6299	1.56E-26	1448385_at	Slc15a4	5	127595664	127632897	7.39E-10	0.519163	1.71974	-0.372763292	0.000661078
rs29684467	PI(38:4)	5	127165014	127016631	127266405	3.24E-07	-55.6299	1.56E-26	1448385_at	Slc15a4	5	127595664	127632897	7.39E-10	0.519163	1.71974	-0.372763292	0.000661078
rs29581186	PI(38:4)	5	127162194	127016631	127266405	3.24E-07	-55.6299	1.56E-26	1448385_at	Slc15a4	5	127595664	127632897	7.39E-10	0.519163	1.71974	-0.372763292	0.000661078
rs6403650	PI(38:4)	5	127109916	127016631	127266405	2.24E-06	-52.009	7.54E-25	1448385_at	Slc15a4	5	127595664	127632897	1.39E-08	0.479043	1.65024	-0.372763292	0.000661078
rs36460482	PI(38:4)	5	127052225	127016631	127266405	2.11E-07	-54.9965	1.33E-26	1448385_at	Slc15a4	5	127595664	127632897	6.33E-10	0.515287	1.71826	-0.372763292	0.000661078
rs37367900	PI(38:4)	5	127052204	127016631	127266405	2.11E-07	-54.9965	1.33E-26	1448385_at	Slc15a4	5	127595664	127632897	6.33E-10	0.515287	1.71826	-0.372763292	0.000661078
rs27059666	LPC(20:3)	11	94531866	93523390	95002744	5.19E-07	22.2678	1.27334E+12	1435322_at	Ankrd40	11	94328001	94341841	1.91E-08	0.111489	1.15344	0.334827523	0.000661594
rs27680543	LPC(18:3)	2	181002260	181001594	181265611	2.79E-06	5.97631	523.075	1448850_a_at	Dnajc5	2	181520485	181555133	2.90E-05	-0.0696593	1.07463	-0.334768674	0.000663135
rs27680502	LPC(18:3)	2	181008980	181001594	181265611	2.79E-06	5.97631	523.075	1448850_a_at	Dnajc5	2	181520485	181555133	2.90E-05	-0.0696593	1.07463	-0.334768674	0.000663135
rs27654246	LPC(18:3)	2	181664202	181399486	181990926	2.50E-06	6.01589	528.045	1448850_a_at	Dnajc5	2	181520485	181555133	1.30E-05	-0.0723669	1.07734	-0.334768674	0.000663135
rs28240780	TAG(48:1)	11	114013694	113277079	114318306	3.82E-06	-176.562	3.72E-85	1436801_x_at	Cdc42ep4	11	113726850	113751881	6.54E-14	0.19545	1.25054	-0.351808041	0.000673174
rs28240783	TAG(48:1)	11	114013203	113277079	114318306	3.82E-06	-176.562	3.72E-85	1436801_x_at	Cdc42ep4	11	113726850	113751881	6.54E-14	0.19545	1.25054	-0.351808041	0.000673174
rs27012902	TAG(48:1)	11	114317544	113277079	114318306	3.82E-06	-176.562	3.72E-85	1436801_x_at	Cdc42ep4	11	113726850	113751881	1.57E-13	0.196287	1.24866	-0.351808041	0.000673174
rs3693187	TAG(48:1)	11	114009343	113277079	114318306	3.82E-06	-176.562	3.72E-85	1436801_x_at	Cdc42ep4	11	113726850	113751881	6.54E-14	0.19545	1.25054	-0.351808041	0.000673174
rs27680543	LPC(18:3)	2	181002260	181001594	181265611	2.79E-06	5.97631	523.075	1417106_at	Tpd52l2	2	181497165	181517966	5.14E-19	0.119691	1.13165	0.331542639	0.000752834
rs27680502	LPC(18:3)	2	181008980	181001594	181265611	2.79E-06	5.97631	523.075	1417106_at	Tpd52l2	2	181497165	181517966	5.14E-19	0.119691	1.13165	0.331542639	0.000752834
rs27654246	LPC(18:3)	2	181664202	181399486	181990926	2.50E-06	6.01589	528.045	1417106_at	Tpd52l2	2	181497165	181517966	1.87E-20	0.121139	1.13281	0.331542639	0.000752834
rs27071915	LPC(20:3)	11	96661321	96549490	97002062	2.63E-06	20.3385	2.15598E+13	1417053_at	Phb	11	95666957	95680773	2.63E-06	0.0595668	1.09458	0.331430681	0.000756138
rs27052881	LPC(20:3)	11	96679234	96549490	97002062	2.63E-06	20.3385	2.15598E+13	1417053_at	Phb	11	95666957	95680773	2.63E-06	0.0595668	1.09458	0.331430681	0.000756138
rs27056725	LPC(20:3)	11	96620361	96549490	97002062	2.63E-06	20.3385	2.15598E+13	1417053_at	Phb	11	95666957	95680773	2.63E-06	0.0595668	1.09458	0.331430681	0.000756138
rs27074269	LPC(20:3)	11	96592605	96549490	97002062	2.63E-06	20.3385	2.15598E+13	1417053_at	Phb	11	95666957	95680773	2.63E-06	0.0595668	1.09458	0.331430681	0.000756138
rs27074318	LPC(20:3)	11	96576146	96549490	97002062	2.63E-06	20.3385	2.15598E+13	1417053_at	Phb	11	95666957	95680773	2.63E-06	0.0595668	1.09458	0.331430681	0.000756138
rs27977875	TAG(48:0)	2	69077243	68868787	69130635	2.05E-06	-66.6656	8.97E-34	1449817_at	Abcb11	2	69238282	69342614	1.49E-06	-0.19084	1.23959	0.346812415	0.000757669
rs27654246	LPC(18:3)	2	181664202	181399486	181990926	2.50E-06	6.01589	528.045	1434940_x_at	Rgs19	2	181688419	181693977	1.16E-05	-0.0562095	1.05957	-0.331110756	0.00076565
rs27680502	LPC(18:3)	2	181008980	181001594	181265611	2.79E-06	5.97631	523.075	1434940_x_at	Rgs19	2	181688419	181693977	3.87E-06	-0.0589731	1.06283	-0.331110756	0.00076565
rs27680543	LPC(18:3)	2	181002260	181001594	181265611	2.79E-06	5.97631	523.075	1434940_x_at	Rgs19	2	181688419	181693977	3.87E-06	-0.0589731	1.06283	-0.331110756	0.00076565
rs33586102	Cer(38:5)	10	13133621	12976224	14188441	2.77E-06	1.53887	5.74055	1454044_a_at	Pex3	10	13523847	13553139	3.23E-13	-0.12801	1.17197	-0.37061277	0.000773371
rs51011128	Cer(38:5)	10	13418504	12976224	14188441	2.77E-06	1.53887	5.74055	1454044_a_at	Pex3	10	13523847	13553139	3.23E-13	-0.12801	1.17197	-0.37061277	0.000773371
rs30892304	TAG(51:1)	19	8681404	7180479	8688806	5.03E-07	92.9263	8.37E+44	1416890_at	Wdr74	19	8735839	8740623	4.88E-05	-0.0847892	1.10128	-0.35355478	0.000781595
rs31148298	TAG(51:1)	19	8681458	7180479	8688806	1.35E-06	90.266	3.81E+43	1416890_at	Wdr74	19	8735839	8740623	3.56E-05	-0.0851746	1.10174	-0.35355478	0.000781595
rs30611917	TAG(51:1)	19	8688806	7180479	8688806	1.35E-06	90.266	3.81E+43	1416890_at	Wdr74	19	8735839	8740623	3.56E-05	-0.0851746	1.10174	-0.35355478	0.000781595
rs37050637	TAG(51:1)	19	8687826	7180479	8688806	1.35E-06	90.266	3.81E+43	1416890_at	Wdr74	19	8735839	8740623	3.56E-05	-0.0851746	1.10174	-0.35355478	0.000781595
rs30514485	TAG(51:1)	19	8682309	7180479	8688806	8.25E-07	92.2748	1.21E+45	1416890_at	Wdr74	19	8735839	8740623	2.03E-05	-0.0873574	1.1054	-0.35355478	0.000781595
rs32413000	TAG(51:1)	4	63455995	63444639	64124731	2.43E-07	95.1046	5.69E+43	1426315_a_at	6330416G13Rik	4	63558781	63586357	1.13E-05	0.185653	1.2405	0.353006072	0.000797518
rs32656532	TAG(51:1)	4	63876754	63444639	64124731	2.56E-07	94.433	2.80E+43	1426315_a_at	6330416G13Rik	4	63558781	63586357	1.62E-06	0.205338	1.26647	0.353006072	0.000797518
rs27884158	TAG(51:1)	4	63573185	63444639	64124731	5.86E-07	91.6042	9.93E+41	1426315_a_at	6330416G13Rik	4	63558781	63586357	4.10E-07	0.215289	1.27749	0.353006072	0.000797518
rs27884155	TAG(51:1)	4	63573548	63444639	64124731	2.56E-07	94.433	2.80E+43	1426315_a_at	6330416G13Rik	4	63558781	63586357	1.62E-06	0.205338	1.26647	0.353006072	0.000797518
rs27919824	TAG(51:1)	4	63717755	63444639	64124731	2.56E-07	94.433	2.80E+43	1426315_a_at	6330416G13Rik	4	63558781	63586357	1.62E-06	0.205338	1.26647	0.353006072	0.000797518
rs27919795	TAG(51:1)	4	63720727	63444639	64124731	2.56E-07	94.433	2.80E+43	1426315_a_at	6330416G13Rik	4	63558781	63586357	1.62E-06	0.205338	1.26647	0.353006072	0.000797518
rs27882212	TAG(51:1)	4	63908521	63444639	64124731	2.56E-07	94.433	2.80E+43	1426315_a_at	6330416G13Rik	4	63558781	63586357	1.62E-06	0.205338	1.26647	0.353006072	0.000797518
rs27882191	TAG(51:1)	4	63911204	63444639	64124731	2.56E-07	94.433	2.80E+43	1426315_a_at	6330416G13Rik	4	63558781	63586357	1.62E-06	0.205338	1.26647	0.353006072	0.000797518
rs27933800	TAG(51:1)	4	63931308	63444639	64124731	4.09E-07	94.1176	9.93E+43	1426315_a_at	6330416G13Rik	4	63558781	63586357	2.55E-06	0.200872	1.26545	0.353006072	0.000797518
rs27919363	TAG(51:1)	4	63938645	63444639	64124731	2.56E-07	94.433	2.80E+43	1426315_a_at	6330416G13Rik	4	63558781	63586357	1.62E-06	0.205338	1.26647	0.353006072	0.000797518
rs27880884	TAG(51:1)	4	64063988	63444639	64124731	5.86E-07	91.6042	9.93E+41	1426315_a_at	6330416G13Rik	4	63558781	63586357	4.10E-07	0.215289	1.27749	0.353006072	0.000797518
rs27880817	TAG(51:1)	4	64089094	63444639	64124731	5.86E-07	91.6042	9.93E+41	1426315_a_at	6330416G13Rik	4	63558781	63586357	4.10E-07	0.215289	1.27749	0.353006072	0.000797518
rs27880800	TAG(51:1)	4	64094453	63444639	64124731	5.86E-07	91.6042	9.93E+41	1426315_a_at	6330416G13Rik	4	63558781	63586357	4.10E-07	0.215289	1.27749	0.353006072	0.000797518
rs27880775	TAG(51:1)	4	64117954	63444639	64124731	2.56E-07	94.433	2.80E+43	1426315_a_at	6330416G13Rik	4	63558781	63586357	1.62E-06	0.205338	1.26647	0.353006072	0.000797518
rs27880770	TAG(51:1)	4	64118093	63444639	64124731	2.56E-07	94.433	2.80E+43	1426315_a_at	6330416G13Rik	4	63558781	63586357	1.62E-06	0.205338	1.26647	0.353006072	0.000797518
rs27880748	TAG(51:1)	4	64121188	63444639	64124731	2.56E-07	94.433	2.80E+43	1426315_a_at	6330416G13Rik	4	63558781	63586357	1.62E-06	0.205338	1.26647	0.353006072	0.000797518
rs27931747	TAG(51:1)	4	64152920	64151827	64152920	5.61E-07	91.7899	2.05E+42	1426315_a_at	6330416G13Rik	4	63558781	63586357	2.94E-06	0.200171	1.25899	0.353006072	0.000797518
rs27917077	TAG(51:1)	4	64233438	64157645	64969028	8.60E-08	97.8002	4.22E+45	1426315_a_at	6330416G13Rik	4	63558781	63586357	1.91E-06	0.203212	1.27062	0.353006072	0.000797518
rs27917070	TAG(51:1)	4	64235022	64157645	64969028	2.56E-07	94.433	2.80E+43	1426315_a_at	6330416G13Rik	4	63558781	63586357	1.62E-06	0.205338	1.26647	0.353006072	0.000797518
rs27917069	TAG(51:1)	4	64235066	64157645	64969028	2.56E-07	94.433	2.80E+43	1426315_a_at	6330416G13Rik	4	63558781	63586357	1.62E-06	0.205338	1.26647	0.353006072	0.000797518
rs27917059	TAG(51:1)	4	64236379	64157645	64969028	2.56E-07	94.433	2.80E+43	1426315_a_at	6330416G13Rik	4	63558781	63586357	1.62E-06	0.205338	1.26647	0.353006072	0.000797518
rs27917051	TAG(51:1)	4	64237262	64157645	64969028	2.56E-07	94.433	2.80E+43	1426315_a_at	6330416G13Rik	4	63558781	63586357	1.62E-06	0.205338	1.26647	0.353006072	0.000797518
rs27901307	TAG(51:1)	4	64280334	64157645	64969028	2.56E-07	94.433	2.80E+43	1426315_a_at	6330416G13Rik	4	63558781	63586357	1.62E-06	0.205338	1.26647	0.353006072	0.000797518
rs27023906	LPE(18:0)	11	97045114	97036163	97956514	3.72E-06	3.21523	111.985	1418112_at	Mrpl10	11	97041560	97049213	7.69E-12	0.0811686	1.13105	0.329926284	0.000801829
rs38716487	CL(74:6)	5	123802571	122693589	124724309	2.59E-06	-0.244887	0.76982	1415791_at	Rnf34	5	122850188	122868945	2.90E-05	0.056515	1.06574	-0.347730627	0.000840947
rs27680543	LPC(18:3)	2	181002260	181001594	181265611	2.79E-06	5.97631	523.075	1448851_a_at	Dnajc5	2	181520485	181555133	1.69E-20	0.321287	1.39374	0.32843881	0.000849473
rs27680502	LPC(18:3)	2	181008980	181001594	181265611	2.79E-06	5.97631	523.075	1448851_a_at	Dnajc5	2	181520485	181555133	1.69E-20	0.321287	1.39374	0.32843881	0.000849473
rs27654246	LPC(18:3)	2	181664202	181399486	181990926	2.50E-06	6.01589	528.045	1448851_a_at	Dnajc5	2	181520485	181555133	1.26E-20	0.32025	1.39051	0.32843881	0.000849473
rs36778231	CL(74:6)	19	8805497	NULL	NULL	2.31E-06	0.135988	1.14909	1425364_a_at	Slc3a2	19	8706882	8723369	4.52E-09	0.124322	1.13473	0.345478549	0.000913527
rs30935927	CL(74:6)	19	8810446	8810446	9984160	3.48E-07	0.147109	1.15911	1425364_a_at	Slc3a2	19	8706882	8723369	6.73E-10	0.129002	1.13748	0.345478549	0.000913527
rs27071915	LPC(20:3)	11	96661321	96549490	97002062	2.63E-06	20.3385	2.15598E+13	1448563_at	Phb	11	95666957	95680773	1.32E-09	-0.18196	1.31793	-0.326131067	0.000928526
rs27074318	LPC(20:3)	11	96576146	96549490	97002062	2.63E-06	20.3385	2.15598E+13	1448563_at	Phb	11	95666957	95680773	1.32E-09	-0.18196	1.31793	-0.326131067	0.000928526
rs27074269	LPC(20:3)	11	96592605	96549490	97002062	2.63E-06	20.3385	2.15598E+13	1448563_at	Phb	11	95666957	95680773	1.32E-09	-0.18196	1.31793	-0.326131067	0.000928526
rs27056725	LPC(20:3)	11	96620361	96549490	97002062	2.63E-06	20.3385	2.15598E+13	1448563_at	Phb	11	95666957	95680773	1.32E-09	-0.18196	1.31793	-0.326131067	0.000928526
rs27052881	LPC(20:3)	11	96679234	96549490	97002062	2.63E-06	20.3385	2.15598E+13	1448563_at	Phb	11	95666957	95680773	1.32E-09	-0.18196	1.31793	-0.326131067	0.000928526
rs33315887	PC(40:4)	8	94987472	94987472	95265976	2.49E-06	5.82769	522.582	1460646_at	Csnk2a2	8	95446096	95488820	2.60E-05	0.0839902	1.09449	0.328455858	0.000960186
rs46197310	TAG(53:4)	19	18004217	17987054	18004217	3.50E-06	58.7773	1.09E+30	1452475_at	Pcsk5	19	17432832	17837632	1.41E-05	-0.14083	1.17933	-0.342822419	0.001006432
rs37810261	TAG(53:2)	19	18053918	18012568	18054558	3.81E-06	173.865	1.94E+100	1452475_at	Pcsk5	19	17432832	17837632	1.47E-06	-0.154302	1.21803	-0.337252174	0.00101098
rs27246983	IS-Cer-PC(35:1)	2	143588407	139691642	144616528	3.91E-07	0.202169	1.4533	1416174_at	Rbbp9	2	144542265	144550869	5.38E-14	-0.112925	1.21892	-0.322320201	0.001073874
rs27295696	IS-Cer-PC(35:1)	2	143665191	139691642	144616528	3.74E-06	0.183701	1.38003	1416174_at	Rbbp9	2	144542265	144550869	7.42E-13	-0.107665	1.19909	-0.322320201	0.001073874
rs27249767	IS-Cer-PC(35:1)	2	143780068	139691642	144616528	3.71E-07	0.201475	1.45411	1416174_at	Rbbp9	2	144542265	144550869	6.85E-14	-0.112167	1.21826	-0.322320201	0.001073874
rs16803997	IS-Cer-PC(35:1)	2	143786682	139691642	144616528	3.71E-07	0.201475	1.45411	1416174_at	Rbbp9	2	144542265	144550869	6.85E-14	-0.112167	1.21826	-0.322320201	0.001073874
rs27279865	IS-Cer-PC(35:1)	2	143936926	139691642	144616528	3.71E-07	0.201475	1.45411	1416174_at	Rbbp9	2	144542265	144550869	6.85E-14	-0.112167	1.21826	-0.322320201	0.001073874
rs27264251	IS-Cer-PC(35:1)	2	144013451	139691642	144616528	1.55E-06	0.19028	1.41228	1416174_at	Rbbp9	2	144542265	144550869	9.12E-13	-0.105984	1.2013	-0.322320201	0.001073874
rs27264239	IS-Cer-PC(35:1)	2	144016485	139691642	144616528	3.71E-07	0.201475	1.45411	1416174_at	Rbbp9	2	144542265	144550869	6.85E-14	-0.112167	1.21826	-0.322320201	0.001073874
rs27248744	IS-Cer-PC(35:1)	2	144051069	139691642	144616528	3.30E-06	0.184857	1.39846	1416174_at	Rbbp9	2	144542265	144550869	1.20E-13	-0.110519	1.21076	-0.322320201	0.001073874
rs13477735	Glc-GP(36:3)	4	61857953	59835331	62188670	1.13E-06	0.243101	1.28404	1425296_a_at	Rgs3	4	62559847	62703018	5.89E-06	-0.267052	1.3106	-0.331870322	0.001154947
rs27893225	Glc-GP(36:3)	4	61885307	59835331	62188670	1.13E-06	0.243101	1.28404	1425296_a_at	Rgs3	4	62559847	62703018	5.89E-06	-0.267052	1.3106	-0.331870322	0.001154947
rs27893106	Glc-GP(36:3)	4	62056120	59835331	62188670	1.13E-06	0.243101	1.28404	1425296_a_at	Rgs3	4	62559847	62703018	5.89E-06	-0.267052	1.3106	-0.331870322	0.001154947
rs31799460	Glc-GP(36:3)	4	62015296	59835331	62188670	9.04E-07	0.245052	1.28887	1425296_a_at	Rgs3	4	62559847	62703018	8.03E-06	-0.263504	1.30806	-0.331870322	0.001154947
rs33246217	TAG(51:3)	8	21768869	18457812	22228845	2.83E-06	128.808	1.94E+66	1420966_at	Slc25a15	8	22375554	22398621	1.24E-05	0.161897	1.2267	0.335242081	0.001238178
rs33246217	TAG(51:3)	8	21768869	18457812	22228845	2.83E-06	128.808	1.94E+66	1420967_at	Slc25a15	8	22375554	22398621	7.54E-09	0.113902	1.1546	0.335242081	0.001238178
rs27023906	LPE(18:0)	11	97045114	97036163	97956514	3.72E-06	3.21523	111.985	1424909_at	Lrrc46	11	97034602	97041407	1.36E-05	-0.0634372	1.10103	-0.317858222	0.001270209
rs13477735	Glc-GP(36:3)	4	61857953	59835331	62188670	1.13E-06	0.243101	1.28404	1425701_a_at	Rgs3	4	62559847	62703018	6.50E-08	-0.377416	1.4656	-0.32911007	0.001276861
rs27893225	Glc-GP(36:3)	4	61885307	59835331	62188670	1.13E-06	0.243101	1.28404	1425701_a_at	Rgs3	4	62559847	62703018	6.50E-08	-0.377416	1.4656	-0.32911007	0.001276861
rs27893106	Glc-GP(36:3)	4	62056120	59835331	62188670	1.13E-06	0.243101	1.28404	1425701_a_at	Rgs3	4	62559847	62703018	6.50E-08	-0.377416	1.4656	-0.32911007	0.001276861
rs31799460	Glc-GP(36:3)	4	62015296	59835331	62188670	9.04E-07	0.245052	1.28887	1425701_a_at	Rgs3	4	62559847	62703018	9.15E-08	-0.373395	1.46307	-0.32911007	0.001276861
rs6245103	PI(38:4)	5	123869880	122693589	124724309	3.01E-06	-51.4488	4.21E-28	1452198_at	Kdm2b	5	122870668	123015080	3.07E-22	0.407836	1.62575	-0.353484615	0.001298024
rs29085832	PI(36:3)	X	98194352	95131884	99626821	2.06E-06	0.262243	1.3936	1418285_at	Efnb1	X	99136130	99148991	8.45E-06	-0.114565	1.16018	-0.321953384	0.001300609
rs27968796	Cer(36:1)	2	72197837	71683863	72239759	3.79E-06	3.15775	46.4202	1452464_a_at	Metap1d	2	71453276	71525194	1.89E-06	-0.188825	1.24923	-0.316821672	0.001320255
rs31295304	TAG(51:4)	19	6909355	6516097	6980769	1.33E-08	42.1062	1.22E+22	1416381_a_at	Prdx5	19	6906697	6910106	5.23E-05	-0.106492	1.13849	-0.333280642	0.001327923
rs30753390	TAG(51:4)	19	6876169	6516097	6980769	3.08E-07	39.0926	1.24E+20	1460652_at	Esrra	19	6910977	6921813	1.09E-05	-0.10501	1.13465	-0.333280642	0.001327923
rs31295304	TAG(51:4)	19	6909355	6516097	6980769	1.33E-08	42.1062	1.22E+22	1460652_at	Esrra	19	6910977	6921813	4.70E-07	-0.11227	1.14653	-0.333280642	0.001327923
rs16783874	TAG(51:4)	19	6914537	6516097	6980769	1.25E-06	37.5368	8.21E+18	1460652_at	Esrra	19	6910977	6921813	1.69E-05	-0.103483	1.13072	-0.333280642	0.001327923
rs30603398	TAG(51:4)	19	6980769	6516097	6980769	1.25E-06	37.5368	8.21E+18	1460652_at	Esrra	19	6910977	6921813	1.69E-05	-0.103483	1.13072	-0.333280642	0.001327923
rs51642321	TAG(51:4)	19	6647014	6516097	6980769	1.25E-06	37.5368	8.21E+18	1460652_at	Esrra	19	6910977	6921813	1.69E-05	-0.103483	1.13072	-0.333280642	0.001327923
rs31256026	TAG(51:4)	19	6949235	6516097	6980769	1.25E-06	37.5368	8.21E+18	1460652_at	Esrra	19	6910977	6921813	1.69E-05	-0.103483	1.13072	-0.333280642	0.001327923
rs36900409	TAG(51:4)	19	7556367	7180479	8688806	5.83E-08	40.4384	1.77E+20	1460652_at	Esrra	19	6910977	6921813	9.25E-05	-0.0929261	1.11503	-0.333280642	0.001327923
rs30753390	TAG(51:4)	19	6876169	6516097	6980769	3.08E-07	39.0926	1.24E+20	1424498_at	Atl3	19	7494040	7538608	9.12E-13	0.0936623	1.11927	0.332600755	0.001360381
rs31295304	TAG(51:4)	19	6909355	6516097	6980769	1.33E-08	42.1062	1.22E+22	1424498_at	Atl3	19	7494040	7538608	5.67E-12	0.0896844	1.11542	0.332600755	0.001360381
rs16783874	TAG(51:4)	19	6914537	6516097	6980769	1.25E-06	37.5368	8.21E+18	1424498_at	Atl3	19	7494040	7538608	2.35E-12	0.0924023	1.11594	0.332600755	0.001360381
rs30603398	TAG(51:4)	19	6980769	6516097	6980769	1.25E-06	37.5368	8.21E+18	1424498_at	Atl3	19	7494040	7538608	2.35E-12	0.0924023	1.11594	0.332600755	0.001360381
rs30423464	TAG(51:4)	19	7549657	7180479	8688806	2.86E-07	38.7079	9.52E+18	1424498_at	Atl3	19	7494040	7538608	1.82E-12	0.091631	1.11152	0.332600755	0.001360381
rs36824688	TAG(51:4)	19	7835729	7180479	8688806	2.52E-07	38.6686	1.04E+19	1424498_at	Atl3	19	7494040	7538608	3.44E-12	0.0900736	1.10987	0.332600755	0.001360381
rs30319629	TAG(51:4)	19	8535902	7180479	8688806	2.52E-07	38.6686	1.04E+19	1424498_at	Atl3	19	7494040	7538608	3.44E-12	0.0900736	1.10987	0.332600755	0.001360381
rs51642321	TAG(51:4)	19	6647014	6516097	6980769	1.25E-06	37.5368	8.21E+18	1424498_at	Atl3	19	7494040	7538608	2.35E-12	0.0924023	1.11594	0.332600755	0.001360381
rs31256026	TAG(51:4)	19	6949235	6516097	6980769	1.25E-06	37.5368	8.21E+18	1424498_at	Atl3	19	7494040	7538608	2.35E-12	0.0924023	1.11594	0.332600755	0.001360381
rs36684295	TAG(51:4)	19	7180479	7180479	8688806	4.71E-07	38.422	1.73E+19	1424498_at	Atl3	19	7494040	7538608	8.11E-12	0.0877301	1.10826	0.332600755	0.001360381
rs31006882	TAG(51:4)	19	7541413	7180479	8688806	2.52E-07	38.6686	1.04E+19	1424498_at	Atl3	19	7494040	7538608	3.44E-12	0.0900736	1.10987	0.332600755	0.001360381
rs36900409	TAG(51:4)	19	7556367	7180479	8688806	5.83E-08	40.4384	1.77E+20	1424498_at	Atl3	19	7494040	7538608	2.37E-12	0.0902015	1.11148	0.332600755	0.001360381
rs37160984	TAG(51:4)	19	7560154	7180479	8688806	1.30E-07	39.5133	6.13E+19	1424498_at	Atl3	19	7494040	7538608	3.98E-12	0.0894979	1.11053	0.332600755	0.001360381
rs31220690	TAG(51:4)	19	7562755	7180479	8688806	2.52E-07	38.6686	1.04E+19	1424498_at	Atl3	19	7494040	7538608	3.44E-12	0.0900736	1.10987	0.332600755	0.001360381
rs30354447	TAG(51:4)	19	7567333	7180479	8688806	2.52E-07	38.6686	1.04E+19	1424498_at	Atl3	19	7494040	7538608	3.44E-12	0.0900736	1.10987	0.332600755	0.001360381
rs37093558	TAG(51:4)	19	7581688	7180479	8688806	2.52E-07	38.6686	1.04E+19	1424498_at	Atl3	19	7494040	7538608	3.44E-12	0.0900736	1.10987	0.332600755	0.001360381
rs36703909	TAG(51:4)	19	8475122	7180479	8688806	2.52E-07	38.6686	1.04E+19	1424498_at	Atl3	19	7494040	7538608	3.44E-12	0.0900736	1.10987	0.332600755	0.001360381
rs30321879	TAG(51:4)	19	8524825	7180479	8688806	2.52E-07	38.6686	1.04E+19	1424498_at	Atl3	19	7494040	7538608	3.44E-12	0.0900736	1.10987	0.332600755	0.001360381
rs30753390	TAG(51:4)	19	6876169	6516097	6980769	3.08E-07	39.0926	1.24E+20	1418101_a_at	Rtn3	19	7425901	7483289	2.53E-20	-0.151286	1.19961	-0.332074296	0.001386007
rs31295304	TAG(51:4)	19	6909355	6516097	6980769	1.33E-08	42.1062	1.22E+22	1418101_a_at	Rtn3	19	7425901	7483289	5.33E-17	-0.136008	1.18016	-0.332074296	0.001386007
rs16783874	TAG(51:4)	19	6914537	6516097	6980769	1.25E-06	37.5368	8.21E+18	1418101_a_at	Rtn3	19	7425901	7483289	1.66E-21	-0.156577	1.20428	-0.332074296	0.001386007
rs30603398	TAG(51:4)	19	6980769	6516097	6980769	1.25E-06	37.5368	8.21E+18	1418101_a_at	Rtn3	19	7425901	7483289	1.66E-21	-0.156577	1.20428	-0.332074296	0.001386007
rs30423464	TAG(51:4)	19	7549657	7180479	8688806	2.86E-07	38.7079	9.52E+18	1418101_a_at	Rtn3	19	7425901	7483289	1.00E-29	-0.166356	1.21161	-0.332074296	0.001386007
rs36824688	TAG(51:4)	19	7835729	7180479	8688806	2.52E-07	38.6686	1.04E+19	1418101_a_at	Rtn3	19	7425901	7483289	4.19E-30	-0.165613	1.21126	-0.332074296	0.001386007
rs51642321	TAG(51:4)	19	6647014	6516097	6980769	1.25E-06	37.5368	8.21E+18	1418101_a_at	Rtn3	19	7425901	7483289	1.66E-21	-0.156577	1.20428	-0.332074296	0.001386007
rs31256026	TAG(51:4)	19	6949235	6516097	6980769	1.25E-06	37.5368	8.21E+18	1418101_a_at	Rtn3	19	7425901	7483289	1.66E-21	-0.156577	1.20428	-0.332074296	0.001386007
rs36684295	TAG(51:4)	19	7180479	7180479	8688806	4.71E-07	38.422	1.73E+19	1418101_a_at	Rtn3	19	7425901	7483289	2.03E-29	-0.158076	1.20348	-0.332074296	0.001386007
rs31006882	TAG(51:4)	19	7541413	7180479	8688806	2.52E-07	38.6686	1.04E+19	1418101_a_at	Rtn3	19	7425901	7483289	4.19E-30	-0.165613	1.21126	-0.332074296	0.001386007
rs36900409	TAG(51:4)	19	7556367	7180479	8688806	5.83E-08	40.4384	1.77E+20	1418101_a_at	Rtn3	19	7425901	7483289	3.48E-26	-0.155225	1.19947	-0.332074296	0.001386007
rs37160984	TAG(51:4)	19	7560154	7180479	8688806	1.30E-07	39.5133	6.13E+19	1418101_a_at	Rtn3	19	7425901	7483289	6.11E-30	-0.164529	1.21256	-0.332074296	0.001386007
rs31220690	TAG(51:4)	19	7562755	7180479	8688806	2.52E-07	38.6686	1.04E+19	1418101_a_at	Rtn3	19	7425901	7483289	4.19E-30	-0.165613	1.21126	-0.332074296	0.001386007
rs30354447	TAG(51:4)	19	7567333	7180479	8688806	2.52E-07	38.6686	1.04E+19	1418101_a_at	Rtn3	19	7425901	7483289	4.19E-30	-0.165613	1.21126	-0.332074296	0.001386007
rs37093558	TAG(51:4)	19	7581688	7180479	8688806	2.52E-07	38.6686	1.04E+19	1418101_a_at	Rtn3	19	7425901	7483289	4.19E-30	-0.165613	1.21126	-0.332074296	0.001386007
rs36703909	TAG(51:4)	19	8475122	7180479	8688806	2.52E-07	38.6686	1.04E+19	1418101_a_at	Rtn3	19	7425901	7483289	4.19E-30	-0.165613	1.21126	-0.332074296	0.001386007
rs29298678	LPC(17:0)	X	156612133	155332941	158163062	8.77E-07	0.420326	1.70813	1421979_at	Phex	X	157162075	157415312	3.80E-05	0.0430509	1.05799	0.318039167	0.001416236
rs27059666	LPC(20:3)	11	94531866	93523390	95002744	5.19E-07	22.2678	1.27334E+12	1448825_at	Pdk2	11	95026258	95041354	1.42E-20	-0.254678	1.38553	-0.31437587	0.001445516
rs31995360	PE(38:2)	7	45575672	45552563	45851729	2.18E-06	6.10014	979.925	1425764_a_at	Bcat2	7	45570153	45589710	3.09E-36	0.345188	1.48091	0.314341264	0.001447364
rs31194008	PE(38:2)	7	45624243	45552563	45851729	2.18E-06	6.10014	979.925	1425764_a_at	Bcat2	7	45570153	45589710	3.09E-36	0.345188	1.48091	0.314341264	0.001447364
rs46832188	PE(38:2)	7	45568838	45552563	45851729	2.18E-06	6.10014	979.925	1425764_a_at	Bcat2	7	45570153	45589710	3.09E-36	0.345188	1.48091	0.314341264	0.001447364
rs32759626	PE(38:2)	7	46057894	45974417	46080401	3.22E-06	6.00002	995.737	1425764_a_at	Bcat2	7	45570153	45589710	2.52E-35	0.341299	1.48617	0.314341264	0.001447364
rs31995360	PE(38:2)	7	45575672	45552563	45851729	2.18E-06	6.10014	979.925	1421212_at	Abcc6	7	45976380	46030302	1.19E-12	-0.24553	1.3222	-0.313824736	0.001475191
rs31194008	PE(38:2)	7	45624243	45552563	45851729	2.18E-06	6.10014	979.925	1421212_at	Abcc6	7	45976380	46030302	1.19E-12	-0.24553	1.3222	-0.313824736	0.001475191
rs46832188	PE(38:2)	7	45568838	45552563	45851729	2.18E-06	6.10014	979.925	1421212_at	Abcc6	7	45976380	46030302	1.19E-12	-0.24553	1.3222	-0.313824736	0.001475191
rs32759626	PE(38:2)	7	46057894	45974417	46080401	3.22E-06	6.00002	995.737	1421212_at	Abcc6	7	45976380	46030302	1.24E-13	-0.255116	1.34468	-0.313824736	0.001475191
rs29294113	LPE(18:0)	X	150570254	146352451	152009241	2.67E-06	3.32906	77.946	1424322_at	Apex2	X	150519519	150589868	9.55E-07	0.0948973	1.13676	0.313755832	0.00147894
rs13484073	LPE(18:0)	X	150116040	146352451	152009241	2.67E-06	3.32906	77.946	1424322_at	Apex2	X	150519519	150589868	9.55E-07	0.0948973	1.13676	0.313755832	0.00147894
rs28283559	LPC(17:0)	2	92566139	92491045	92584955	1.62E-06	0.42668	1.78116	1423793_at	Atg13	2	91674618	91710576	2.67E-05	-0.135108	1.19002	-0.316345403	0.001506681
rs27368993	LPC(17:0)	2	92486621	92138725	92487524	2.26E-06	0.424074	1.78198	1423793_at	Atg13	2	91674618	91710576	2.50E-05	-0.135974	1.19284	-0.316345403	0.001506681
rs27368988	LPC(17:0)	2	92487524	92138725	92487524	2.26E-06	0.424074	1.78198	1423793_at	Atg13	2	91674618	91710576	2.50E-05	-0.135974	1.19284	-0.316345403	0.001506681
rs27368969	LPC(17:0)	2	92491045	92491045	92584955	2.26E-06	0.424074	1.78198	1423793_at	Atg13	2	91674618	91710576	2.50E-05	-0.135974	1.19284	-0.316345403	0.001506681
rs29085832	Cer-PC(36:1)	X	98194352	95131884	99626821	7.64E-09	5.2764	944.481	1418285_at	Efnb1	X	99136130	99148991	8.45E-06	-0.114565	1.16018	-0.321096468	0.001510345
rs13483899	Cer-PC(36:1)	X	98532414	95131884	99626821	9.12E-07	5.35644	621.99	1418285_at	Efnb1	X	99136130	99148991	2.29E-07	-0.144744	1.1912	-0.321096468	0.001510345
rs29086134	Cer-PC(36:1)	X	98841096	95131884	99626821	1.92E-06	5.2982	530.17	1418285_at	Efnb1	X	99136130	99148991	2.30E-07	-0.14531	1.18969	-0.321096468	0.001510345
rs29084065	Cer-PC(36:1)	X	99106452	95131884	99626821	1.06E-06	5.30785	499.033	1418285_at	Efnb1	X	99136130	99148991	1.75E-08	-0.153382	1.19828	-0.321096468	0.001510345
rs29088429	Cer-PC(36:1)	X	99106817	95131884	99626821	1.64E-06	5.23095	444.937	1418285_at	Efnb1	X	99136130	99148991	1.18E-08	-0.15498	1.19986	-0.321096468	0.001510345
rs29084301	Cer-PC(36:1)	X	99138104	95131884	99626821	2.80E-06	5.21608	406.395	1418285_at	Efnb1	X	99136130	99148991	1.00E-08	-0.156288	1.19959	-0.321096468	0.001510345
rs29084300	Cer-PC(36:1)	X	99138216	95131884	99626821	1.06E-06	5.30785	499.033	1418285_at	Efnb1	X	99136130	99148991	1.75E-08	-0.153382	1.19828	-0.321096468	0.001510345
rs29085699	Cer-PC(36:1)	X	99163726	95131884	99626821	3.10E-06	5.06122	365.064	1418285_at	Efnb1	X	99136130	99148991	8.38E-08	-0.148346	1.18793	-0.321096468	0.001510345
rs29087161	Cer-PC(36:1)	X	99183513	95131884	99626821	1.06E-06	5.30785	499.033	1418285_at	Efnb1	X	99136130	99148991	5.56E-08	-0.149872	1.19066	-0.321096468	0.001510345
rs13483903	Cer-PC(36:1)	X	99370507	95131884	99626821	1.06E-06	5.30785	499.033	1418285_at	Efnb1	X	99136130	99148991	1.75E-08	-0.153382	1.19828	-0.321096468	0.001510345
rs29087110	Cer-PC(36:1)	X	98878952	95131884	99626821	2.12E-06	5.27784	504.383	1418285_at	Efnb1	X	99136130	99148991	1.27E-07	-0.147723	1.19247	-0.321096468	0.001510345
rs29084032	Cer-PC(36:1)	X	99064509	95131884	99626821	1.06E-06	5.30785	499.033	1418285_at	Efnb1	X	99136130	99148991	1.75E-08	-0.153382	1.19828	-0.321096468	0.001510345
rs29087992	Cer-PC(36:1)	X	99072196	95131884	99626821	1.31E-06	5.30845	487.008	1418285_at	Efnb1	X	99136130	99148991	1.25E-08	-0.15512	1.20006	-0.321096468	0.001510345
rs29088428	Cer-PC(36:1)	X	99106841	95131884	99626821	1.26E-06	5.27409	445.105	1418285_at	Efnb1	X	99136130	99148991	2.06E-08	-0.152988	1.19572	-0.321096468	0.001510345
rs31839129	TAG(51:3)	4	129003123	128979631	129003391	2.36E-08	137.227	4.07E+76	1448246_at	Hdac1	4	129516104	129542713	2.20E-09	0.14456	1.22314	0.328533512	0.001570034
rs6245103	PI(38:4)	5	123869880	122693589	124724309	3.01E-06	-51.4488	4.21E-28	1460730_at	Eif2b1	5	124570213	124579131	1.76E-05	-0.0772376	1.0964	0.347626893	0.001580444
rs30321879	TAG(51:1)	19	8524825	7180479	8688806	3.53E-07	93.5853	8.64E+45	1424499_s_at	Atl3	19	7494040	7538608	2.82E-14	0.130135	1.16254	0.333358445	0.001604122
rs36703909	TAG(51:1)	19	8475122	7180479	8688806	3.53E-07	93.5853	8.64E+45	1424499_s_at	Atl3	19	7494040	7538608	2.82E-14	0.130135	1.16254	0.333358445	0.001604122
rs37093558	TAG(51:1)	19	7581688	7180479	8688806	3.53E-07	93.5853	8.64E+45	1424499_s_at	Atl3	19	7494040	7538608	2.82E-14	0.130135	1.16254	0.333358445	0.001604122
rs30354447	TAG(51:1)	19	7567333	7180479	8688806	3.53E-07	93.5853	8.64E+45	1424499_s_at	Atl3	19	7494040	7538608	2.82E-14	0.130135	1.16254	0.333358445	0.001604122
rs31220690	TAG(51:1)	19	7562755	7180479	8688806	3.53E-07	93.5853	8.64E+45	1424499_s_at	Atl3	19	7494040	7538608	2.82E-14	0.130135	1.16254	0.333358445	0.001604122
rs37160984	TAG(51:1)	19	7560154	7180479	8688806	5.34E-07	92.2604	6.95E+45	1424499_s_at	Atl3	19	7494040	7538608	2.75E-13	0.125448	1.1583	0.333358445	0.001604122
rs36900409	TAG(51:1)	19	7556367	7180479	8688806	1.33E-06	89.4674	5.28E+44	1424499_s_at	Atl3	19	7494040	7538608	5.48E-15	0.130506	1.16522	0.333358445	0.001604122
rs31006882	TAG(51:1)	19	7541413	7180479	8688806	3.53E-07	93.5853	8.64E+45	1424499_s_at	Atl3	19	7494040	7538608	2.82E-14	0.130135	1.16254	0.333358445	0.001604122
rs30319629	TAG(51:1)	19	8535902	7180479	8688806	3.53E-07	93.5853	8.64E+45	1424499_s_at	Atl3	19	7494040	7538608	2.82E-14	0.130135	1.16254	0.333358445	0.001604122
rs36824688	TAG(51:1)	19	7835729	7180479	8688806	3.53E-07	93.5853	8.64E+45	1424499_s_at	Atl3	19	7494040	7538608	2.82E-14	0.130135	1.16254	0.333358445	0.001604122
rs30423464	TAG(51:1)	19	7549657	7180479	8688806	3.79E-07	93.6749	6.90E+45	1424499_s_at	Atl3	19	7494040	7538608	2.64E-14	0.131393	1.1637	0.333358445	0.001604122
rs51701580	Cer-PE(42:1)	17	72142085	72117546	72242347	2.35E-06	3.87803	91.5327	1433593_at	Ypel5	17	72836704	72851195	4.33E-19	-0.269533	1.36132	-0.310747498	0.001651274
rs31794966	Cer(38:5)	5	92755621	92730186	92755621	4.09E-06	1.50488	4.5312	1438951_x_at	Nup54	5	92415540	92435219	3.18E-11	-0.102226	1.10763	-0.347798535	0.001685453
rs31794688	Cer(38:5)	5	92760324	92760324	96459997	3.69E-06	1.50007	4.49665	1438951_x_at	Nup54	5	92415540	92435219	1.18E-09	-0.0951672	1.09998	-0.347798535	0.001685453
rs3680521	Cer(38:5)	5	92837834	92760324	96459997	3.69E-06	1.50007	4.49665	1438951_x_at	Nup54	5	92415540	92435219	1.18E-09	-0.0951672	1.09998	-0.347798535	0.001685453
rs31800750	Cer(38:5)	5	92867101	92760324	96459997	3.69E-06	1.50007	4.49665	1438951_x_at	Nup54	5	92415540	92435219	4.31E-09	-0.093086	1.09786	-0.347798535	0.001685453
rs31820785	Cer(38:5)	5	93237298	92760324	96459997	3.69E-06	1.50007	4.49665	1438951_x_at	Nup54	5	92415540	92435219	4.22E-07	-0.0820712	1.08565	-0.347798535	0.001685453
rs31793095	Cer(38:5)	5	92838767	92760324	96459997	3.69E-06	1.50007	4.49665	1438951_x_at	Nup54	5	92415540	92435219	1.18E-09	-0.0951672	1.09998	-0.347798535	0.001685453
rs31799915	Cer(38:5)	5	92880037	92760324	96459997	3.53E-06	1.4965	4.63645	1438951_x_at	Nup54	5	92415540	92435219	1.07E-08	-0.0906644	1.09687	-0.347798535	0.001685453
rs29140467	Cer-PC(40:1)	12	102286559	102282262	102378507	3.26E-06	-65.4648	3.38E-32	1418447_at	Golga5	12	102469134	102497902	4.84E-12	0.108423	1.12139	-0.31468534	0.001792489
rs28240780	TAG(48:1)	11	114013694	113277079	114318306	3.82E-06	-176.562	3.72E-85	1424905_a_at	Slc39a11	11	113244853	113650079	2.25E-05	-0.121817	1.14952	0.324563668	0.001802433
rs28240783	TAG(48:1)	11	114013203	113277079	114318306	3.82E-06	-176.562	3.72E-85	1424905_a_at	Slc39a11	11	113244853	113650079	2.25E-05	-0.121817	1.14952	0.324563668	0.001802433
rs27012902	TAG(48:1)	11	114317544	113277079	114318306	3.82E-06	-176.562	3.72E-85	1424905_a_at	Slc39a11	11	113244853	113650079	7.14E-05	-0.116734	1.14119	0.324563668	0.001802433
rs3693187	TAG(48:1)	11	114009343	113277079	114318306	3.82E-06	-176.562	3.72E-85	1424905_a_at	Slc39a11	11	113244853	113650079	2.25E-05	-0.121817	1.14952	0.324563668	0.001802433
rs37273717	TAG(53:5)	19	18788802	18788643	18886593	3.51E-06	28.3339	1.83193E+14	1452475_at	Pcsk5	19	17432832	17837632	1.52E-05	-0.143021	1.19041	-0.350604722	0.001902514
rs27986730	LPC(18:0)	2	71036294	70157761	71677186	3.39E-06	67.1585	1.92E+37	1423748_at	Pdk1	2	71873224	71903858	4.35E-05	-0.274401	1.40986	-0.306810062	0.001904275
rs37810261	TAG(53:2)	19	18053918	18012568	18054558	3.81E-06	173.865	1.94E+100	1416230_at	Rfk	19	17394043	17401349	5.84E-37	0.355054	1.57436	0.319471721	0.001908307
rs33573199	PE(34:1)	5	74017313	71893258	74198570	1.78E-06	-1.26343	0.272456	1423854_a_at	Rasl11b	5	74195326	74199477	4.13E-16	-0.309481	1.37216	0.306698891	0.001911902
rs27023906	LPE(18:0)	11	97045114	97036163	97956514	3.72E-06	3.21523	111.985	1415793_at	Pnpo	11	96937825	96943986	5.30E-21	-0.185082	1.32419	-0.30666184	0.00191445
rs27368957	LPC(16:0)	2	92495577	92491045	92584955	5.56E-07	51.3858	2.18E+30	1425021_a_at	Pex16	2	92374676	92381217	2.41E-06	0.101594	1.14381	0.306595349	0.00191903
rs28283510	LPC(16:0)	2	92584955	92491045	92584955	5.56E-07	51.3858	2.18E+30	1425021_a_at	Pex16	2	92374676	92381217	2.41E-06	0.101594	1.14381	0.306595349	0.00191903
rs28248510	LPC(16:0)	2	92812224	92790015	92869272	2.20E-06	48.7562	1.13E+28	1425021_a_at	Pex16	2	92374676	92381217	2.48E-06	0.101423	1.13918	0.306595349	0.00191903
rs27368993	LPC(16:0)	2	92486621	92138725	92487524	3.75E-06	48.9036	1.37E+28	1425021_a_at	Pex16	2	92374676	92381217	5.59E-07	0.107578	1.14971	0.306595349	0.00191903
rs27368988	LPC(16:0)	2	92487524	92138725	92487524	3.75E-06	48.9036	1.37E+28	1425021_a_at	Pex16	2	92374676	92381217	5.59E-07	0.107578	1.14971	0.306595349	0.00191903
[truncated: 4,838 more rows]
