# Supplementary material for: Genetic regulation of liver lipids in a mouse model of insulin resistance and hepatic steatosis
Source: Mol Syst Biol. 2021 Jan 8;17(1):e9684. doi: 10.15252/msb.20209684 (PMC7792507; doi:10.15252/msb.20209684)
Supplement: Supplementary file 9 — Dataset EV8 [file MSB-17-e9684-s009.csv]

Dataset EV8: Raw abundances of all lipids and mice
trait_id	mouse_number	value	trait_name	Strain	Sex	Jackson_ID	Colony_source	diet
157	41	176.8913226	Cer(34:1)	SJL/J	M	686	UCLA Colony	D12266B
157	43	102.2341526	Cer(34:1)	SJL/J	M	686	UCLA Colony	D12266B
157	45	121.0839038	Cer(34:1)	AKR/J	M	648	UCLA Colony	D12266B
157	46	110.4498225	Cer(34:1)	AKR/J	M	648	UCLA Colony	D12266B
157	54	82.40508821	Cer(34:1)	FVB/NJ	M	1800	UCLA Colony	D12266B
157	57	160.1271118	Cer(34:1)	FVB/NJ	M	1800	UCLA Colony	D12266B
157	58	90.4360267	Cer(34:1)	FVB/NJ	M	1800	UCLA Colony	D12266B
157	64	121.6531712	Cer(34:1)	C3H/HeJ	M	659	UCLA Colony	D12266B
157	65	152.2800255	Cer(34:1)	C3H/HeJ	M	659	UCLA Colony	D12266B
157	70	113.4127615	Cer(34:1)	NON/ShiLtJ	M	2423	UCLA Colony	D12266B
157	71	85.86698042	Cer(34:1)	NON/ShiLtJ	M	2423	UCLA Colony	D12266B
157	72	89.26144835	Cer(34:1)	NON/ShiLtJ	M	2423	UCLA Colony	D12266B
157	83	68.61782948	Cer(34:1)	C57BLKS/J	M	662	UCLA Colony	D12266B
157	84	83.0546953	Cer(34:1)	C57BLKS/J	M	662	UCLA Colony	D12266B
157	85	69.28140056	Cer(34:1)	C57BLKS/J	M	662	UCLA Colony	D12266B
157	100	57.46195838	Cer(34:1)	BTBR T<+> tf/J	M	2282	UCLA Colony	D12266B
157	109	104.1419821	Cer(34:1)	KK/HlJ	M	2106	UCLA Colony	D12266B
157	110	124.8015876	Cer(34:1)	KK/HlJ	M	2106	UCLA Colony	D12266B
157	111	97.25693405	Cer(34:1)	KK/HlJ	M	2106	UCLA Colony	D12266B
157	122	97.25693405	Cer(34:1)	BXD40/TyJ	M	3229	UCLA Colony	D12266B
157	130	79.27303612	Cer(34:1)	C58/J	M	669	UCLA Colony	D12266B
157	131	63.08681258	Cer(34:1)	C58/J	M	669	UCLA Colony	D12266B
157	133	63.94947748	Cer(34:1)	BXD6/TyJ	M	7	UCLA Colony	D12266B
157	135	79.46433569	Cer(34:1)	BXD6/TyJ	M	7	UCLA Colony	D12266B
157	142	78.52521399	Cer(34:1)	PL/J	M	680	UCLA Colony	D12266B
157	144	89.22573973	Cer(34:1)	BXD34/TyJ	M	3223	UCLA Colony	D12266B
157	146	63.82314239	Cer(34:1)	BXD34/TyJ	M	3223	UCLA Colony	D12266B
157	149	90.48094098	Cer(34:1)	BXA2/PgnJ	M	1693	UCLA Colony	D12266B
157	150	118.5484267	Cer(34:1)	BXA2/PgnJ	M	1693	UCLA Colony	D12266B
157	170	95.08323863	Cer(34:1)	SWR/J	M	689	UCLA Colony	D12266B
157	171	118.4507365	Cer(34:1)	SWR/J	M	689	UCLA Colony	D12266B
157	172	83.2294576	Cer(34:1)	SWR/J	M	689	UCLA Colony	D12266B
157	188	99.77816318	Cer(34:1)	CXB11/HiAJ	M	1632	UCLA Colony	D12266B
157	189	86.64643549	Cer(34:1)	CXB11/HiAJ	M	1632	UCLA Colony	D12266B
157	200	71.90357616	Cer(34:1)	BXA14/PgnJ	M	1702	UCLA Colony	D12266B
157	201	81.91754453	Cer(34:1)	BXA14/PgnJ	M	1702	UCLA Colony	D12266B
157	203	66.96732455	Cer(34:1)	BXA14/PgnJ	M	1702	UCLA Colony	D12266B
157	208	114.7441691	Cer(34:1)	BXA24/PgnJ	M	1710	UCLA Colony	D12266B
157	209	115.1868171	Cer(34:1)	BXA24/PgnJ	M	1710	UCLA Colony	D12266B
157	210	148.494273	Cer(34:1)	BXA24/PgnJ	M	1710	UCLA Colony	D12266B
157	223	110.9915124	Cer(34:1)	CXB13/HiAJ	M	1634	UCLA Colony	D12266B
157	224	105.0896812	Cer(34:1)	CXB13/HiAJ	M	1634	UCLA Colony	D12266B
157	225	108.1524152	Cer(34:1)	CXB13/HiAJ	M	1634	UCLA Colony	D12266B
157	244	189.1337432	Cer(34:1)	BXD13/TyJ	M	40	UCLA Colony	D12266B
157	245	181.2481813	Cer(34:1)	BXD13/TyJ	M	40	UCLA Colony	D12266B
157	247	110.6096596	Cer(34:1)	AXB10/PgnJ	M	1681	UCLA Colony	D12266B
157	248	100.9840236	Cer(34:1)	AXB10/PgnJ	M	1681	UCLA Colony	D12266B
157	249	104.5148903	Cer(34:1)	AXB10/PgnJ	M	1681	UCLA Colony	D12266B
157	253	123.8578469	Cer(34:1)	MA/MyJ	M	677	UCLA Colony	D12266B
157	254	105.0364927	Cer(34:1)	MA/MyJ	M	677	UCLA Colony	D12266B
157	256	123.9519962	Cer(34:1)	MA/MyJ	M	677	UCLA Colony	D12266B
157	272	121.3666499	Cer(34:1)	CXB6/ByJ	M	356	UCLA Colony	D12266B
157	275	134.9896114	Cer(34:1)	AXB19b/PgnJ	M	1688	UCLA Colony	D12266B
157	276	80.0712165	Cer(34:1)	AXB19b/PgnJ	M	1688	UCLA Colony	D12266B
157	277	56.0463334	Cer(34:1)	AXB19b/PgnJ	M	1688	UCLA Colony	D12266B
157	278	61.8816187	Cer(34:1)	BXD15/TyJ	M	95	UCLA Colony	D12266B
157	280	63.35889747	Cer(34:1)	BXD15/TyJ	M	95	UCLA Colony	D12266B
157	284	43.11732485	Cer(34:1)	AXB19/PgnJ	M	1687	UCLA Colony	D12266B
157	285	39.87803724	Cer(34:1)	AXB19/PgnJ	M	1687	UCLA Colony	D12266B
157	286	57.58921287	Cer(34:1)	AXB19/PgnJ	M	1687	UCLA Colony	D12266B
157	287	54.14837436	Cer(34:1)	CXB4/ByJ	M	354	UCLA Colony	D12266B
157	288	76.37415942	Cer(34:1)	CXB4/ByJ	M	354	UCLA Colony	D12266B
157	289	72.80617236	Cer(34:1)	CXB4/ByJ	M	354	UCLA Colony	D12266B
157	294	110.741533	Cer(34:1)	BXD21/TyJ	M	77	UCLA Colony	D12266B
157	295	88.40511903	Cer(34:1)	BXD21/TyJ	M	77	UCLA Colony	D12266B
157	296	124.7705354	Cer(34:1)	BXD21/TyJ	M	77	UCLA Colony	D12266B
157	297	108.8805187	Cer(34:1)	BXD9/TyJ	M	105	UCLA Colony	D12266B
157	298	111.8422259	Cer(34:1)	BXD9/TyJ	M	105	UCLA Colony	D12266B
157	300	134.9337003	Cer(34:1)	BXD9/TyJ	M	105	UCLA Colony	D12266B
157	306	101.923927	Cer(34:1)	BXA4/PgnJ	M	1694	UCLA Colony	D12266B
157	311	88.91013123	Cer(34:1)	BXA7/PgnJ	M	1696	UCLA Colony	D12266B
157	314	78.4738246	Cer(34:1)	BXA7/PgnJ	M	1696	UCLA Colony	D12266B
157	316	89.61607395	Cer(34:1)	LG/J	M	675	UCLA Colony	D12266B
157	318	102.8070141	Cer(34:1)	LG/J	M	675	UCLA Colony	D12266B
157	321	81.82934504	Cer(34:1)	BXH6/TyJ	M	38	UCLA Colony	D12266B
157	339	63.0151383	Cer(34:1)	BXA16/PgnJ	M	1703	UCLA Colony	D12266B
157	340	84.54419423	Cer(34:1)	BXA16/PgnJ	M	1703	UCLA Colony	D12266B
157	341	64.58650581	Cer(34:1)	BXA16/PgnJ	M	1703	UCLA Colony	D12266B
157	357	102.9192786	Cer(34:1)	BXA1/PgnJ	M	1692	UCLA Colony	D12266B
157	358	126.1107424	Cer(34:1)	BXA1/PgnJ	M	1692	UCLA Colony	D12266B
157	359	59.85219421	Cer(34:1)	BXA1/PgnJ	M	1692	UCLA Colony	D12266B
157	368	49.02443506	Cer(34:1)	BXD19/TyJ	M	10	UCLA Colony	D12266B
157	369	45.12459872	Cer(34:1)	BXD19/TyJ	M	10	UCLA Colony	D12266B
157	370	53.30843749	Cer(34:1)	BXD19/TyJ	M	10	UCLA Colony	D12266B
157	377	94.6840706	Cer(34:1)	BXD24/TyJ-Cep290<rd16>/J	M	31	UCLA Colony	D12266B
157	378	125.0887421	Cer(34:1)	BXD24/TyJ-Cep290<rd16>/J	M	31	UCLA Colony	D12266B
157	400	192.9924806	Cer(34:1)	BUB/BnJ	M	653	UCLA Colony	D12266B
157	401	179.5192264	Cer(34:1)	BUB/BnJ	M	653	UCLA Colony	D12266B
157	422	67.54838938	Cer(34:1)	CXB3/ByJ	M	353	UCLA Colony	D12266B
157	425	78.90305405	Cer(34:1)	CXB3/ByJ	M	353	UCLA Colony	D12266B
157	435	75.92854668	Cer(34:1)	BXH9/TyJ	M	8	UCLA Colony	D12266B
157	436	87.47940319	Cer(34:1)	BXH9/TyJ	M	8	UCLA Colony	D12266B
157	438	75.20064149	Cer(34:1)	BXA4/PgnJ	M	1694	UCLA Colony	D12266B
157	439	83.98739093	Cer(34:1)	BXA4/PgnJ	M	1694	UCLA Colony	D12266B
157	452	85.90491127	Cer(34:1)	CXB12/HiAJ	M	1633	UCLA Colony	D12266B
157	453	110.3451041	Cer(34:1)	CXB12/HiAJ	M	1633	UCLA Colony	D12266B
157	455	141.1089911	Cer(34:1)	CXB12/HiAJ	M	1633	UCLA Colony	D12266B
157	457	90.71620935	Cer(34:1)	BXH22/KccJ	M	3786	UCLA Colony	D12266B
157	458	109.7152394	Cer(34:1)	BXH22/KccJ	M	3786	UCLA Colony	D12266B
157	463	129.9041688	Cer(34:1)	RIIIS/J	M	683	UCLA Colony	D12266B
157	464	76.36031133	Cer(34:1)	RIIIS/J	M	683	UCLA Colony	D12266B
157	477	126.387795	Cer(34:1)	BXA2/PgnJ	M	1693	UCLA Colony	D12266B
157	484	133.184321	Cer(34:1)	BXH22/KccJ	M	3786	UCLA Colony	D12266B
157	491	131.8121966	Cer(34:1)	C57L/J	M	668	UCLA Colony	D12266B
157	494	151.3031887	Cer(34:1)	BXD5/TyJ	M	37	UCLA Colony	D12266B
157	503	163.8267357	Cer(34:1)	BXD5/TyJ	M	37	UCLA Colony	D12266B
157	508	167.85507	Cer(34:1)	BUB/BnJ	M	653	UCLA Colony	D12266B
157	516	103.8021882	Cer(34:1)	CXB7/ByJ	M	357	UCLA Colony	D12266B
157	528	116.7727333	Cer(34:1)	SEA/GnJ	M	644	UCLA Colony	D12266B
157	531	93.85017312	Cer(34:1)	BXH19/TyJ	M	33	UCLA Colony	D12266B
157	533	130.6452552	Cer(34:1)	BXH19/TyJ	M	33	UCLA Colony	D12266B
157	534	77.46838336	Cer(34:1)	BXH20/KccJ	M	3784	UCLA Colony	D12266B
157	535	88.54352238	Cer(34:1)	BXH20/KccJ	M	3784	UCLA Colony	D12266B
157	536	90.73636082	Cer(34:1)	BXH20/KccJ	M	3784	UCLA Colony	D12266B
157	540	111.2060591	Cer(34:1)	AXB6/PgnJ	M	1678	UCLA Colony	D12266B
157	541	61.97248617	Cer(34:1)	AXB6/PgnJ	M	1678	UCLA Colony	D12266B
157	542	78.5058193	Cer(34:1)	AXB6/PgnJ	M	1678	UCLA Colony	D12266B
157	546	92.61461808	Cer(34:1)	BXD12/TyJ	M	45	UCLA Colony	D12266B
157	547	90.81615918	Cer(34:1)	BXD12/TyJ	M	45	UCLA Colony	D12266B
157	548	103.5870467	Cer(34:1)	BXD12/TyJ	M	45	UCLA Colony	D12266B
157	556	140.5686879	Cer(34:1)	BXD32/TyJ	M	78	UCLA Colony	D12266B
157	557	141.1184543	Cer(34:1)	BXD32/TyJ	M	78	UCLA Colony	D12266B
157	558	146.5796076	Cer(34:1)	BXD32/TyJ	M	78	UCLA Colony	D12266B
157	560	79.76481343	Cer(34:1)	BXD20/TyJ	M	330	UCLA Colony	D12266B
157	561	83.11812574	Cer(34:1)	BXD20/TyJ	M	330	UCLA Colony	D12266B
157	562	104.5165289	Cer(34:1)	BXD20/TyJ	M	330	UCLA Colony	D12266B
157	572	189.3061502	Cer(34:1)	AXB15/PgnJ	M	1685	UCLA Colony	D12266B
157	573	119.8150857	Cer(34:1)	AXB15/PgnJ	M	1685	UCLA Colony	D12266B
157	579	144.953928	Cer(34:1)	BXA11/PgnJ	M	1699	UCLA Colony	D12266B
157	580	214.2883351	Cer(34:1)	BXA11/PgnJ	M	1699	UCLA Colony	D12266B
157	581	179.5993868	Cer(34:1)	BXA11/PgnJ	M	1699	UCLA Colony	D12266B
157	586	148.0703269	Cer(34:1)	PL/J	M	680	UCLA Colony	D12266B
157	587	123.207996	Cer(34:1)	PL/J	M	680	UCLA Colony	D12266B
157	591	167.7039285	Cer(34:1)	BALB/cJ	M	651	JAX Purchased	D12266B
157	594	124.1839652	Cer(34:1)	BALB/cJ	M	651	JAX Purchased	D12489B
157	596	90.23960055	Cer(34:1)	BALB/cJ	M	651	JAX Purchased	D12489B
157	598	98.47439615	Cer(34:1)	DBA/2J	M	671	JAX Purchased	D12266B
157	599	93.6979955	Cer(34:1)	DBA/2J	M	671	JAX Purchased	D12266B
157	600	111.4683081	Cer(34:1)	DBA/2J	M	671	JAX Purchased	D12266B
157	615	64.13532056	Cer(34:1)	RIIIS/J	M	683	UCLA Colony	D12266B
157	662	100.3795182	Cer(34:1)	LG/J	M	675	UCLA Colony	D12266B
157	665	57.24715319	Cer(34:1)	BXD40/TyJ	M	3229	UCLA Colony	D12266B
157	668	99.91659328	Cer(34:1)	BXD40/TyJ	M	3229	UCLA Colony	D12266B
157	676	95.87331836	Cer(34:1)	CXB7/ByJ	M	357	UCLA Colony	D12266B
157	690	103.1142935	Cer(34:1)	CBA/J	M	656	UCLA Colony	D12266B
157	691	77.87123986	Cer(34:1)	CBA/J	M	656	UCLA Colony	D12266B
157	705	158.3926257	Cer(34:1)	BXD24/TyJ-Cep290<rd16>/J	M	31	UCLA Colony	D12266B
157	738	70.36598795	Cer(34:1)	BXH6/TyJ	M	38	UCLA Colony	D12266B
157	740	79.09324081	Cer(34:1)	BXH6/TyJ	M	38	UCLA Colony	D12266B
157	745	80.28426996	Cer(34:1)	BXD14/TyJ	M	329	UCLA Colony	D12266B
157	754	62.62202583	Cer(34:1)	BXH9/TyJ	M	8	UCLA Colony	D12266B
157	762	71.11397854	Cer(34:1)	NOD/ShiLtJ	M	1976	UCLA Colony	D12266B
157	763	76.48803379	Cer(34:1)	NOD/ShiLtJ	M	1976	UCLA Colony	D12266B
157	764	73.77056818	Cer(34:1)	BXD31/TyJ	M	83	UCLA Colony	D12266B
157	765	70.66361185	Cer(34:1)	BXD31/TyJ	M	83	UCLA Colony	D12266B
157	768	144.6631853	Cer(34:1)	C57L/J	M	668	UCLA Colony	D12266B
157	769	129.9284713	Cer(34:1)	C57L/J	M	668	UCLA Colony	D12266B
157	773	74.31667469	Cer(34:1)	SEA/GnJ	M	644	UCLA Colony	D12266B
157	774	51.67380983	Cer(34:1)	SEA/GnJ	M	644	UCLA Colony	D12266B
157	786	75.88719947	Cer(34:1)	AXB19a/PgnJ	M	1686	UCLA Colony	D12266B
157	787	78.49428026	Cer(34:1)	AXB19a/PgnJ	M	1686	UCLA Colony	D12266B
157	799	81.62460187	Cer(34:1)	BXD38/TyJ	M	3227	UCLA Colony	D12266B
157	800	65.48740716	Cer(34:1)	BXD38/TyJ	M	3227	UCLA Colony	D12266B
157	808	106.7189921	Cer(34:1)	BTBR T<+> tf/J	M	2282	UCLA Colony	D12266B
157	811	108.4382276	Cer(34:1)	BTBR T<+> tf/J	M	2282	UCLA Colony	D12266B
157	831	118.740559	Cer(34:1)	BXD56/RwwJ	M	7104	UCLA Colony	D12266B
157	846	85.12352257	Cer(34:1)	BXD38/TyJ	M	3227	UCLA Colony	D12266B
157	849	126.0938729	Cer(34:1)	C57BL/6J	M	664	UCLA Colony	D12266B
157	850	133.3394307	Cer(34:1)	C57BL/6J	M	664	UCLA Colony	D12266B
157	851	167.7613641	Cer(34:1)	C57BL/6J	M	664	UCLA Colony	D12266B
157	854	108.2120977	Cer(34:1)	BXD56/RwwJ	M	7104	UCLA Colony	D12266B
157	867	135.7239352	Cer(34:1)	BXD43/RwwJ	M	7093	UCLA Colony	D12266B
157	868	108.6235075	Cer(34:1)	BXD43/RwwJ	M	7093	UCLA Colony	D12266B
157	869	95.06431965	Cer(34:1)	BXD56/RwwJ	M	7104	UCLA Colony	D12266B
157	872	228.6360041	Cer(34:1)	BXD60/RwwJ	M	7105	UCLA Colony	D12266B
157	877	119.8971617	Cer(34:1)	BXD51/RwwJ	M	7100	UCLA Colony	D12266B
157	879	92.63336583	Cer(34:1)	BXD51/RwwJ	M	7100	UCLA Colony	D12266B
157	880	118.0789312	Cer(34:1)	BXD51/RwwJ	M	7100	UCLA Colony	D12266B
157	883	88.05768911	Cer(34:1)	BXD49/RwwJ	M	7098	UCLA Colony	D12266B
157	884	58.19670356	Cer(34:1)	BXD49/RwwJ	M	7098	UCLA Colony	D12266B
157	890	78.91955692	Cer(34:1)	BXD71/RwwJ	M	7116	UCLA Colony	D12266B
157	891	88.9669343	Cer(34:1)	BXD71/RwwJ	M	7116	UCLA Colony	D12266B
157	897	62.39326899	Cer(34:1)	BXD66/RwwJ	M	7111	UCLA Colony	D12266B
157	898	67.84428623	Cer(34:1)	BXD66/RwwJ	M	7111	UCLA Colony	D12266B
157	912	157.2994936	Cer(34:1)	C3H/HeJ	M	659	UCLA Colony	D12266B
157	914	147.1945913	Cer(34:1)	129X1/SvJ	M	691	UCLA Colony	D12266B
157	915	198.0250201	Cer(34:1)	129X1/SvJ	M	691	UCLA Colony	D12266B
157	927	91.7590649	Cer(34:1)	BXD79/RwwJ	M	7123	UCLA Colony	D12266B
157	944	51.44149115	Cer(34:1)	BXD66/RwwJ	M	7111	UCLA Colony	D12266B
157	958	76.27948563	Cer(34:1)	BXD49/RwwJ	M	7098	UCLA Colony	D12266B
157	969	74.22320747	Cer(34:1)	BXD55/RwwJ	M	7103	UCLA Colony	D12266B
157	977	70.24668749	Cer(34:1)	BXD68/RwwJ	M	7113	UCLA Colony	D12266B
157	997	98.81825967	Cer(34:1)	BXD87/RwwJ	M	7130	UCLA Colony	D12266B
157	1004	83.18568192	Cer(34:1)	BXD61/RwwJ	M	7106	UCLA Colony	D12266B
157	1006	161.5489935	Cer(34:1)	BXD86/RwwJ	M	7129	UCLA Colony	D12266B
157	1014	72.03238469	Cer(34:1)	BXD75/RwwJ	M	7119	UCLA Colony	D12266B
157	1016	99.02560021	Cer(34:1)	BXD68/RwwJ	M	7113	UCLA Colony	D12266B
157	1017	103.9814882	Cer(34:1)	BXD68/RwwJ	M	7113	UCLA Colony	D12266B
157	1025	141.9796485	Cer(34:1)	BXD44/RwwJ	M	7094	UCLA Colony	D12266B
157	1026	204.9854679	Cer(34:1)	BXD44/RwwJ	M	7094	UCLA Colony	D12266B
157	1027	101.4024845	Cer(34:1)	BXD44/RwwJ	M	7094	UCLA Colony	D12266B
157	1032	85.56469603	Cer(34:1)	BXD73/RwwJ	M	7117	UCLA Colony	D12266B
157	1042	100.5442592	Cer(34:1)	BXD79/RwwJ	M	7123	UCLA Colony	D12266B
157	1049	132.0807626	Cer(34:1)	BXD62/RwwJ	M	7107	UCLA Colony	D12266B
157	1058	159.2785005	Cer(34:1)	BXD50/RwwJ	M	7099	UCLA Colony	D12266B
157	1059	142.3995807	Cer(34:1)	BXH8/TyJ	M	76	UCLA Colony	D12266B
157	1060	115.66525	Cer(34:1)	BXH8/TyJ	M	76	UCLA Colony	D12266B
157	1061	158.0980731	Cer(34:1)	BXH8/TyJ	M	76	UCLA Colony	D12266B
157	1066	108.8552214	Cer(34:1)	BXD71/RwwJ	M	7116	UCLA Colony	D12266B
157	1071	199.0723003	Cer(34:1)	BXD74/RwwJ	M	7118	UCLA Colony	D12266B
157	1076	91.37162338	Cer(34:1)	BXD84/RwwJ	M	7127	UCLA Colony	D12266B
157	1080	194.9303984	Cer(34:1)	BXD75/RwwJ	M	7119	UCLA Colony	D12266B
157	1083	135.3706703	Cer(34:1)	BXD75/RwwJ	M	7119	UCLA Colony	D12266B
157	1084	122.9671882	Cer(34:1)	BXD55/RwwJ	M	7103	UCLA Colony	D12266B
157	1085	122.8445668	Cer(34:1)	BXD55/RwwJ	M	7103	UCLA Colony	D12266B
157	1095	105.6841442	Cer(34:1)	BXD87/RwwJ	M	7130	UCLA Colony	D12266B
157	1097	65.14641705	Cer(34:1)	BXD87/RwwJ	M	7130	UCLA Colony	D12266B
157	1106	276.5644066	Cer(34:1)	BXD60/RwwJ	M	7105	UCLA Colony	D12266B
157	1107	287.8915973	Cer(34:1)	BXD60/RwwJ	M	7105	UCLA Colony	D12266B
157	1112	104.2834566	Cer(34:1)	BXD64/RwwJ	M	7109	UCLA Colony	D12266B
157	1120	140.1156381	Cer(34:1)	BXD74/RwwJ	M	7118	UCLA Colony	D12266B
157	1121	82.35523702	Cer(34:1)	BXD74/RwwJ	M	7118	UCLA Colony	D12266B
157	1127	75.33963567	Cer(34:1)	BXD48/RwwJ	M	7097	UCLA Colony	D12266B
157	1137	101.0577933	Cer(34:1)	BXD43/RwwJ	M	7093	UCLA Colony	D12266B
157	1143	78.14317474	Cer(34:1)	BXD61/RwwJ	M	7106	UCLA Colony	D12266B
157	1146	85.14994555	Cer(34:1)	BXD61/RwwJ	M	7106	UCLA Colony	D12266B
157	1147	144.8456208	Cer(34:1)	BXD45/RwwJ	M	7096	UCLA Colony	D12266B
157	1148	126.2354452	Cer(34:1)	BXD45/RwwJ	M	7096	UCLA Colony	D12266B
157	1149	147.8803706	Cer(34:1)	BXD45/RwwJ	M	7096	UCLA Colony	D12266B
157	1161	175.1877791	Cer(34:1)	BXD50/RwwJ	M	7099	UCLA Colony	D12266B
157	1162	131.4886264	Cer(34:1)	BXD50/RwwJ	M	7099	UCLA Colony	D12266B
157	1168	107.1329928	Cer(34:1)	BXD84/RwwJ	M	7127	UCLA Colony	D12266B
157	1169	90.29320364	Cer(34:1)	BXD84/RwwJ	M	7127	UCLA Colony	D12266B
157	1183	62.69548243	Cer(34:1)	CXB6/ByJ	M	356	UCLA Colony	D12266B
157	1185	117.6695673	Cer(34:1)	CXB6/ByJ	M	356	UCLA Colony	D12266B
157	1187	104.8909405	Cer(34:1)	BXD64/RwwJ	M	7109	UCLA Colony	D12266B
157	1188	96.69722642	Cer(34:1)	BXD64/RwwJ	M	7109	UCLA Colony	D12266B
157	1198	136.7527439	Cer(34:1)	BXD85/RwwJ	M	7128	UCLA Colony	D12266B
157	1201	105.1356892	Cer(34:1)	BXD48/RwwJ	M	7097	UCLA Colony	D12266B
157	1218	126.8673917	Cer(34:1)	BXD62/RwwJ	M	7107	UCLA Colony	D12266B
157	1234	159.2045299	Cer(34:1)	BXD79/RwwJ	M	7123	UCLA Colony	D12266B
157	1237	149.0441996	Cer(34:1)	BXD85/RwwJ	M	7128	UCLA Colony	D12266B
157	1243	77.50022035	Cer(34:1)	BXD70/RwwJ	M	7115	UCLA Colony	D12266B
157	1247	105.7735101	Cer(34:1)	BXD70/RwwJ	M	7115	UCLA Colony	D12266B
157	1261	106.7481865	Cer(34:1)	BXD73/RwwJ	M	7117	UCLA Colony	D12266B
157	1264	88.22429337	Cer(34:1)	BXD73/RwwJ	M	7117	UCLA Colony	D12266B
157	1269	87.14473024	Cer(34:1)	NZW/LacJ	M	1058	UCLA Colony	D12266B
157	1270	90.17585206	Cer(34:1)	NZW/LacJ	M	1058	UCLA Colony	D12266B
157	1271	124.0537572	Cer(34:1)	NZW/LacJ	M	1058	UCLA Colony	D12266B
157	1301	124.3409566	Cer(34:1)	129X1/SvJ	M	691	UCLA Colony	D12266B
157	1320	158.5220667	Cer(34:1)	BXD86/RwwJ	M	7129	UCLA Colony	D12266B
157	1321	137.4755504	Cer(34:1)	BXD86/RwwJ	M	7129	UCLA Colony	D12266B
157	1339	140.2873468	Cer(34:1)	CE/J	M	657	UCLA Colony	D12266B
157	1341	222.1922251	Cer(34:1)	CE/J	M	657	UCLA Colony	D12266B
157	1343	135.0874957	Cer(34:1)	CE/J	M	657	UCLA Colony	D12266B
157	1353	95.9703059	Cer(34:1)	SM/J	M	687	UCLA Colony	D12266B
157	1354	141.0793334	Cer(34:1)	SM/J	M	687	UCLA Colony	D12266B
157	1391	227.2473579	Cer(34:1)	SJL/J	M	686	UCLA Colony	D12266B
157	1398	145.5528683	Cer(34:1)	AKR/J	M	648	UCLA Colony	D12266B
157	1419	135.2694766	Cer(34:1)	AXB5/PgnJ	M	1677	UCLA Colony	D12266B
157	1420	141.3820121	Cer(34:1)	AXB5/PgnJ	M	1677	UCLA Colony	D12266B
157	1423	141.8195901	Cer(34:1)	BXA8/PgnJ	M	1697	UCLA Colony	D12266B
157	1425	234.1248123	Cer(34:1)	BXA8/PgnJ	M	1697	UCLA Colony	D12266B
157	1429	101.3905319	Cer(34:1)	A/J	M	646	UCLA Colony	D12266B
157	1430	132.2988506	Cer(34:1)	A/J	M	646	UCLA Colony	D12266B
157	1431	144.0934868	Cer(34:1)	A/J	M	646	UCLA Colony	D12266B
157	1443	142.366853	Cer(34:1)	I/LnJ	M	674	UCLA Colony	D12266B
157	1444	211.9489886	Cer(34:1)	I/LnJ	M	674	UCLA Colony	D12266B
157	1445	136.3891957	Cer(34:1)	I/LnJ	M	674	UCLA Colony	D12266B
157	1448	122.0684317	Cer(34:1)	AXB12/PgnJ	M	1683	UCLA Colony	D12266B
157	1449	90.8456511	Cer(34:1)	AXB12/PgnJ	M	1683	UCLA Colony	D12266B
157	1462	124.2152126	Cer(34:1)	AXB13/PgnJ	M	1826	UCLA Colony	D12266B
157	1463	120.7921652	Cer(34:1)	AXB13/PgnJ	M	1826	UCLA Colony	D12266B
157	1468	81.00094455	Cer(34:1)	SM/J	M	687	UCLA Colony	D12266B
157	1470	93.0727843	Cer(34:1)	AXB13/PgnJ	M	1826	UCLA Colony	D12266B
157	1472	366.7831601	Cer(34:1)	NZB/BlNJ	M	684	UCLA Colony	D12266B
157	1473	435.1190098	Cer(34:1)	NZB/BlNJ	M	684	UCLA Colony	D12266B
157	1475	124.4454728	Cer(34:1)	NZB/BlNJ	M	684	UCLA Colony	D12266B
157	1482	158.2168534	Cer(34:1)	C58/J	M	669	UCLA Colony	D12266B
158	41	7.74344681	Cer(34:2)	SJL/J	M	686	UCLA Colony	D12266B
158	43	5.877060584	Cer(34:2)	SJL/J	M	686	UCLA Colony	D12266B
158	45	5.482487898	Cer(34:2)	AKR/J	M	648	UCLA Colony	D12266B
158	46	3.739402024	Cer(34:2)	AKR/J	M	648	UCLA Colony	D12266B
158	54	5.724113113	Cer(34:2)	FVB/NJ	M	1800	UCLA Colony	D12266B
158	57	5.307821817	Cer(34:2)	FVB/NJ	M	1800	UCLA Colony	D12266B
158	58	2.770817207	Cer(34:2)	FVB/NJ	M	1800	UCLA Colony	D12266B
158	64	7.756750401	Cer(34:2)	C3H/HeJ	M	659	UCLA Colony	D12266B
158	65	5.157321521	Cer(34:2)	C3H/HeJ	M	659	UCLA Colony	D12266B
158	70	9.297506608	Cer(34:2)	NON/ShiLtJ	M	2423	UCLA Colony	D12266B
158	71	8.76384503	Cer(34:2)	NON/ShiLtJ	M	2423	UCLA Colony	D12266B
158	72	9.274623135	Cer(34:2)	NON/ShiLtJ	M	2423	UCLA Colony	D12266B
158	83	7.573595608	Cer(34:2)	C57BLKS/J	M	662	UCLA Colony	D12266B
158	84	7.756997219	Cer(34:2)	C57BLKS/J	M	662	UCLA Colony	D12266B
158	85	6.98651722	Cer(34:2)	C57BLKS/J	M	662	UCLA Colony	D12266B
158	100	5.947545018	Cer(34:2)	BTBR T<+> tf/J	M	2282	UCLA Colony	D12266B
158	109	11.28274438	Cer(34:2)	KK/HlJ	M	2106	UCLA Colony	D12266B
158	110	12.72858242	Cer(34:2)	KK/HlJ	M	2106	UCLA Colony	D12266B
158	111	8.83346271	Cer(34:2)	KK/HlJ	M	2106	UCLA Colony	D12266B
158	122	8.83346271	Cer(34:2)	BXD40/TyJ	M	3229	UCLA Colony	D12266B
158	130	7.200054452	Cer(34:2)	C58/J	M	669	UCLA Colony	D12266B
158	131	6.572793062	Cer(34:2)	C58/J	M	669	UCLA Colony	D12266B
158	133	5.497180848	Cer(34:2)	BXD6/TyJ	M	7	UCLA Colony	D12266B
158	135	6.546732418	Cer(34:2)	BXD6/TyJ	M	7	UCLA Colony	D12266B
158	142	5.549843346	Cer(34:2)	PL/J	M	680	UCLA Colony	D12266B
158	144	7.612462436	Cer(34:2)	BXD34/TyJ	M	3223	UCLA Colony	D12266B
158	146	6.524257455	Cer(34:2)	BXD34/TyJ	M	3223	UCLA Colony	D12266B
158	149	7.810480433	Cer(34:2)	BXA2/PgnJ	M	1693	UCLA Colony	D12266B
158	150	10.56146475	Cer(34:2)	BXA2/PgnJ	M	1693	UCLA Colony	D12266B
158	170	7.378699944	Cer(34:2)	SWR/J	M	689	UCLA Colony	D12266B
158	171	7.556317496	Cer(34:2)	SWR/J	M	689	UCLA Colony	D12266B
158	172	6.381850883	Cer(34:2)	SWR/J	M	689	UCLA Colony	D12266B
158	188	6.992803723	Cer(34:2)	CXB11/HiAJ	M	1632	UCLA Colony	D12266B
158	200	6.593359963	Cer(34:2)	BXA14/PgnJ	M	1702	UCLA Colony	D12266B
158	201	7.511613292	Cer(34:2)	BXA14/PgnJ	M	1702	UCLA Colony	D12266B
158	208	6.963668178	Cer(34:2)	BXA24/PgnJ	M	1710	UCLA Colony	D12266B
158	225	1.863035571	Cer(34:2)	CXB13/HiAJ	M	1634	UCLA Colony	D12266B
158	244	8.713472966	Cer(34:2)	BXD13/TyJ	M	40	UCLA Colony	D12266B
158	249	9.623281039	Cer(34:2)	AXB10/PgnJ	M	1681	UCLA Colony	D12266B
158	253	8.335854741	Cer(34:2)	MA/MyJ	M	677	UCLA Colony	D12266B
158	254	7.248690722	Cer(34:2)	MA/MyJ	M	677	UCLA Colony	D12266B
158	256	8.604960953	Cer(34:2)	MA/MyJ	M	677	UCLA Colony	D12266B
158	272	6.604621756	Cer(34:2)	CXB6/ByJ	M	356	UCLA Colony	D12266B
158	275	6.705334802	Cer(34:2)	AXB19b/PgnJ	M	1688	UCLA Colony	D12266B
158	276	5.095272645	Cer(34:2)	AXB19b/PgnJ	M	1688	UCLA Colony	D12266B
158	277	3.915886277	Cer(34:2)	AXB19b/PgnJ	M	1688	UCLA Colony	D12266B
158	278	5.443263353	Cer(34:2)	BXD15/TyJ	M	95	UCLA Colony	D12266B
158	280	5.231121573	Cer(34:2)	BXD15/TyJ	M	95	UCLA Colony	D12266B
158	284	3.387446064	Cer(34:2)	AXB19/PgnJ	M	1687	UCLA Colony	D12266B
158	285	2.763921908	Cer(34:2)	AXB19/PgnJ	M	1687	UCLA Colony	D12266B
158	286	4.060563528	Cer(34:2)	AXB19/PgnJ	M	1687	UCLA Colony	D12266B
158	287	4.324506573	Cer(34:2)	CXB4/ByJ	M	354	UCLA Colony	D12266B
158	288	5.19359201	Cer(34:2)	CXB4/ByJ	M	354	UCLA Colony	D12266B
158	289	4.575102456	Cer(34:2)	CXB4/ByJ	M	354	UCLA Colony	D12266B
158	294	6.932350723	Cer(34:2)	BXD21/TyJ	M	77	UCLA Colony	D12266B
158	295	7.625338287	Cer(34:2)	BXD21/TyJ	M	77	UCLA Colony	D12266B
158	296	9.054663985	Cer(34:2)	BXD21/TyJ	M	77	UCLA Colony	D12266B
158	297	5.398227802	Cer(34:2)	BXD9/TyJ	M	105	UCLA Colony	D12266B
158	298	5.07896948	Cer(34:2)	BXD9/TyJ	M	105	UCLA Colony	D12266B
158	300	5.973417132	Cer(34:2)	BXD9/TyJ	M	105	UCLA Colony	D12266B
158	306	6.384532451	Cer(34:2)	BXA4/PgnJ	M	1694	UCLA Colony	D12266B
158	311	4.863422758	Cer(34:2)	BXA7/PgnJ	M	1696	UCLA Colony	D12266B
158	314	5.00906112	Cer(34:2)	BXA7/PgnJ	M	1696	UCLA Colony	D12266B
158	316	5.775611791	Cer(34:2)	LG/J	M	675	UCLA Colony	D12266B
158	318	6.284392229	Cer(34:2)	LG/J	M	675	UCLA Colony	D12266B
158	321	6.266738051	Cer(34:2)	BXH6/TyJ	M	38	UCLA Colony	D12266B
158	339	3.289566696	Cer(34:2)	BXA16/PgnJ	M	1703	UCLA Colony	D12266B
158	340	3.973294436	Cer(34:2)	BXA16/PgnJ	M	1703	UCLA Colony	D12266B
158	341	3.987946513	Cer(34:2)	BXA16/PgnJ	M	1703	UCLA Colony	D12266B
158	357	5.890917443	Cer(34:2)	BXA1/PgnJ	M	1692	UCLA Colony	D12266B
158	358	5.651337933	Cer(34:2)	BXA1/PgnJ	M	1692	UCLA Colony	D12266B
158	359	2.717787978	Cer(34:2)	BXA1/PgnJ	M	1692	UCLA Colony	D12266B
158	368	4.688985895	Cer(34:2)	BXD19/TyJ	M	10	UCLA Colony	D12266B
158	369	2.322655594	Cer(34:2)	BXD19/TyJ	M	10	UCLA Colony	D12266B
158	370	3.118587752	Cer(34:2)	BXD19/TyJ	M	10	UCLA Colony	D12266B
158	377	7.737421792	Cer(34:2)	BXD24/TyJ-Cep290<rd16>/J	M	31	UCLA Colony	D12266B
158	378	11.21283689	Cer(34:2)	BXD24/TyJ-Cep290<rd16>/J	M	31	UCLA Colony	D12266B
158	400	4.434720831	Cer(34:2)	BUB/BnJ	M	653	UCLA Colony	D12266B
158	401	4.925206769	Cer(34:2)	BUB/BnJ	M	653	UCLA Colony	D12266B
158	422	3.853145687	Cer(34:2)	CXB3/ByJ	M	353	UCLA Colony	D12266B
158	425	5.632670268	Cer(34:2)	CXB3/ByJ	M	353	UCLA Colony	D12266B
158	435	4.151217218	Cer(34:2)	BXH9/TyJ	M	8	UCLA Colony	D12266B
158	436	3.752657523	Cer(34:2)	BXH9/TyJ	M	8	UCLA Colony	D12266B
158	438	5.066130972	Cer(34:2)	BXA4/PgnJ	M	1694	UCLA Colony	D12266B
158	439	5.830717321	Cer(34:2)	BXA4/PgnJ	M	1694	UCLA Colony	D12266B
158	452	5.963838721	Cer(34:2)	CXB12/HiAJ	M	1633	UCLA Colony	D12266B
158	453	6.107276694	Cer(34:2)	CXB12/HiAJ	M	1633	UCLA Colony	D12266B
158	455	7.944750201	Cer(34:2)	CXB12/HiAJ	M	1633	UCLA Colony	D12266B
158	457	4.940823555	Cer(34:2)	BXH22/KccJ	M	3786	UCLA Colony	D12266B
158	458	7.846257324	Cer(34:2)	BXH22/KccJ	M	3786	UCLA Colony	D12266B
158	463	6.050158483	Cer(34:2)	RIIIS/J	M	683	UCLA Colony	D12266B
158	464	4.95988679	Cer(34:2)	RIIIS/J	M	683	UCLA Colony	D12266B
158	477	6.191876291	Cer(34:2)	BXA2/PgnJ	M	1693	UCLA Colony	D12266B
158	484	6.031961825	Cer(34:2)	BXH22/KccJ	M	3786	UCLA Colony	D12266B
158	491	8.29253546	Cer(34:2)	C57L/J	M	668	UCLA Colony	D12266B
158	494	6.75721509	Cer(34:2)	BXD5/TyJ	M	37	UCLA Colony	D12266B
158	503	8.560981187	Cer(34:2)	BXD5/TyJ	M	37	UCLA Colony	D12266B
158	508	4.754134544	Cer(34:2)	BUB/BnJ	M	653	UCLA Colony	D12266B
158	516	5.443687655	Cer(34:2)	CXB7/ByJ	M	357	UCLA Colony	D12266B
158	528	6.27950213	Cer(34:2)	SEA/GnJ	M	644	UCLA Colony	D12266B
158	531	4.53944611	Cer(34:2)	BXH19/TyJ	M	33	UCLA Colony	D12266B
158	533	7.17653824	Cer(34:2)	BXH19/TyJ	M	33	UCLA Colony	D12266B
158	534	4.334907817	Cer(34:2)	BXH20/KccJ	M	3784	UCLA Colony	D12266B
158	535	3.885373223	Cer(34:2)	BXH20/KccJ	M	3784	UCLA Colony	D12266B
158	536	4.282982286	Cer(34:2)	BXH20/KccJ	M	3784	UCLA Colony	D12266B
158	540	5.316003131	Cer(34:2)	AXB6/PgnJ	M	1678	UCLA Colony	D12266B
158	541	4.182215615	Cer(34:2)	AXB6/PgnJ	M	1678	UCLA Colony	D12266B
158	542	4.589262867	Cer(34:2)	AXB6/PgnJ	M	1678	UCLA Colony	D12266B
158	546	3.841043045	Cer(34:2)	BXD12/TyJ	M	45	UCLA Colony	D12266B
158	547	4.611835153	Cer(34:2)	BXD12/TyJ	M	45	UCLA Colony	D12266B
158	548	6.779383296	Cer(34:2)	BXD12/TyJ	M	45	UCLA Colony	D12266B
158	556	6.762916198	Cer(34:2)	BXD32/TyJ	M	78	UCLA Colony	D12266B
158	557	6.247913347	Cer(34:2)	BXD32/TyJ	M	78	UCLA Colony	D12266B
158	558	5.537303284	Cer(34:2)	BXD32/TyJ	M	78	UCLA Colony	D12266B
158	560	3.73319189	Cer(34:2)	BXD20/TyJ	M	330	UCLA Colony	D12266B
158	561	3.569968787	Cer(34:2)	BXD20/TyJ	M	330	UCLA Colony	D12266B
158	562	3.842975207	Cer(34:2)	BXD20/TyJ	M	330	UCLA Colony	D12266B
158	572	6.383754978	Cer(34:2)	AXB15/PgnJ	M	1685	UCLA Colony	D12266B
158	573	4.230940011	Cer(34:2)	AXB15/PgnJ	M	1685	UCLA Colony	D12266B
158	574	4.238554544	Cer(34:2)	AXB15/PgnJ	M	1685	UCLA Colony	D12266B
158	579	6.173613254	Cer(34:2)	BXA11/PgnJ	M	1699	UCLA Colony	D12266B
158	580	4.918154601	Cer(34:2)	BXA11/PgnJ	M	1699	UCLA Colony	D12266B
158	581	4.971555171	Cer(34:2)	BXA11/PgnJ	M	1699	UCLA Colony	D12266B
158	586	7.067232736	Cer(34:2)	PL/J	M	680	UCLA Colony	D12266B
158	587	7.826935255	Cer(34:2)	PL/J	M	680	UCLA Colony	D12266B
158	591	4.565003377	Cer(34:2)	BALB/cJ	M	651	JAX Purchased	D12266B
158	594	6.996046709	Cer(34:2)	BALB/cJ	M	651	JAX Purchased	D12489B
158	596	5.46306738	Cer(34:2)	BALB/cJ	M	651	JAX Purchased	D12489B
158	598	4.563885368	Cer(34:2)	DBA/2J	M	671	JAX Purchased	D12266B
158	599	4.646150275	Cer(34:2)	DBA/2J	M	671	JAX Purchased	D12266B
158	600	5.523534566	Cer(34:2)	DBA/2J	M	671	JAX Purchased	D12266B
158	615	3.026001678	Cer(34:2)	RIIIS/J	M	683	UCLA Colony	D12266B
158	662	3.448068831	Cer(34:2)	LG/J	M	675	UCLA Colony	D12266B
158	665	3.083268435	Cer(34:2)	BXD40/TyJ	M	3229	UCLA Colony	D12266B
158	668	5.009719707	Cer(34:2)	BXD40/TyJ	M	3229	UCLA Colony	D12266B
158	676	2.897788072	Cer(34:2)	CXB7/ByJ	M	357	UCLA Colony	D12266B
158	690	5.518720268	Cer(34:2)	CBA/J	M	656	UCLA Colony	D12266B
158	691	6.019107211	Cer(34:2)	CBA/J	M	656	UCLA Colony	D12266B
158	705	9.944309994	Cer(34:2)	BXD24/TyJ-Cep290<rd16>/J	M	31	UCLA Colony	D12266B
158	738	5.161905394	Cer(34:2)	BXH6/TyJ	M	38	UCLA Colony	D12266B
158	740	4.853077341	Cer(34:2)	BXH6/TyJ	M	38	UCLA Colony	D12266B
158	745	3.81302521	Cer(34:2)	BXD14/TyJ	M	329	UCLA Colony	D12266B
158	754	5.023205626	Cer(34:2)	BXH9/TyJ	M	8	UCLA Colony	D12266B
158	762	6.002649943	Cer(34:2)	NOD/ShiLtJ	M	1976	UCLA Colony	D12266B
158	763	6.918214081	Cer(34:2)	NOD/ShiLtJ	M	1976	UCLA Colony	D12266B
158	764	5.751279102	Cer(34:2)	BXD31/TyJ	M	83	UCLA Colony	D12266B
158	765	5.55470563	Cer(34:2)	BXD31/TyJ	M	83	UCLA Colony	D12266B
158	768	6.775540767	Cer(34:2)	C57L/J	M	668	UCLA Colony	D12266B
158	769	8.777872149	Cer(34:2)	C57L/J	M	668	UCLA Colony	D12266B
158	773	5.01026128	Cer(34:2)	SEA/GnJ	M	644	UCLA Colony	D12266B
158	774	3.799182115	Cer(34:2)	SEA/GnJ	M	644	UCLA Colony	D12266B
158	786	4.583273594	Cer(34:2)	AXB19a/PgnJ	M	1686	UCLA Colony	D12266B
158	787	3.687312183	Cer(34:2)	AXB19a/PgnJ	M	1686	UCLA Colony	D12266B
158	799	6.775777665	Cer(34:2)	BXD38/TyJ	M	3227	UCLA Colony	D12266B
158	800	4.833894892	Cer(34:2)	BXD38/TyJ	M	3227	UCLA Colony	D12266B
158	808	5.970369332	Cer(34:2)	BTBR T<+> tf/J	M	2282	UCLA Colony	D12266B
158	811	5.729314247	Cer(34:2)	BTBR T<+> tf/J	M	2282	UCLA Colony	D12266B
158	831	6.644835309	Cer(34:2)	BXD56/RwwJ	M	7104	UCLA Colony	D12266B
158	846	4.641885179	Cer(34:2)	BXD38/TyJ	M	3227	UCLA Colony	D12266B
158	849	6.502928066	Cer(34:2)	C57BL/6J	M	664	UCLA Colony	D12266B
158	850	5.539898374	Cer(34:2)	C57BL/6J	M	664	UCLA Colony	D12266B
158	851	6.290348667	Cer(34:2)	C57BL/6J	M	664	UCLA Colony	D12266B
158	854	4.920515116	Cer(34:2)	BXD56/RwwJ	M	7104	UCLA Colony	D12266B
158	867	6.200002161	Cer(34:2)	BXD43/RwwJ	M	7093	UCLA Colony	D12266B
158	868	5.469384315	Cer(34:2)	BXD43/RwwJ	M	7093	UCLA Colony	D12266B
158	869	4.781266676	Cer(34:2)	BXD56/RwwJ	M	7104	UCLA Colony	D12266B
158	872	5.206638332	Cer(34:2)	BXD60/RwwJ	M	7105	UCLA Colony	D12266B
158	877	5.516352316	Cer(34:2)	BXD51/RwwJ	M	7100	UCLA Colony	D12266B
158	879	4.095935998	Cer(34:2)	BXD51/RwwJ	M	7100	UCLA Colony	D12266B
158	880	4.927345529	Cer(34:2)	BXD51/RwwJ	M	7100	UCLA Colony	D12266B
158	883	3.707951038	Cer(34:2)	BXD49/RwwJ	M	7098	UCLA Colony	D12266B
158	884	2.541138559	Cer(34:2)	BXD49/RwwJ	M	7098	UCLA Colony	D12266B
158	890	4.029276697	Cer(34:2)	BXD71/RwwJ	M	7116	UCLA Colony	D12266B
158	891	4.337352482	Cer(34:2)	BXD71/RwwJ	M	7116	UCLA Colony	D12266B
158	897	3.158989175	Cer(34:2)	BXD66/RwwJ	M	7111	UCLA Colony	D12266B
158	898	3.304727076	Cer(34:2)	BXD66/RwwJ	M	7111	UCLA Colony	D12266B
158	912	7.843180683	Cer(34:2)	C3H/HeJ	M	659	UCLA Colony	D12266B
158	914	7.993772512	Cer(34:2)	129X1/SvJ	M	691	UCLA Colony	D12266B
158	915	10.23252896	Cer(34:2)	129X1/SvJ	M	691	UCLA Colony	D12266B
158	927	6.686062689	Cer(34:2)	BXD79/RwwJ	M	7123	UCLA Colony	D12266B
158	944	3.105521838	Cer(34:2)	BXD66/RwwJ	M	7111	UCLA Colony	D12266B
158	958	3.173813229	Cer(34:2)	BXD49/RwwJ	M	7098	UCLA Colony	D12266B
158	969	3.150260359	Cer(34:2)	BXD55/RwwJ	M	7103	UCLA Colony	D12266B
158	977	3.058197407	Cer(34:2)	BXD68/RwwJ	M	7113	UCLA Colony	D12266B
158	997	4.922561871	Cer(34:2)	BXD87/RwwJ	M	7130	UCLA Colony	D12266B
158	1004	3.799722074	Cer(34:2)	BXD61/RwwJ	M	7106	UCLA Colony	D12266B
158	1006	5.348474976	Cer(34:2)	BXD86/RwwJ	M	7129	UCLA Colony	D12266B
158	1014	3.847040108	Cer(34:2)	BXD75/RwwJ	M	7119	UCLA Colony	D12266B
158	1016	3.162890588	Cer(34:2)	BXD68/RwwJ	M	7113	UCLA Colony	D12266B
158	1017	4.2173807	Cer(34:2)	BXD68/RwwJ	M	7113	UCLA Colony	D12266B
158	1025	4.022590494	Cer(34:2)	BXD44/RwwJ	M	7094	UCLA Colony	D12266B
158	1026	8.469386741	Cer(34:2)	BXD44/RwwJ	M	7094	UCLA Colony	D12266B
158	1027	3.762208689	Cer(34:2)	BXD44/RwwJ	M	7094	UCLA Colony	D12266B
158	1032	8.45696354	Cer(34:2)	BXD73/RwwJ	M	7117	UCLA Colony	D12266B
158	1042	10.83362168	Cer(34:2)	BXD79/RwwJ	M	7123	UCLA Colony	D12266B
158	1049	9.666878217	Cer(34:2)	BXD62/RwwJ	M	7107	UCLA Colony	D12266B
158	1058	9.05390093	Cer(34:2)	BXD50/RwwJ	M	7099	UCLA Colony	D12266B
158	1059	6.270424221	Cer(34:2)	BXH8/TyJ	M	76	UCLA Colony	D12266B
158	1060	4.729410039	Cer(34:2)	BXH8/TyJ	M	76	UCLA Colony	D12266B
158	1061	6.893047204	Cer(34:2)	BXH8/TyJ	M	76	UCLA Colony	D12266B
158	1066	6.994236487	Cer(34:2)	BXD71/RwwJ	M	7116	UCLA Colony	D12266B
158	1071	8.524360405	Cer(34:2)	BXD74/RwwJ	M	7118	UCLA Colony	D12266B
158	1076	4.409992548	Cer(34:2)	BXD84/RwwJ	M	7127	UCLA Colony	D12266B
158	1080	9.256339022	Cer(34:2)	BXD75/RwwJ	M	7119	UCLA Colony	D12266B
158	1083	7.399870727	Cer(34:2)	BXD75/RwwJ	M	7119	UCLA Colony	D12266B
158	1084	5.865299074	Cer(34:2)	BXD55/RwwJ	M	7103	UCLA Colony	D12266B
158	1085	7.840846667	Cer(34:2)	BXD55/RwwJ	M	7103	UCLA Colony	D12266B
158	1095	4.370515329	Cer(34:2)	BXD87/RwwJ	M	7130	UCLA Colony	D12266B
158	1097	4.368578938	Cer(34:2)	BXD87/RwwJ	M	7130	UCLA Colony	D12266B
158	1106	7.043512124	Cer(34:2)	BXD60/RwwJ	M	7105	UCLA Colony	D12266B
158	1107	8.646354981	Cer(34:2)	BXD60/RwwJ	M	7105	UCLA Colony	D12266B
158	1112	8.234416797	Cer(34:2)	BXD64/RwwJ	M	7109	UCLA Colony	D12266B
158	1120	8.163265306	Cer(34:2)	BXD74/RwwJ	M	7118	UCLA Colony	D12266B
158	1121	6.039632592	Cer(34:2)	BXD74/RwwJ	M	7118	UCLA Colony	D12266B
158	1127	5.010278867	Cer(34:2)	BXD48/RwwJ	M	7097	UCLA Colony	D12266B
158	1137	6.918416919	Cer(34:2)	BXD43/RwwJ	M	7093	UCLA Colony	D12266B
158	1143	4.925109573	Cer(34:2)	BXD61/RwwJ	M	7106	UCLA Colony	D12266B
158	1146	7.433015182	Cer(34:2)	BXD61/RwwJ	M	7106	UCLA Colony	D12266B
158	1147	5.088419471	Cer(34:2)	BXD45/RwwJ	M	7096	UCLA Colony	D12266B
158	1148	7.585166404	Cer(34:2)	BXD45/RwwJ	M	7096	UCLA Colony	D12266B
158	1149	6.303577789	Cer(34:2)	BXD45/RwwJ	M	7096	UCLA Colony	D12266B
158	1161	9.151279023	Cer(34:2)	BXD50/RwwJ	M	7099	UCLA Colony	D12266B
158	1162	8.09660983	Cer(34:2)	BXD50/RwwJ	M	7099	UCLA Colony	D12266B
158	1168	4.537663312	Cer(34:2)	BXD84/RwwJ	M	7127	UCLA Colony	D12266B
158	1169	10.10602292	Cer(34:2)	BXD84/RwwJ	M	7127	UCLA Colony	D12266B
158	1183	5.685567682	Cer(34:2)	CXB6/ByJ	M	356	UCLA Colony	D12266B
158	1187	4.51512324	Cer(34:2)	BXD64/RwwJ	M	7109	UCLA Colony	D12266B
158	1188	4.39942963	Cer(34:2)	BXD64/RwwJ	M	7109	UCLA Colony	D12266B
158	1198	6.331288533	Cer(34:2)	BXD85/RwwJ	M	7128	UCLA Colony	D12266B
158	1201	5.093523026	Cer(34:2)	BXD48/RwwJ	M	7097	UCLA Colony	D12266B
158	1218	8.95277327	Cer(34:2)	BXD62/RwwJ	M	7107	UCLA Colony	D12266B
158	1234	9.781358739	Cer(34:2)	BXD79/RwwJ	M	7123	UCLA Colony	D12266B
158	1237	7.213491234	Cer(34:2)	BXD85/RwwJ	M	7128	UCLA Colony	D12266B
158	1243	4.109203998	Cer(34:2)	BXD70/RwwJ	M	7115	UCLA Colony	D12266B
158	1247	8.352050694	Cer(34:2)	BXD70/RwwJ	M	7115	UCLA Colony	D12266B
158	1261	6.82647647	Cer(34:2)	BXD73/RwwJ	M	7117	UCLA Colony	D12266B
158	1264	6.366211142	Cer(34:2)	BXD73/RwwJ	M	7117	UCLA Colony	D12266B
158	1269	6.201889577	Cer(34:2)	NZW/LacJ	M	1058	UCLA Colony	D12266B
158	1270	7.671416525	Cer(34:2)	NZW/LacJ	M	1058	UCLA Colony	D12266B
158	1271	8.688682406	Cer(34:2)	NZW/LacJ	M	1058	UCLA Colony	D12266B
158	1301	4.48809411	Cer(34:2)	129X1/SvJ	M	691	UCLA Colony	D12266B
158	1320	7.957773945	Cer(34:2)	BXD86/RwwJ	M	7129	UCLA Colony	D12266B
158	1321	3.923303898	Cer(34:2)	BXD86/RwwJ	M	7129	UCLA Colony	D12266B
158	1339	10.76526765	Cer(34:2)	CE/J	M	657	UCLA Colony	D12266B
158	1341	10.41523402	Cer(34:2)	CE/J	M	657	UCLA Colony	D12266B
158	1343	5.365760069	Cer(34:2)	CE/J	M	657	UCLA Colony	D12266B
158	1353	4.371809578	Cer(34:2)	SM/J	M	687	UCLA Colony	D12266B
158	1354	6.168258455	Cer(34:2)	SM/J	M	687	UCLA Colony	D12266B
158	1391	6.259908586	Cer(34:2)	SJL/J	M	686	UCLA Colony	D12266B
158	1398	8.203243605	Cer(34:2)	AKR/J	M	648	UCLA Colony	D12266B
158	1419	9.434674347	Cer(34:2)	AXB5/PgnJ	M	1677	UCLA Colony	D12266B
158	1420	10.19030542	Cer(34:2)	AXB5/PgnJ	M	1677	UCLA Colony	D12266B
158	1423	5.146191665	Cer(34:2)	BXA8/PgnJ	M	1697	UCLA Colony	D12266B
158	1425	5.938308293	Cer(34:2)	BXA8/PgnJ	M	1697	UCLA Colony	D12266B
158	1429	7.124531815	Cer(34:2)	A/J	M	646	UCLA Colony	D12266B
158	1430	4.37910509	Cer(34:2)	A/J	M	646	UCLA Colony	D12266B
158	1431	5.964799082	Cer(34:2)	A/J	M	646	UCLA Colony	D12266B
158	1443	6.056811378	Cer(34:2)	I/LnJ	M	674	UCLA Colony	D12266B
158	1444	9.249994397	Cer(34:2)	I/LnJ	M	674	UCLA Colony	D12266B
158	1445	6.714551385	Cer(34:2)	I/LnJ	M	674	UCLA Colony	D12266B
158	1448	6.782066651	Cer(34:2)	AXB12/PgnJ	M	1683	UCLA Colony	D12266B
158	1449	4.905696406	Cer(34:2)	AXB12/PgnJ	M	1683	UCLA Colony	D12266B
158	1462	6.240532587	Cer(34:2)	AXB13/PgnJ	M	1826	UCLA Colony	D12266B
158	1463	6.223860922	Cer(34:2)	AXB13/PgnJ	M	1826	UCLA Colony	D12266B
158	1468	5.462569354	Cer(34:2)	SM/J	M	687	UCLA Colony	D12266B
158	1470	5.151725656	Cer(34:2)	AXB13/PgnJ	M	1826	UCLA Colony	D12266B
158	1472	4.304856004	Cer(34:2)	NZB/BlNJ	M	684	UCLA Colony	D12266B
158	1473	8.944274483	Cer(34:2)	NZB/BlNJ	M	684	UCLA Colony	D12266B
158	1475	5.769549769	Cer(34:2)	NZB/BlNJ	M	684	UCLA Colony	D12266B
158	1482	5.88716783	Cer(34:2)	C58/J	M	669	UCLA Colony	D12266B
159	41	21.56334019	Cer(36:1)	SJL/J	M	686	UCLA Colony	D12266B
159	43	16.64031897	Cer(36:1)	SJL/J	M	686	UCLA Colony	D12266B
159	45	32.54794907	Cer(36:1)	AKR/J	M	648	UCLA Colony	D12266B
159	46	20.18429578	Cer(36:1)	AKR/J	M	648	UCLA Colony	D12266B
159	57	28.7847982	Cer(36:1)	FVB/NJ	M	1800	UCLA Colony	D12266B
159	58	24.08556058	Cer(36:1)	FVB/NJ	M	1800	UCLA Colony	D12266B
159	64	24.69158757	Cer(36:1)	C3H/HeJ	M	659	UCLA Colony	D12266B
159	65	30.11954656	Cer(36:1)	C3H/HeJ	M	659	UCLA Colony	D12266B
159	70	21.39737421	Cer(36:1)	NON/ShiLtJ	M	2423	UCLA Colony	D12266B
159	71	18.97919961	Cer(36:1)	NON/ShiLtJ	M	2423	UCLA Colony	D12266B
159	72	20.14717433	Cer(36:1)	NON/ShiLtJ	M	2423	UCLA Colony	D12266B
159	83	13.90817318	Cer(36:1)	C57BLKS/J	M	662	UCLA Colony	D12266B
159	84	14.52559123	Cer(36:1)	C57BLKS/J	M	662	UCLA Colony	D12266B
159	85	14.01492929	Cer(36:1)	C57BLKS/J	M	662	UCLA Colony	D12266B
159	100	9.674898516	Cer(36:1)	BTBR T<+> tf/J	M	2282	UCLA Colony	D12266B
159	109	12.09976269	Cer(36:1)	KK/HlJ	M	2106	UCLA Colony	D12266B
159	110	9.064293539	Cer(36:1)	KK/HlJ	M	2106	UCLA Colony	D12266B
159	111	15.81156903	Cer(36:1)	KK/HlJ	M	2106	UCLA Colony	D12266B
159	122	15.81156903	Cer(36:1)	BXD40/TyJ	M	3229	UCLA Colony	D12266B
159	130	12.57131889	Cer(36:1)	C58/J	M	669	UCLA Colony	D12266B
159	131	10.313205	Cer(36:1)	C58/J	M	669	UCLA Colony	D12266B
159	133	10.93400375	Cer(36:1)	BXD6/TyJ	M	7	UCLA Colony	D12266B
159	135	13.52700286	Cer(36:1)	BXD6/TyJ	M	7	UCLA Colony	D12266B
159	142	20.6516768	Cer(36:1)	PL/J	M	680	UCLA Colony	D12266B
159	144	11.81113213	Cer(36:1)	BXD34/TyJ	M	3223	UCLA Colony	D12266B
159	146	9.870469011	Cer(36:1)	BXD34/TyJ	M	3223	UCLA Colony	D12266B
159	149	12.56024365	Cer(36:1)	BXA2/PgnJ	M	1693	UCLA Colony	D12266B
159	150	12.71754323	Cer(36:1)	BXA2/PgnJ	M	1693	UCLA Colony	D12266B
159	170	17.53857773	Cer(36:1)	SWR/J	M	689	UCLA Colony	D12266B
159	171	19.54050601	Cer(36:1)	SWR/J	M	689	UCLA Colony	D12266B
159	172	16.67057953	Cer(36:1)	SWR/J	M	689	UCLA Colony	D12266B
159	188	20.13162046	Cer(36:1)	CXB11/HiAJ	M	1632	UCLA Colony	D12266B
159	189	21.21145536	Cer(36:1)	CXB11/HiAJ	M	1632	UCLA Colony	D12266B
159	200	9.056033144	Cer(36:1)	BXA14/PgnJ	M	1702	UCLA Colony	D12266B
159	201	10.3172615	Cer(36:1)	BXA14/PgnJ	M	1702	UCLA Colony	D12266B
159	203	8.956937112	Cer(36:1)	BXA14/PgnJ	M	1702	UCLA Colony	D12266B
159	208	11.76869257	Cer(36:1)	BXA24/PgnJ	M	1710	UCLA Colony	D12266B
159	209	14.70706421	Cer(36:1)	BXA24/PgnJ	M	1710	UCLA Colony	D12266B
159	210	14.56169539	Cer(36:1)	BXA24/PgnJ	M	1710	UCLA Colony	D12266B
159	225	20.91114621	Cer(36:1)	CXB13/HiAJ	M	1634	UCLA Colony	D12266B
159	244	23.18001145	Cer(36:1)	BXD13/TyJ	M	40	UCLA Colony	D12266B
159	245	18.15033917	Cer(36:1)	BXD13/TyJ	M	40	UCLA Colony	D12266B
159	247	14.59033664	Cer(36:1)	AXB10/PgnJ	M	1681	UCLA Colony	D12266B
159	248	17.453794	Cer(36:1)	AXB10/PgnJ	M	1681	UCLA Colony	D12266B
159	249	20.87203444	Cer(36:1)	AXB10/PgnJ	M	1681	UCLA Colony	D12266B
159	253	14.28845994	Cer(36:1)	MA/MyJ	M	677	UCLA Colony	D12266B
159	254	11.62636098	Cer(36:1)	MA/MyJ	M	677	UCLA Colony	D12266B
159	256	14.34871712	Cer(36:1)	MA/MyJ	M	677	UCLA Colony	D12266B
159	272	13.48793316	Cer(36:1)	CXB6/ByJ	M	356	UCLA Colony	D12266B
159	275	12.45140783	Cer(36:1)	AXB19b/PgnJ	M	1688	UCLA Colony	D12266B
159	276	6.690954373	Cer(36:1)	AXB19b/PgnJ	M	1688	UCLA Colony	D12266B
159	277	5.117137581	Cer(36:1)	AXB19b/PgnJ	M	1688	UCLA Colony	D12266B
159	278	9.961458153	Cer(36:1)	BXD15/TyJ	M	95	UCLA Colony	D12266B
159	280	10.71928593	Cer(36:1)	BXD15/TyJ	M	95	UCLA Colony	D12266B
159	284	3.897223904	Cer(36:1)	AXB19/PgnJ	M	1687	UCLA Colony	D12266B
159	285	3.707022934	Cer(36:1)	AXB19/PgnJ	M	1687	UCLA Colony	D12266B
159	286	5.229063383	Cer(36:1)	AXB19/PgnJ	M	1687	UCLA Colony	D12266B
159	287	7.210300112	Cer(36:1)	CXB4/ByJ	M	354	UCLA Colony	D12266B
159	288	9.143616702	Cer(36:1)	CXB4/ByJ	M	354	UCLA Colony	D12266B
159	289	10.69323636	Cer(36:1)	CXB4/ByJ	M	354	UCLA Colony	D12266B
159	294	11.06920728	Cer(36:1)	BXD21/TyJ	M	77	UCLA Colony	D12266B
159	295	18.6688684	Cer(36:1)	BXD21/TyJ	M	77	UCLA Colony	D12266B
159	296	14.88624618	Cer(36:1)	BXD21/TyJ	M	77	UCLA Colony	D12266B
159	297	10.38311504	Cer(36:1)	BXD9/TyJ	M	105	UCLA Colony	D12266B
159	298	12.38665971	Cer(36:1)	BXD9/TyJ	M	105	UCLA Colony	D12266B
159	300	13.6523435	Cer(36:1)	BXD9/TyJ	M	105	UCLA Colony	D12266B
159	306	7.15055109	Cer(36:1)	BXA4/PgnJ	M	1694	UCLA Colony	D12266B
159	311	10.49972334	Cer(36:1)	BXA7/PgnJ	M	1696	UCLA Colony	D12266B
159	314	9.628226455	Cer(36:1)	BXA7/PgnJ	M	1696	UCLA Colony	D12266B
159	316	18.45320891	Cer(36:1)	LG/J	M	675	UCLA Colony	D12266B
159	318	13.97646418	Cer(36:1)	LG/J	M	675	UCLA Colony	D12266B
159	321	12.04393858	Cer(36:1)	BXH6/TyJ	M	38	UCLA Colony	D12266B
159	339	8.988635399	Cer(36:1)	BXA16/PgnJ	M	1703	UCLA Colony	D12266B
159	340	10.69826983	Cer(36:1)	BXA16/PgnJ	M	1703	UCLA Colony	D12266B
159	341	8.217793241	Cer(36:1)	BXA16/PgnJ	M	1703	UCLA Colony	D12266B
159	357	10.18555258	Cer(36:1)	BXA1/PgnJ	M	1692	UCLA Colony	D12266B
159	358	14.20551646	Cer(36:1)	BXA1/PgnJ	M	1692	UCLA Colony	D12266B
159	359	10.18127808	Cer(36:1)	BXA1/PgnJ	M	1692	UCLA Colony	D12266B
159	368	5.956657959	Cer(36:1)	BXD19/TyJ	M	10	UCLA Colony	D12266B
159	370	6.949543264	Cer(36:1)	BXD19/TyJ	M	10	UCLA Colony	D12266B
159	377	7.72262978	Cer(36:1)	BXD24/TyJ-Cep290<rd16>/J	M	31	UCLA Colony	D12266B
159	378	10.11867284	Cer(36:1)	BXD24/TyJ-Cep290<rd16>/J	M	31	UCLA Colony	D12266B
159	400	21.99240892	Cer(36:1)	BUB/BnJ	M	653	UCLA Colony	D12266B
159	401	22.67321542	Cer(36:1)	BUB/BnJ	M	653	UCLA Colony	D12266B
159	422	11.84390353	Cer(36:1)	CXB3/ByJ	M	353	UCLA Colony	D12266B
159	425	17.85942916	Cer(36:1)	CXB3/ByJ	M	353	UCLA Colony	D12266B
159	435	8.205231728	Cer(36:1)	BXH9/TyJ	M	8	UCLA Colony	D12266B
159	436	10.15123816	Cer(36:1)	BXH9/TyJ	M	8	UCLA Colony	D12266B
159	438	6.65140323	Cer(36:1)	BXA4/PgnJ	M	1694	UCLA Colony	D12266B
159	439	21.62338552	Cer(36:1)	BXA4/PgnJ	M	1694	UCLA Colony	D12266B
159	452	22.11707012	Cer(36:1)	CXB12/HiAJ	M	1633	UCLA Colony	D12266B
159	453	26.54260099	Cer(36:1)	CXB12/HiAJ	M	1633	UCLA Colony	D12266B
159	455	24.07890255	Cer(36:1)	CXB12/HiAJ	M	1633	UCLA Colony	D12266B
159	457	15.3557659	Cer(36:1)	BXH22/KccJ	M	3786	UCLA Colony	D12266B
159	458	13.99826633	Cer(36:1)	BXH22/KccJ	M	3786	UCLA Colony	D12266B
159	463	30.35212268	Cer(36:1)	RIIIS/J	M	683	UCLA Colony	D12266B
159	464	18.63255865	Cer(36:1)	RIIIS/J	M	683	UCLA Colony	D12266B
159	477	23.39439331	Cer(36:1)	BXA2/PgnJ	M	1693	UCLA Colony	D12266B
159	484	22.77037542	Cer(36:1)	BXH22/KccJ	M	3786	UCLA Colony	D12266B
159	491	16.08839528	Cer(36:1)	C57L/J	M	668	UCLA Colony	D12266B
159	494	16.02416643	Cer(36:1)	BXD5/TyJ	M	37	UCLA Colony	D12266B
159	503	19.22486561	Cer(36:1)	BXD5/TyJ	M	37	UCLA Colony	D12266B
159	508	20.46552559	Cer(36:1)	BUB/BnJ	M	653	UCLA Colony	D12266B
159	516	18.9470635	Cer(36:1)	CXB7/ByJ	M	357	UCLA Colony	D12266B
159	528	13.15948713	Cer(36:1)	SEA/GnJ	M	644	UCLA Colony	D12266B
159	531	12.01498702	Cer(36:1)	BXH19/TyJ	M	33	UCLA Colony	D12266B
159	533	20.19381083	Cer(36:1)	BXH19/TyJ	M	33	UCLA Colony	D12266B
159	534	11.71148865	Cer(36:1)	BXH20/KccJ	M	3784	UCLA Colony	D12266B
159	535	11.10059397	Cer(36:1)	BXH20/KccJ	M	3784	UCLA Colony	D12266B
159	536	10.57093367	Cer(36:1)	BXH20/KccJ	M	3784	UCLA Colony	D12266B
159	540	20.82182436	Cer(36:1)	AXB6/PgnJ	M	1678	UCLA Colony	D12266B
159	541	10.78591382	Cer(36:1)	AXB6/PgnJ	M	1678	UCLA Colony	D12266B
159	542	18.16910583	Cer(36:1)	AXB6/PgnJ	M	1678	UCLA Colony	D12266B
159	546	12.76306762	Cer(36:1)	BXD12/TyJ	M	45	UCLA Colony	D12266B
159	547	14.55564228	Cer(36:1)	BXD12/TyJ	M	45	UCLA Colony	D12266B
159	548	23.92929296	Cer(36:1)	BXD12/TyJ	M	45	UCLA Colony	D12266B
159	556	16.89423971	Cer(36:1)	BXD32/TyJ	M	78	UCLA Colony	D12266B
159	557	23.64470064	Cer(36:1)	BXD32/TyJ	M	78	UCLA Colony	D12266B
159	558	16.24864258	Cer(36:1)	BXD32/TyJ	M	78	UCLA Colony	D12266B
159	560	11.98503563	Cer(36:1)	BXD20/TyJ	M	330	UCLA Colony	D12266B
159	561	11.45539165	Cer(36:1)	BXD20/TyJ	M	330	UCLA Colony	D12266B
159	562	12.59366391	Cer(36:1)	BXD20/TyJ	M	330	UCLA Colony	D12266B
159	572	21.16193571	Cer(36:1)	AXB15/PgnJ	M	1685	UCLA Colony	D12266B
159	573	10.22320895	Cer(36:1)	AXB15/PgnJ	M	1685	UCLA Colony	D12266B
159	579	28.21605101	Cer(36:1)	BXA11/PgnJ	M	1699	UCLA Colony	D12266B
159	580	44.52132248	Cer(36:1)	BXA11/PgnJ	M	1699	UCLA Colony	D12266B
159	581	23.69052982	Cer(36:1)	BXA11/PgnJ	M	1699	UCLA Colony	D12266B
159	586	40.65721619	Cer(36:1)	PL/J	M	680	UCLA Colony	D12266B
159	587	31.19067586	Cer(36:1)	PL/J	M	680	UCLA Colony	D12266B
159	591	26.16827099	Cer(36:1)	BALB/cJ	M	651	JAX Purchased	D12266B
159	594	24.56612775	Cer(36:1)	BALB/cJ	M	651	JAX Purchased	D12489B
159	596	19.17042899	Cer(36:1)	BALB/cJ	M	651	JAX Purchased	D12489B
159	598	11.28916523	Cer(36:1)	DBA/2J	M	671	JAX Purchased	D12266B
159	599	11.69401159	Cer(36:1)	DBA/2J	M	671	JAX Purchased	D12266B
159	600	13.91226232	Cer(36:1)	DBA/2J	M	671	JAX Purchased	D12266B
159	615	16.08060735	Cer(36:1)	RIIIS/J	M	683	UCLA Colony	D12266B
159	662	14.71218446	Cer(36:1)	LG/J	M	675	UCLA Colony	D12266B
159	665	7.99338453	Cer(36:1)	BXD40/TyJ	M	3229	UCLA Colony	D12266B
159	668	12.1620948	Cer(36:1)	BXD40/TyJ	M	3229	UCLA Colony	D12266B
159	676	16.61036271	Cer(36:1)	CXB7/ByJ	M	357	UCLA Colony	D12266B
159	690	16.86672747	Cer(36:1)	CBA/J	M	656	UCLA Colony	D12266B
159	691	15.38653474	Cer(36:1)	CBA/J	M	656	UCLA Colony	D12266B
159	705	19.25028666	Cer(36:1)	BXD24/TyJ-Cep290<rd16>/J	M	31	UCLA Colony	D12266B
159	738	19.3609466	Cer(36:1)	BXH6/TyJ	M	38	UCLA Colony	D12266B
159	740	18.67838784	Cer(36:1)	BXH6/TyJ	M	38	UCLA Colony	D12266B
159	745	12.22886029	Cer(36:1)	BXD14/TyJ	M	329	UCLA Colony	D12266B
159	754	12.55592222	Cer(36:1)	BXH9/TyJ	M	8	UCLA Colony	D12266B
159	762	12.95519701	Cer(36:1)	NOD/ShiLtJ	M	1976	UCLA Colony	D12266B
159	763	12.31537846	Cer(36:1)	NOD/ShiLtJ	M	1976	UCLA Colony	D12266B
159	764	11.05458691	Cer(36:1)	BXD31/TyJ	M	83	UCLA Colony	D12266B
159	765	9.718891639	Cer(36:1)	BXD31/TyJ	M	83	UCLA Colony	D12266B
159	768	30.04362067	Cer(36:1)	C57L/J	M	668	UCLA Colony	D12266B
159	769	20.1569743	Cer(36:1)	C57L/J	M	668	UCLA Colony	D12266B
159	773	14.17241014	Cer(36:1)	SEA/GnJ	M	644	UCLA Colony	D12266B
159	774	12.28259545	Cer(36:1)	SEA/GnJ	M	644	UCLA Colony	D12266B
159	786	8.244216588	Cer(36:1)	AXB19a/PgnJ	M	1686	UCLA Colony	D12266B
159	787	10.06040283	Cer(36:1)	AXB19a/PgnJ	M	1686	UCLA Colony	D12266B
159	799	17.40044522	Cer(36:1)	BXD38/TyJ	M	3227	UCLA Colony	D12266B
159	800	12.27751675	Cer(36:1)	BXD38/TyJ	M	3227	UCLA Colony	D12266B
159	808	19.04238167	Cer(36:1)	BTBR T<+> tf/J	M	2282	UCLA Colony	D12266B
159	811	21.86877625	Cer(36:1)	BTBR T<+> tf/J	M	2282	UCLA Colony	D12266B
159	831	15.24721442	Cer(36:1)	BXD56/RwwJ	M	7104	UCLA Colony	D12266B
159	846	13.32802496	Cer(36:1)	BXD38/TyJ	M	3227	UCLA Colony	D12266B
159	849	21.58342802	Cer(36:1)	C57BL/6J	M	664	UCLA Colony	D12266B
159	850	22.05785448	Cer(36:1)	C57BL/6J	M	664	UCLA Colony	D12266B
159	851	23.29114972	Cer(36:1)	C57BL/6J	M	664	UCLA Colony	D12266B
159	854	14.97849114	Cer(36:1)	BXD56/RwwJ	M	7104	UCLA Colony	D12266B
159	867	15.32751894	Cer(36:1)	BXD43/RwwJ	M	7093	UCLA Colony	D12266B
159	868	10.89955858	Cer(36:1)	BXD43/RwwJ	M	7093	UCLA Colony	D12266B
159	869	11.69349316	Cer(36:1)	BXD56/RwwJ	M	7104	UCLA Colony	D12266B
159	872	28.71617324	Cer(36:1)	BXD60/RwwJ	M	7105	UCLA Colony	D12266B
159	877	19.3292071	Cer(36:1)	BXD51/RwwJ	M	7100	UCLA Colony	D12266B
159	879	12.11721402	Cer(36:1)	BXD51/RwwJ	M	7100	UCLA Colony	D12266B
159	880	15.46922249	Cer(36:1)	BXD51/RwwJ	M	7100	UCLA Colony	D12266B
159	883	29.51195666	Cer(36:1)	BXD49/RwwJ	M	7098	UCLA Colony	D12266B
159	884	11.43937607	Cer(36:1)	BXD49/RwwJ	M	7098	UCLA Colony	D12266B
159	890	10.63349184	Cer(36:1)	BXD71/RwwJ	M	7116	UCLA Colony	D12266B
159	891	11.61492128	Cer(36:1)	BXD71/RwwJ	M	7116	UCLA Colony	D12266B
159	897	10.45516644	Cer(36:1)	BXD66/RwwJ	M	7111	UCLA Colony	D12266B
159	898	11.11080093	Cer(36:1)	BXD66/RwwJ	M	7111	UCLA Colony	D12266B
159	912	25.201301	Cer(36:1)	C3H/HeJ	M	659	UCLA Colony	D12266B
159	914	25.88564246	Cer(36:1)	129X1/SvJ	M	691	UCLA Colony	D12266B
159	915	33.67992499	Cer(36:1)	129X1/SvJ	M	691	UCLA Colony	D12266B
159	927	13.97047857	Cer(36:1)	BXD79/RwwJ	M	7123	UCLA Colony	D12266B
159	944	8.978280014	Cer(36:1)	BXD66/RwwJ	M	7111	UCLA Colony	D12266B
159	958	13.26208561	Cer(36:1)	BXD49/RwwJ	M	7098	UCLA Colony	D12266B
159	969	12.47782756	Cer(36:1)	BXD55/RwwJ	M	7103	UCLA Colony	D12266B
159	977	10.11576962	Cer(36:1)	BXD68/RwwJ	M	7113	UCLA Colony	D12266B
159	997	20.78635446	Cer(36:1)	BXD87/RwwJ	M	7130	UCLA Colony	D12266B
159	1004	16.59114336	Cer(36:1)	BXD61/RwwJ	M	7106	UCLA Colony	D12266B
159	1006	23.24862547	Cer(36:1)	BXD86/RwwJ	M	7129	UCLA Colony	D12266B
159	1014	9.889283892	Cer(36:1)	BXD75/RwwJ	M	7119	UCLA Colony	D12266B
159	1016	12.57451035	Cer(36:1)	BXD68/RwwJ	M	7113	UCLA Colony	D12266B
159	1017	12.12408825	Cer(36:1)	BXD68/RwwJ	M	7113	UCLA Colony	D12266B
159	1025	13.52667715	Cer(36:1)	BXD44/RwwJ	M	7094	UCLA Colony	D12266B
159	1026	23.2297397	Cer(36:1)	BXD44/RwwJ	M	7094	UCLA Colony	D12266B
159	1027	11.06550709	Cer(36:1)	BXD44/RwwJ	M	7094	UCLA Colony	D12266B
159	1032	9.367875284	Cer(36:1)	BXD73/RwwJ	M	7117	UCLA Colony	D12266B
159	1042	13.85140407	Cer(36:1)	BXD79/RwwJ	M	7123	UCLA Colony	D12266B
159	1049	17.65417545	Cer(36:1)	BXD62/RwwJ	M	7107	UCLA Colony	D12266B
159	1058	19.34216615	Cer(36:1)	BXD50/RwwJ	M	7099	UCLA Colony	D12266B
159	1059	38.49366951	Cer(36:1)	BXH8/TyJ	M	76	UCLA Colony	D12266B
159	1060	29.67476693	Cer(36:1)	BXH8/TyJ	M	76	UCLA Colony	D12266B
159	1061	24.47075812	Cer(36:1)	BXH8/TyJ	M	76	UCLA Colony	D12266B
159	1066	10.77986902	Cer(36:1)	BXD71/RwwJ	M	7116	UCLA Colony	D12266B
159	1071	16.9432213	Cer(36:1)	BXD74/RwwJ	M	7118	UCLA Colony	D12266B
159	1076	19.57507803	Cer(36:1)	BXD84/RwwJ	M	7127	UCLA Colony	D12266B
159	1080	23.73552855	Cer(36:1)	BXD75/RwwJ	M	7119	UCLA Colony	D12266B
159	1083	19.24672066	Cer(36:1)	BXD75/RwwJ	M	7119	UCLA Colony	D12266B
159	1084	13.95677429	Cer(36:1)	BXD55/RwwJ	M	7103	UCLA Colony	D12266B
159	1085	17.84008177	Cer(36:1)	BXD55/RwwJ	M	7103	UCLA Colony	D12266B
159	1095	20.69190454	Cer(36:1)	BXD87/RwwJ	M	7130	UCLA Colony	D12266B
159	1097	9.284375736	Cer(36:1)	BXD87/RwwJ	M	7130	UCLA Colony	D12266B
159	1106	34.69200625	Cer(36:1)	BXD60/RwwJ	M	7105	UCLA Colony	D12266B
159	1107	38.19154865	Cer(36:1)	BXD60/RwwJ	M	7105	UCLA Colony	D12266B
159	1112	12.81684648	Cer(36:1)	BXD64/RwwJ	M	7109	UCLA Colony	D12266B
159	1120	11.56625916	Cer(36:1)	BXD74/RwwJ	M	7118	UCLA Colony	D12266B
159	1121	8.729239699	Cer(36:1)	BXD74/RwwJ	M	7118	UCLA Colony	D12266B
159	1127	13.11720965	Cer(36:1)	BXD48/RwwJ	M	7097	UCLA Colony	D12266B
159	1137	9.735730521	Cer(36:1)	BXD43/RwwJ	M	7093	UCLA Colony	D12266B
159	1143	13.16547037	Cer(36:1)	BXD61/RwwJ	M	7106	UCLA Colony	D12266B
159	1146	11.43794965	Cer(36:1)	BXD61/RwwJ	M	7106	UCLA Colony	D12266B
159	1147	16.45420389	Cer(36:1)	BXD45/RwwJ	M	7096	UCLA Colony	D12266B
159	1148	11.90068239	Cer(36:1)	BXD45/RwwJ	M	7096	UCLA Colony	D12266B
159	1149	23.72014461	Cer(36:1)	BXD45/RwwJ	M	7096	UCLA Colony	D12266B
159	1161	21.86225877	Cer(36:1)	BXD50/RwwJ	M	7099	UCLA Colony	D12266B
159	1162	17.08931849	Cer(36:1)	BXD50/RwwJ	M	7099	UCLA Colony	D12266B
159	1168	21.737363	Cer(36:1)	BXD84/RwwJ	M	7127	UCLA Colony	D12266B
159	1169	12.07786933	Cer(36:1)	BXD84/RwwJ	M	7127	UCLA Colony	D12266B
159	1183	8.627264977	Cer(36:1)	CXB6/ByJ	M	356	UCLA Colony	D12266B
159	1185	20.20181128	Cer(36:1)	CXB6/ByJ	M	356	UCLA Colony	D12266B
159	1187	21.19731542	Cer(36:1)	BXD64/RwwJ	M	7109	UCLA Colony	D12266B
159	1188	12.92667275	Cer(36:1)	BXD64/RwwJ	M	7109	UCLA Colony	D12266B
159	1198	26.08490876	Cer(36:1)	BXD85/RwwJ	M	7128	UCLA Colony	D12266B
159	1201	21.1392888	Cer(36:1)	BXD48/RwwJ	M	7097	UCLA Colony	D12266B
159	1218	16.3411408	Cer(36:1)	BXD62/RwwJ	M	7107	UCLA Colony	D12266B
159	1234	23.62920403	Cer(36:1)	BXD79/RwwJ	M	7123	UCLA Colony	D12266B
159	1237	27.01331642	Cer(36:1)	BXD85/RwwJ	M	7128	UCLA Colony	D12266B
159	1243	13.29869668	Cer(36:1)	BXD70/RwwJ	M	7115	UCLA Colony	D12266B
159	1247	13.834299	Cer(36:1)	BXD70/RwwJ	M	7115	UCLA Colony	D12266B
159	1261	15.86428368	Cer(36:1)	BXD73/RwwJ	M	7117	UCLA Colony	D12266B
159	1264	13.67533878	Cer(36:1)	BXD73/RwwJ	M	7117	UCLA Colony	D12266B
159	1269	17.23905926	Cer(36:1)	NZW/LacJ	M	1058	UCLA Colony	D12266B
159	1270	16.33447802	Cer(36:1)	NZW/LacJ	M	1058	UCLA Colony	D12266B
159	1271	21.33154652	Cer(36:1)	NZW/LacJ	M	1058	UCLA Colony	D12266B
159	1301	25.10335516	Cer(36:1)	129X1/SvJ	M	691	UCLA Colony	D12266B
159	1320	21.40967287	Cer(36:1)	BXD86/RwwJ	M	7129	UCLA Colony	D12266B
159	1321	23.9462214	Cer(36:1)	BXD86/RwwJ	M	7129	UCLA Colony	D12266B
159	1339	20.73444619	Cer(36:1)	CE/J	M	657	UCLA Colony	D12266B
159	1341	34.34021853	Cer(36:1)	CE/J	M	657	UCLA Colony	D12266B
159	1343	17.60223988	Cer(36:1)	CE/J	M	657	UCLA Colony	D12266B
159	1353	16.47178132	Cer(36:1)	SM/J	M	687	UCLA Colony	D12266B
159	1354	20.4529605	Cer(36:1)	SM/J	M	687	UCLA Colony	D12266B
159	1391	21.35812843	Cer(36:1)	SJL/J	M	686	UCLA Colony	D12266B
159	1398	47.12546199	Cer(36:1)	AKR/J	M	648	UCLA Colony	D12266B
159	1419	20.05969233	Cer(36:1)	AXB5/PgnJ	M	1677	UCLA Colony	D12266B
159	1420	18.81658053	Cer(36:1)	AXB5/PgnJ	M	1677	UCLA Colony	D12266B
159	1423	23.4230489	Cer(36:1)	BXA8/PgnJ	M	1697	UCLA Colony	D12266B
159	1425	38.00755874	Cer(36:1)	BXA8/PgnJ	M	1697	UCLA Colony	D12266B
159	1429	22.65787338	Cer(36:1)	A/J	M	646	UCLA Colony	D12266B
159	1430	25.01744663	Cer(36:1)	A/J	M	646	UCLA Colony	D12266B
159	1431	32.38771194	Cer(36:1)	A/J	M	646	UCLA Colony	D12266B
159	1443	34.29562577	Cer(36:1)	I/LnJ	M	674	UCLA Colony	D12266B
159	1444	32.47758102	Cer(36:1)	I/LnJ	M	674	UCLA Colony	D12266B
159	1445	22.01627942	Cer(36:1)	I/LnJ	M	674	UCLA Colony	D12266B
159	1448	19.60310991	Cer(36:1)	AXB12/PgnJ	M	1683	UCLA Colony	D12266B
159	1449	17.57614158	Cer(36:1)	AXB12/PgnJ	M	1683	UCLA Colony	D12266B
159	1462	15.23662502	Cer(36:1)	AXB13/PgnJ	M	1826	UCLA Colony	D12266B
159	1463	14.01871821	Cer(36:1)	AXB13/PgnJ	M	1826	UCLA Colony	D12266B
159	1468	15.3060612	Cer(36:1)	SM/J	M	687	UCLA Colony	D12266B
159	1470	14.08828694	Cer(36:1)	AXB13/PgnJ	M	1826	UCLA Colony	D12266B
159	1472	33.97964011	Cer(36:1)	NZB/BlNJ	M	684	UCLA Colony	D12266B
159	1473	40.56225098	Cer(36:1)	NZB/BlNJ	M	684	UCLA Colony	D12266B
159	1475	18.99500745	Cer(36:1)	NZB/BlNJ	M	684	UCLA Colony	D12266B
159	1482	22.4632052	Cer(36:1)	C58/J	M	669	UCLA Colony	D12266B
160	71	2.856266906	Cer(36:2)	NON/ShiLtJ	M	2423	UCLA Colony	D12266B
160	72	2.852534711	Cer(36:2)	NON/ShiLtJ	M	2423	UCLA Colony	D12266B
160	83	2.798287721	Cer(36:2)	C57BLKS/J	M	662	UCLA Colony	D12266B
160	84	2.853231236	Cer(36:2)	C57BLKS/J	M	662	UCLA Colony	D12266B
160	85	2.600788089	Cer(36:2)	C57BLKS/J	M	662	UCLA Colony	D12266B
160	109	1.890515387	Cer(36:2)	KK/HlJ	M	2106	UCLA Colony	D12266B
160	110	2.542839606	Cer(36:2)	KK/HlJ	M	2106	UCLA Colony	D12266B
160	111	2.388421837	Cer(36:2)	KK/HlJ	M	2106	UCLA Colony	D12266B
160	122	2.388421837	Cer(36:2)	BXD40/TyJ	M	3229	UCLA Colony	D12266B
160	130	2.045605327	Cer(36:2)	C58/J	M	669	UCLA Colony	D12266B
160	135	2.607392213	Cer(36:2)	BXD6/TyJ	M	7	UCLA Colony	D12266B
160	142	2.545257782	Cer(36:2)	PL/J	M	680	UCLA Colony	D12266B
160	225	2.665510442	Cer(36:2)	CXB13/HiAJ	M	1634	UCLA Colony	D12266B
160	249	3.632458496	Cer(36:2)	AXB10/PgnJ	M	1681	UCLA Colony	D12266B
160	253	2.431895636	Cer(36:2)	MA/MyJ	M	677	UCLA Colony	D12266B
160	254	2.321305627	Cer(36:2)	MA/MyJ	M	677	UCLA Colony	D12266B
160	256	2.812158469	Cer(36:2)	MA/MyJ	M	677	UCLA Colony	D12266B
160	272	2.356918132	Cer(36:2)	CXB6/ByJ	M	356	UCLA Colony	D12266B
160	294	2.219446952	Cer(36:2)	BXD21/TyJ	M	77	UCLA Colony	D12266B
160	316	3.49701799	Cer(36:2)	LG/J	M	675	UCLA Colony	D12266B
160	318	2.366501221	Cer(36:2)	LG/J	M	675	UCLA Colony	D12266B
160	439	3.412673032	Cer(36:2)	BXA4/PgnJ	M	1694	UCLA Colony	D12266B
160	452	3.490587942	Cer(36:2)	CXB12/HiAJ	M	1633	UCLA Colony	D12266B
160	738	2.482116944	Cer(36:2)	BXH6/TyJ	M	38	UCLA Colony	D12266B
160	764	2.334858543	Cer(36:2)	BXD31/TyJ	M	83	UCLA Colony	D12266B
160	877	0.899175975	Cer(36:2)	BXD51/RwwJ	M	7100	UCLA Colony	D12266B
160	879	1.554674107	Cer(36:2)	BXD51/RwwJ	M	7100	UCLA Colony	D12266B
160	891	1.073669701	Cer(36:2)	BXD71/RwwJ	M	7116	UCLA Colony	D12266B
160	1016	0.6872036	Cer(36:2)	BXD68/RwwJ	M	7113	UCLA Colony	D12266B
160	1234	2.339606348	Cer(36:2)	BXD79/RwwJ	M	7123	UCLA Colony	D12266B
160	1398	7.52897572	Cer(36:2)	AKR/J	M	648	UCLA Colony	D12266B
161	41	49.63851098	Cer(38:1)	SJL/J	M	686	UCLA Colony	D12266B
161	43	54.5746516	Cer(38:1)	SJL/J	M	686	UCLA Colony	D12266B
161	45	62.1102708	Cer(38:1)	AKR/J	M	648	UCLA Colony	D12266B
161	46	95.35475161	Cer(38:1)	AKR/J	M	648	UCLA Colony	D12266B
161	54	39.04955991	Cer(38:1)	FVB/NJ	M	1800	UCLA Colony	D12266B
161	57	51.29799575	Cer(38:1)	FVB/NJ	M	1800	UCLA Colony	D12266B
161	58	42.79410069	Cer(38:1)	FVB/NJ	M	1800	UCLA Colony	D12266B
161	64	106.1495867	Cer(38:1)	C3H/HeJ	M	659	UCLA Colony	D12266B
161	65	111.5490187	Cer(38:1)	C3H/HeJ	M	659	UCLA Colony	D12266B
161	70	40.57610958	Cer(38:1)	NON/ShiLtJ	M	2423	UCLA Colony	D12266B
161	71	41.05573213	Cer(38:1)	NON/ShiLtJ	M	2423	UCLA Colony	D12266B
161	72	38.61164988	Cer(38:1)	NON/ShiLtJ	M	2423	UCLA Colony	D12266B
161	83	31.05658135	Cer(38:1)	C57BLKS/J	M	662	UCLA Colony	D12266B
161	84	40.73130334	Cer(38:1)	C57BLKS/J	M	662	UCLA Colony	D12266B
161	85	38.68217503	Cer(38:1)	C57BLKS/J	M	662	UCLA Colony	D12266B
161	100	25.53501856	Cer(38:1)	BTBR T<+> tf/J	M	2282	UCLA Colony	D12266B
161	109	40.48244506	Cer(38:1)	KK/HlJ	M	2106	UCLA Colony	D12266B
161	110	38.99979689	Cer(38:1)	KK/HlJ	M	2106	UCLA Colony	D12266B
161	111	44.67918266	Cer(38:1)	KK/HlJ	M	2106	UCLA Colony	D12266B
161	122	44.67918266	Cer(38:1)	BXD40/TyJ	M	3229	UCLA Colony	D12266B
161	130	30.09019449	Cer(38:1)	C58/J	M	669	UCLA Colony	D12266B
161	131	30.52568047	Cer(38:1)	C58/J	M	669	UCLA Colony	D12266B
161	133	32.62278038	Cer(38:1)	BXD6/TyJ	M	7	UCLA Colony	D12266B
161	135	31.30308933	Cer(38:1)	BXD6/TyJ	M	7	UCLA Colony	D12266B
161	142	40.10213651	Cer(38:1)	PL/J	M	680	UCLA Colony	D12266B
161	144	29.8818689	Cer(38:1)	BXD34/TyJ	M	3223	UCLA Colony	D12266B
161	146	22.10095776	Cer(38:1)	BXD34/TyJ	M	3223	UCLA Colony	D12266B
161	170	41.10868929	Cer(38:1)	SWR/J	M	689	UCLA Colony	D12266B
161	171	31.67975191	Cer(38:1)	SWR/J	M	689	UCLA Colony	D12266B
161	172	41.3987087	Cer(38:1)	SWR/J	M	689	UCLA Colony	D12266B
161	188	38.61486184	Cer(38:1)	CXB11/HiAJ	M	1632	UCLA Colony	D12266B
161	189	44.55767567	Cer(38:1)	CXB11/HiAJ	M	1632	UCLA Colony	D12266B
161	200	15.03681087	Cer(38:1)	BXA14/PgnJ	M	1702	UCLA Colony	D12266B
161	201	17.13097859	Cer(38:1)	BXA14/PgnJ	M	1702	UCLA Colony	D12266B
161	208	29.65159781	Cer(38:1)	BXA24/PgnJ	M	1710	UCLA Colony	D12266B
161	209	29.49798909	Cer(38:1)	BXA24/PgnJ	M	1710	UCLA Colony	D12266B
161	210	38.24988724	Cer(38:1)	BXA24/PgnJ	M	1710	UCLA Colony	D12266B
161	223	30.26445565	Cer(38:1)	CXB13/HiAJ	M	1634	UCLA Colony	D12266B
161	224	34.8917498	Cer(38:1)	CXB13/HiAJ	M	1634	UCLA Colony	D12266B
161	225	21.6805861	Cer(38:1)	CXB13/HiAJ	M	1634	UCLA Colony	D12266B
161	244	32.99704329	Cer(38:1)	BXD13/TyJ	M	40	UCLA Colony	D12266B
161	245	31.36691863	Cer(38:1)	BXD13/TyJ	M	40	UCLA Colony	D12266B
161	247	15.73772279	Cer(38:1)	AXB10/PgnJ	M	1681	UCLA Colony	D12266B
161	248	22.43497774	Cer(38:1)	AXB10/PgnJ	M	1681	UCLA Colony	D12266B
161	249	38.41172627	Cer(38:1)	AXB10/PgnJ	M	1681	UCLA Colony	D12266B
161	253	32.77254281	Cer(38:1)	MA/MyJ	M	677	UCLA Colony	D12266B
161	254	24.71711917	Cer(38:1)	MA/MyJ	M	677	UCLA Colony	D12266B
161	256	29.28395707	Cer(38:1)	MA/MyJ	M	677	UCLA Colony	D12266B
161	272	36.66737938	Cer(38:1)	CXB6/ByJ	M	356	UCLA Colony	D12266B
161	275	24.07761673	Cer(38:1)	AXB19b/PgnJ	M	1688	UCLA Colony	D12266B
161	276	14.16868635	Cer(38:1)	AXB19b/PgnJ	M	1688	UCLA Colony	D12266B
161	277	11.10940362	Cer(38:1)	AXB19b/PgnJ	M	1688	UCLA Colony	D12266B
161	278	23.67566366	Cer(38:1)	BXD15/TyJ	M	95	UCLA Colony	D12266B
161	280	20.74739327	Cer(38:1)	BXD15/TyJ	M	95	UCLA Colony	D12266B
161	284	6.939281641	Cer(38:1)	AXB19/PgnJ	M	1687	UCLA Colony	D12266B
161	285	8.130104056	Cer(38:1)	AXB19/PgnJ	M	1687	UCLA Colony	D12266B
161	286	9.533727698	Cer(38:1)	AXB19/PgnJ	M	1687	UCLA Colony	D12266B
161	287	21.34591407	Cer(38:1)	CXB4/ByJ	M	354	UCLA Colony	D12266B
161	288	32.10530445	Cer(38:1)	CXB4/ByJ	M	354	UCLA Colony	D12266B
161	289	31.29730026	Cer(38:1)	CXB4/ByJ	M	354	UCLA Colony	D12266B
161	294	40.50993533	Cer(38:1)	BXD21/TyJ	M	77	UCLA Colony	D12266B
161	295	50.66409798	Cer(38:1)	BXD21/TyJ	M	77	UCLA Colony	D12266B
161	296	50.57234906	Cer(38:1)	BXD21/TyJ	M	77	UCLA Colony	D12266B
161	306	22.2787342	Cer(38:1)	BXA4/PgnJ	M	1694	UCLA Colony	D12266B
161	311	27.97508746	Cer(38:1)	BXA7/PgnJ	M	1696	UCLA Colony	D12266B
161	314	25.65874163	Cer(38:1)	BXA7/PgnJ	M	1696	UCLA Colony	D12266B
161	316	25.95737783	Cer(38:1)	LG/J	M	675	UCLA Colony	D12266B
161	318	32.54599264	Cer(38:1)	LG/J	M	675	UCLA Colony	D12266B
161	321	27.17121187	Cer(38:1)	BXH6/TyJ	M	38	UCLA Colony	D12266B
161	339	25.72935961	Cer(38:1)	BXA16/PgnJ	M	1703	UCLA Colony	D12266B
161	340	30.92776866	Cer(38:1)	BXA16/PgnJ	M	1703	UCLA Colony	D12266B
161	341	29.06252221	Cer(38:1)	BXA16/PgnJ	M	1703	UCLA Colony	D12266B
161	368	26.96001524	Cer(38:1)	BXD19/TyJ	M	10	UCLA Colony	D12266B
161	369	21.82877672	Cer(38:1)	BXD19/TyJ	M	10	UCLA Colony	D12266B
161	370	27.46156887	Cer(38:1)	BXD19/TyJ	M	10	UCLA Colony	D12266B
161	377	32.34933136	Cer(38:1)	BXD24/TyJ-Cep290<rd16>/J	M	31	UCLA Colony	D12266B
161	378	33.52635885	Cer(38:1)	BXD24/TyJ-Cep290<rd16>/J	M	31	UCLA Colony	D12266B
161	400	61.05366986	Cer(38:1)	BUB/BnJ	M	653	UCLA Colony	D12266B
161	401	63.56676422	Cer(38:1)	BUB/BnJ	M	653	UCLA Colony	D12266B
161	422	54.24698965	Cer(38:1)	CXB3/ByJ	M	353	UCLA Colony	D12266B
161	425	60.56115917	Cer(38:1)	CXB3/ByJ	M	353	UCLA Colony	D12266B
161	435	41.51217218	Cer(38:1)	BXH9/TyJ	M	8	UCLA Colony	D12266B
161	436	38.58374623	Cer(38:1)	BXH9/TyJ	M	8	UCLA Colony	D12266B
161	438	30.5105823	Cer(38:1)	BXA4/PgnJ	M	1694	UCLA Colony	D12266B
161	439	60.75360749	Cer(38:1)	BXA4/PgnJ	M	1694	UCLA Colony	D12266B
161	452	62.14067615	Cer(38:1)	CXB12/HiAJ	M	1633	UCLA Colony	D12266B
161	453	55.1484994	Cer(38:1)	CXB12/HiAJ	M	1633	UCLA Colony	D12266B
161	455	57.72406429	Cer(38:1)	CXB12/HiAJ	M	1633	UCLA Colony	D12266B
161	457	30.803402	Cer(38:1)	BXH22/KccJ	M	3786	UCLA Colony	D12266B
161	458	30.77730979	Cer(38:1)	BXH22/KccJ	M	3786	UCLA Colony	D12266B
161	463	28.19700087	Cer(38:1)	RIIIS/J	M	683	UCLA Colony	D12266B
161	464	33.33064823	Cer(38:1)	RIIIS/J	M	683	UCLA Colony	D12266B
161	484	85.55687783	Cer(38:1)	BXH22/KccJ	M	3786	UCLA Colony	D12266B
161	491	35.42790595	Cer(38:1)	C57L/J	M	668	UCLA Colony	D12266B
161	494	34.71095413	Cer(38:1)	BXD5/TyJ	M	37	UCLA Colony	D12266B
161	503	31.66606411	Cer(38:1)	BXD5/TyJ	M	37	UCLA Colony	D12266B
161	508	49.59995394	Cer(38:1)	BUB/BnJ	M	653	UCLA Colony	D12266B
161	516	64.38614604	Cer(38:1)	CXB7/ByJ	M	357	UCLA Colony	D12266B
161	528	24.74982924	Cer(38:1)	SEA/GnJ	M	644	UCLA Colony	D12266B
161	531	17.55737335	Cer(38:1)	BXH19/TyJ	M	33	UCLA Colony	D12266B
161	533	21.63638816	Cer(38:1)	BXH19/TyJ	M	33	UCLA Colony	D12266B
161	534	26.59416425	Cer(38:1)	BXH20/KccJ	M	3784	UCLA Colony	D12266B
161	535	30.31417789	Cer(38:1)	BXH20/KccJ	M	3784	UCLA Colony	D12266B
161	536	26.65196056	Cer(38:1)	BXH20/KccJ	M	3784	UCLA Colony	D12266B
161	540	42.07852799	Cer(38:1)	AXB6/PgnJ	M	1678	UCLA Colony	D12266B
161	541	27.01858121	Cer(38:1)	AXB6/PgnJ	M	1678	UCLA Colony	D12266B
161	542	39.50709843	Cer(38:1)	AXB6/PgnJ	M	1678	UCLA Colony	D12266B
161	546	19.70883854	Cer(38:1)	BXD12/TyJ	M	45	UCLA Colony	D12266B
161	547	31.77085838	Cer(38:1)	BXD12/TyJ	M	45	UCLA Colony	D12266B
161	548	49.71266282	Cer(38:1)	BXD12/TyJ	M	45	UCLA Colony	D12266B
161	556	42.55599602	Cer(38:1)	BXD32/TyJ	M	78	UCLA Colony	D12266B
161	557	71.29761688	Cer(38:1)	BXD32/TyJ	M	78	UCLA Colony	D12266B
161	558	47.06203254	Cer(38:1)	BXD32/TyJ	M	78	UCLA Colony	D12266B
161	560	28.84985414	Cer(38:1)	BXD20/TyJ	M	330	UCLA Colony	D12266B
161	561	28.84401011	Cer(38:1)	BXD20/TyJ	M	330	UCLA Colony	D12266B
161	562	38.69834711	Cer(38:1)	BXD20/TyJ	M	330	UCLA Colony	D12266B
161	572	43.34542189	Cer(38:1)	AXB15/PgnJ	M	1685	UCLA Colony	D12266B
161	573	28.00960184	Cer(38:1)	AXB15/PgnJ	M	1685	UCLA Colony	D12266B
161	574	19.87428802	Cer(38:1)	AXB15/PgnJ	M	1685	UCLA Colony	D12266B
161	579	229.8396256	Cer(38:1)	BXA11/PgnJ	M	1699	UCLA Colony	D12266B
161	580	56.85096546	Cer(38:1)	BXA11/PgnJ	M	1699	UCLA Colony	D12266B
161	581	53.28771582	Cer(38:1)	BXA11/PgnJ	M	1699	UCLA Colony	D12266B
161	586	53.10690557	Cer(38:1)	PL/J	M	680	UCLA Colony	D12266B
161	587	53.35706584	Cer(38:1)	PL/J	M	680	UCLA Colony	D12266B
161	591	73.13368342	Cer(38:1)	BALB/cJ	M	651	JAX Purchased	D12266B
161	594	45.79471218	Cer(38:1)	BALB/cJ	M	651	JAX Purchased	D12489B
161	596	48.32640059	Cer(38:1)	BALB/cJ	M	651	JAX Purchased	D12489B
161	598	35.46966978	Cer(38:1)	DBA/2J	M	671	JAX Purchased	D12266B
161	599	34.23504082	Cer(38:1)	DBA/2J	M	671	JAX Purchased	D12266B
161	600	38.60327742	Cer(38:1)	DBA/2J	M	671	JAX Purchased	D12266B
161	615	18.24526314	Cer(38:1)	RIIIS/J	M	683	UCLA Colony	D12266B
161	662	29.26405281	Cer(38:1)	LG/J	M	675	UCLA Colony	D12266B
161	665	18.71444671	Cer(38:1)	BXD40/TyJ	M	3229	UCLA Colony	D12266B
161	668	26.47482014	Cer(38:1)	BXD40/TyJ	M	3229	UCLA Colony	D12266B
161	676	45.79471083	Cer(38:1)	CXB7/ByJ	M	357	UCLA Colony	D12266B
161	690	36.05407804	Cer(38:1)	CBA/J	M	656	UCLA Colony	D12266B
161	691	35.70677965	Cer(38:1)	CBA/J	M	656	UCLA Colony	D12266B
161	705	56.11363846	Cer(38:1)	BXD24/TyJ-Cep290<rd16>/J	M	31	UCLA Colony	D12266B
161	738	34.12186726	Cer(38:1)	BXH6/TyJ	M	38	UCLA Colony	D12266B
161	740	38.15370207	Cer(38:1)	BXH6/TyJ	M	38	UCLA Colony	D12266B
161	745	34.09532563	Cer(38:1)	BXD14/TyJ	M	329	UCLA Colony	D12266B
161	754	47.53567423	Cer(38:1)	BXH9/TyJ	M	8	UCLA Colony	D12266B
161	762	40.2813241	Cer(38:1)	NOD/ShiLtJ	M	1976	UCLA Colony	D12266B
161	763	35.26192344	Cer(38:1)	NOD/ShiLtJ	M	1976	UCLA Colony	D12266B
161	764	22.74861082	Cer(38:1)	BXD31/TyJ	M	83	UCLA Colony	D12266B
161	765	21.75064651	Cer(38:1)	BXD31/TyJ	M	83	UCLA Colony	D12266B
161	768	79.63232328	Cer(38:1)	C57L/J	M	668	UCLA Colony	D12266B
161	769	53.20344238	Cer(38:1)	C57L/J	M	668	UCLA Colony	D12266B
161	773	26.46498186	Cer(38:1)	SEA/GnJ	M	644	UCLA Colony	D12266B
161	774	23.80346832	Cer(38:1)	SEA/GnJ	M	644	UCLA Colony	D12266B
161	786	19.01082155	Cer(38:1)	AXB19a/PgnJ	M	1686	UCLA Colony	D12266B
161	787	19.69839923	Cer(38:1)	AXB19a/PgnJ	M	1686	UCLA Colony	D12266B
161	799	52.75107401	Cer(38:1)	BXD38/TyJ	M	3227	UCLA Colony	D12266B
161	800	36.00860647	Cer(38:1)	BXD38/TyJ	M	3227	UCLA Colony	D12266B
161	808	41.5924369	Cer(38:1)	BTBR T<+> tf/J	M	2282	UCLA Colony	D12266B
161	811	45.49529962	Cer(38:1)	BTBR T<+> tf/J	M	2282	UCLA Colony	D12266B
161	831	69.76591847	Cer(38:1)	BXD56/RwwJ	M	7104	UCLA Colony	D12266B
161	846	41.22248626	Cer(38:1)	BXD38/TyJ	M	3227	UCLA Colony	D12266B
161	849	52.4576523	Cer(38:1)	C57BL/6J	M	664	UCLA Colony	D12266B
161	850	59.70268341	Cer(38:1)	C57BL/6J	M	664	UCLA Colony	D12266B
161	851	59.07673809	Cer(38:1)	C57BL/6J	M	664	UCLA Colony	D12266B
161	854	62.81965336	Cer(38:1)	BXD56/RwwJ	M	7104	UCLA Colony	D12266B
161	867	47.72298415	Cer(38:1)	BXD43/RwwJ	M	7093	UCLA Colony	D12266B
161	868	31.43310894	Cer(38:1)	BXD43/RwwJ	M	7093	UCLA Colony	D12266B
161	869	52.43024239	Cer(38:1)	BXD56/RwwJ	M	7104	UCLA Colony	D12266B
161	877	32.45119941	Cer(38:1)	BXD51/RwwJ	M	7100	UCLA Colony	D12266B
161	879	20.13176914	Cer(38:1)	BXD51/RwwJ	M	7100	UCLA Colony	D12266B
161	880	29.68757994	Cer(38:1)	BXD51/RwwJ	M	7100	UCLA Colony	D12266B
161	884	24.20460465	Cer(38:1)	BXD49/RwwJ	M	7098	UCLA Colony	D12266B
161	890	26.2748636	Cer(38:1)	BXD71/RwwJ	M	7116	UCLA Colony	D12266B
161	891	34.70906154	Cer(38:1)	BXD71/RwwJ	M	7116	UCLA Colony	D12266B
161	897	39.29910324	Cer(38:1)	BXD66/RwwJ	M	7111	UCLA Colony	D12266B
161	898	39.59284287	Cer(38:1)	BXD66/RwwJ	M	7111	UCLA Colony	D12266B
161	912	59.06438642	Cer(38:1)	C3H/HeJ	M	659	UCLA Colony	D12266B
161	914	79.39183956	Cer(38:1)	129X1/SvJ	M	691	UCLA Colony	D12266B
161	915	83.80105197	Cer(38:1)	129X1/SvJ	M	691	UCLA Colony	D12266B
161	927	36.73995454	Cer(38:1)	BXD79/RwwJ	M	7123	UCLA Colony	D12266B
161	944	32.81140774	Cer(38:1)	BXD66/RwwJ	M	7111	UCLA Colony	D12266B
161	958	27.81529014	Cer(38:1)	BXD49/RwwJ	M	7098	UCLA Colony	D12266B
161	969	40.98038096	Cer(38:1)	BXD55/RwwJ	M	7103	UCLA Colony	D12266B
161	977	45.361479	Cer(38:1)	BXD68/RwwJ	M	7113	UCLA Colony	D12266B
161	997	46.46055247	Cer(38:1)	BXD87/RwwJ	M	7130	UCLA Colony	D12266B
161	1004	37.16149377	Cer(38:1)	BXD61/RwwJ	M	7106	UCLA Colony	D12266B
161	1006	69.19618492	Cer(38:1)	BXD86/RwwJ	M	7129	UCLA Colony	D12266B
161	1014	35.69560567	Cer(38:1)	BXD75/RwwJ	M	7119	UCLA Colony	D12266B
161	1016	54.10177911	Cer(38:1)	BXD68/RwwJ	M	7113	UCLA Colony	D12266B
161	1017	60.49565415	Cer(38:1)	BXD68/RwwJ	M	7113	UCLA Colony	D12266B
161	1025	37.64012453	Cer(38:1)	BXD44/RwwJ	M	7094	UCLA Colony	D12266B
161	1027	33.90894494	Cer(38:1)	BXD44/RwwJ	M	7094	UCLA Colony	D12266B
161	1032	19.86124199	Cer(38:1)	BXD73/RwwJ	M	7117	UCLA Colony	D12266B
161	1042	42.89376022	Cer(38:1)	BXD79/RwwJ	M	7123	UCLA Colony	D12266B
161	1049	58.40014534	Cer(38:1)	BXD62/RwwJ	M	7107	UCLA Colony	D12266B
161	1058	56.97226413	Cer(38:1)	BXD50/RwwJ	M	7099	UCLA Colony	D12266B
161	1059	55.5181635	Cer(38:1)	BXH8/TyJ	M	76	UCLA Colony	D12266B
161	1060	56.30526127	Cer(38:1)	BXH8/TyJ	M	76	UCLA Colony	D12266B
161	1061	83.77974629	Cer(38:1)	BXH8/TyJ	M	76	UCLA Colony	D12266B
161	1066	27.63397967	Cer(38:1)	BXD71/RwwJ	M	7116	UCLA Colony	D12266B
161	1071	35.46893525	Cer(38:1)	BXD74/RwwJ	M	7118	UCLA Colony	D12266B
161	1076	79.14808848	Cer(38:1)	BXD84/RwwJ	M	7127	UCLA Colony	D12266B
161	1080	63.6696504	Cer(38:1)	BXD75/RwwJ	M	7119	UCLA Colony	D12266B
161	1083	41.27113038	Cer(38:1)	BXD75/RwwJ	M	7119	UCLA Colony	D12266B
161	1084	41.16855932	Cer(38:1)	BXD55/RwwJ	M	7103	UCLA Colony	D12266B
161	1085	65.6125053	Cer(38:1)	BXD55/RwwJ	M	7103	UCLA Colony	D12266B
161	1095	43.1338147	Cer(38:1)	BXD87/RwwJ	M	7130	UCLA Colony	D12266B
161	1097	23.29603303	Cer(38:1)	BXD87/RwwJ	M	7130	UCLA Colony	D12266B
161	1112	50.17411591	Cer(38:1)	BXD64/RwwJ	M	7109	UCLA Colony	D12266B
161	1120	34.08138766	Cer(38:1)	BXD74/RwwJ	M	7118	UCLA Colony	D12266B
161	1121	20.79785297	Cer(38:1)	BXD74/RwwJ	M	7118	UCLA Colony	D12266B
161	1127	33.53126839	Cer(38:1)	BXD48/RwwJ	M	7097	UCLA Colony	D12266B
161	1137	27.08705252	Cer(38:1)	BXD43/RwwJ	M	7093	UCLA Colony	D12266B
161	1143	29.99174236	Cer(38:1)	BXD61/RwwJ	M	7106	UCLA Colony	D12266B
161	1146	39.90065679	Cer(38:1)	BXD61/RwwJ	M	7106	UCLA Colony	D12266B
161	1147	36.87467646	Cer(38:1)	BXD45/RwwJ	M	7096	UCLA Colony	D12266B
161	1148	28.6701859	Cer(38:1)	BXD45/RwwJ	M	7096	UCLA Colony	D12266B
161	1149	55.64316328	Cer(38:1)	BXD45/RwwJ	M	7096	UCLA Colony	D12266B
161	1161	48.0838541	Cer(38:1)	BXD50/RwwJ	M	7099	UCLA Colony	D12266B
161	1162	46.93416775	Cer(38:1)	BXD50/RwwJ	M	7099	UCLA Colony	D12266B
161	1168	66.95969045	Cer(38:1)	BXD84/RwwJ	M	7127	UCLA Colony	D12266B
161	1169	49.90507647	Cer(38:1)	BXD84/RwwJ	M	7127	UCLA Colony	D12266B
161	1183	29.71203681	Cer(38:1)	CXB6/ByJ	M	356	UCLA Colony	D12266B
161	1187	42.53721368	Cer(38:1)	BXD64/RwwJ	M	7109	UCLA Colony	D12266B
161	1188	29.20202479	Cer(38:1)	BXD64/RwwJ	M	7109	UCLA Colony	D12266B
161	1198	63.80085781	Cer(38:1)	BXD85/RwwJ	M	7128	UCLA Colony	D12266B
161	1201	56.53693735	Cer(38:1)	BXD48/RwwJ	M	7097	UCLA Colony	D12266B
161	1218	48.42131436	Cer(38:1)	BXD62/RwwJ	M	7107	UCLA Colony	D12266B
161	1234	57.47910198	Cer(38:1)	BXD79/RwwJ	M	7123	UCLA Colony	D12266B
161	1237	67.62275275	Cer(38:1)	BXD85/RwwJ	M	7128	UCLA Colony	D12266B
161	1243	31.44282281	Cer(38:1)	BXD70/RwwJ	M	7115	UCLA Colony	D12266B
161	1247	41.33070885	Cer(38:1)	BXD70/RwwJ	M	7115	UCLA Colony	D12266B
161	1261	25.16619719	Cer(38:1)	BXD73/RwwJ	M	7117	UCLA Colony	D12266B
161	1264	26.11622544	Cer(38:1)	BXD73/RwwJ	M	7117	UCLA Colony	D12266B
161	1269	49.6223093	Cer(38:1)	NZW/LacJ	M	1058	UCLA Colony	D12266B
161	1270	35.62473899	Cer(38:1)	NZW/LacJ	M	1058	UCLA Colony	D12266B
161	1271	44.33568984	Cer(38:1)	NZW/LacJ	M	1058	UCLA Colony	D12266B
161	1301	55.30705014	Cer(38:1)	129X1/SvJ	M	691	UCLA Colony	D12266B
161	1320	66.089987	Cer(38:1)	BXD86/RwwJ	M	7129	UCLA Colony	D12266B
161	1321	43.88978308	Cer(38:1)	BXD86/RwwJ	M	7129	UCLA Colony	D12266B
161	1339	49.41358766	Cer(38:1)	CE/J	M	657	UCLA Colony	D12266B
161	1341	79.37583306	Cer(38:1)	CE/J	M	657	UCLA Colony	D12266B
161	1343	51.03318255	Cer(38:1)	CE/J	M	657	UCLA Colony	D12266B
161	1353	45.62715492	Cer(38:1)	SM/J	M	687	UCLA Colony	D12266B
161	1354	51.6239227	Cer(38:1)	SM/J	M	687	UCLA Colony	D12266B
161	1391	50.14399846	Cer(38:1)	SJL/J	M	686	UCLA Colony	D12266B
161	1398	89.31013182	Cer(38:1)	AKR/J	M	648	UCLA Colony	D12266B
161	1419	54.80251363	Cer(38:1)	AXB5/PgnJ	M	1677	UCLA Colony	D12266B
161	1420	90.93073365	Cer(38:1)	AXB5/PgnJ	M	1677	UCLA Colony	D12266B
161	1423	43.53783173	Cer(38:1)	BXA8/PgnJ	M	1697	UCLA Colony	D12266B
161	1425	53.62866935	Cer(38:1)	BXA8/PgnJ	M	1697	UCLA Colony	D12266B
161	1429	34.54065492	Cer(38:1)	A/J	M	646	UCLA Colony	D12266B
161	1430	36.16584565	Cer(38:1)	A/J	M	646	UCLA Colony	D12266B
161	1431	38.30777503	Cer(38:1)	A/J	M	646	UCLA Colony	D12266B
161	1443	56.21895932	Cer(38:1)	I/LnJ	M	674	UCLA Colony	D12266B
161	1444	55.05768795	Cer(38:1)	I/LnJ	M	674	UCLA Colony	D12266B
161	1445	43.43456028	Cer(38:1)	I/LnJ	M	674	UCLA Colony	D12266B
161	1448	62.35161147	Cer(38:1)	AXB12/PgnJ	M	1683	UCLA Colony	D12266B
161	1449	47.86265439	Cer(38:1)	AXB12/PgnJ	M	1683	UCLA Colony	D12266B
161	1462	29.28237183	Cer(38:1)	AXB13/PgnJ	M	1826	UCLA Colony	D12266B
161	1463	30.48314805	Cer(38:1)	AXB13/PgnJ	M	1826	UCLA Colony	D12266B
161	1468	42.87921084	Cer(38:1)	SM/J	M	687	UCLA Colony	D12266B
161	1470	30.70066058	Cer(38:1)	AXB13/PgnJ	M	1826	UCLA Colony	D12266B
161	1472	60.10385651	Cer(38:1)	NZB/BlNJ	M	684	UCLA Colony	D12266B
161	1473	67.27743997	Cer(38:1)	NZB/BlNJ	M	684	UCLA Colony	D12266B
161	1475	40.33172529	Cer(38:1)	NZB/BlNJ	M	684	UCLA Colony	D12266B
161	1482	39.18000907	Cer(38:1)	C58/J	M	669	UCLA Colony	D12266B
162	45	8.493475785	Cer(38:2)	AKR/J	M	648	UCLA Colony	D12266B
162	54	4.788862888	Cer(38:2)	FVB/NJ	M	1800	UCLA Colony	D12266B
162	57	0.98442452	Cer(38:2)	FVB/NJ	M	1800	UCLA Colony	D12266B
162	65	8.060410346	Cer(38:2)	C3H/HeJ	M	659	UCLA Colony	D12266B
162	225	29.64821181	Cer(38:2)	CXB13/HiAJ	M	1634	UCLA Colony	D12266B
162	244	1.465433339	Cer(38:2)	BXD13/TyJ	M	40	UCLA Colony	D12266B
162	245	36.44993493	Cer(38:2)	BXD13/TyJ	M	40	UCLA Colony	D12266B
162	247	28.70100592	Cer(38:2)	AXB10/PgnJ	M	1681	UCLA Colony	D12266B
162	248	23.05619943	Cer(38:2)	AXB10/PgnJ	M	1681	UCLA Colony	D12266B
162	249	1.094211326	Cer(38:2)	AXB10/PgnJ	M	1681	UCLA Colony	D12266B
162	253	1.244971955	Cer(38:2)	MA/MyJ	M	677	UCLA Colony	D12266B
162	272	2.878358292	Cer(38:2)	CXB6/ByJ	M	356	UCLA Colony	D12266B
162	275	1.03633879	Cer(38:2)	AXB19b/PgnJ	M	1688	UCLA Colony	D12266B
162	276	1.746450753	Cer(38:2)	AXB19b/PgnJ	M	1688	UCLA Colony	D12266B
162	278	2.310653184	Cer(38:2)	BXD15/TyJ	M	95	UCLA Colony	D12266B
162	284	0.956099625	Cer(38:2)	AXB19/PgnJ	M	1687	UCLA Colony	D12266B
162	286	1.251281861	Cer(38:2)	AXB19/PgnJ	M	1687	UCLA Colony	D12266B
162	287	1.92550304	Cer(38:2)	CXB4/ByJ	M	354	UCLA Colony	D12266B
162	288	0.526522267	Cer(38:2)	CXB4/ByJ	M	354	UCLA Colony	D12266B
162	289	2.282815097	Cer(38:2)	CXB4/ByJ	M	354	UCLA Colony	D12266B
162	294	3.220522713	Cer(38:2)	BXD21/TyJ	M	77	UCLA Colony	D12266B
162	296	3.453181726	Cer(38:2)	BXD21/TyJ	M	77	UCLA Colony	D12266B
162	306	2.232687947	Cer(38:2)	BXA4/PgnJ	M	1694	UCLA Colony	D12266B
162	314	2.272992448	Cer(38:2)	BXA7/PgnJ	M	1696	UCLA Colony	D12266B
162	321	2.942393014	Cer(38:2)	BXH6/TyJ	M	38	UCLA Colony	D12266B
162	340	2.746257594	Cer(38:2)	BXA16/PgnJ	M	1703	UCLA Colony	D12266B
162	341	2.494808914	Cer(38:2)	BXA16/PgnJ	M	1703	UCLA Colony	D12266B
162	359	0.823507632	Cer(38:2)	BXA1/PgnJ	M	1692	UCLA Colony	D12266B
162	400	5.031752619	Cer(38:2)	BUB/BnJ	M	653	UCLA Colony	D12266B
162	401	5.53922891	Cer(38:2)	BUB/BnJ	M	653	UCLA Colony	D12266B
162	422	3.35454043	Cer(38:2)	CXB3/ByJ	M	353	UCLA Colony	D12266B
162	425	5.414858071	Cer(38:2)	CXB3/ByJ	M	353	UCLA Colony	D12266B
162	435	3.31252579	Cer(38:2)	BXH9/TyJ	M	8	UCLA Colony	D12266B
162	436	3.165521846	Cer(38:2)	BXH9/TyJ	M	8	UCLA Colony	D12266B
162	438	2.834407272	Cer(38:2)	BXA4/PgnJ	M	1694	UCLA Colony	D12266B
162	439	4.83119375	Cer(38:2)	BXA4/PgnJ	M	1694	UCLA Colony	D12266B
162	452	4.941494977	Cer(38:2)	CXB12/HiAJ	M	1633	UCLA Colony	D12266B
162	453	7.99802263	Cer(38:2)	CXB12/HiAJ	M	1633	UCLA Colony	D12266B
162	455	5.22966539	Cer(38:2)	CXB12/HiAJ	M	1633	UCLA Colony	D12266B
162	458	0.946108775	Cer(38:2)	BXH22/KccJ	M	3786	UCLA Colony	D12266B
162	463	4.850259813	Cer(38:2)	RIIIS/J	M	683	UCLA Colony	D12266B
162	491	5.504010128	Cer(38:2)	C57L/J	M	668	UCLA Colony	D12266B
162	503	3.829868471	Cer(38:2)	BXD5/TyJ	M	37	UCLA Colony	D12266B
162	508	4.302605497	Cer(38:2)	BUB/BnJ	M	653	UCLA Colony	D12266B
162	516	6.000757615	Cer(38:2)	CXB7/ByJ	M	357	UCLA Colony	D12266B
162	528	3.243484116	Cer(38:2)	SEA/GnJ	M	644	UCLA Colony	D12266B
162	531	2.491283204	Cer(38:2)	BXH19/TyJ	M	33	UCLA Colony	D12266B
162	534	3.590202651	Cer(38:2)	BXH20/KccJ	M	3784	UCLA Colony	D12266B
162	535	3.359607825	Cer(38:2)	BXH20/KccJ	M	3784	UCLA Colony	D12266B
162	536	3.27017921	Cer(38:2)	BXH20/KccJ	M	3784	UCLA Colony	D12266B
162	540	5.732610159	Cer(38:2)	AXB6/PgnJ	M	1678	UCLA Colony	D12266B
162	541	3.794879666	Cer(38:2)	AXB6/PgnJ	M	1678	UCLA Colony	D12266B
162	546	2.863086312	Cer(38:2)	BXD12/TyJ	M	45	UCLA Colony	D12266B
162	547	3.949901166	Cer(38:2)	BXD12/TyJ	M	45	UCLA Colony	D12266B
162	548	7.07975099	Cer(38:2)	BXD12/TyJ	M	45	UCLA Colony	D12266B
162	556	1.871482406	Cer(38:2)	BXD32/TyJ	M	78	UCLA Colony	D12266B
162	557	8.61887475	Cer(38:2)	BXD32/TyJ	M	78	UCLA Colony	D12266B
162	558	5.442702431	Cer(38:2)	BXD32/TyJ	M	78	UCLA Colony	D12266B
162	561	3.32472503	Cer(38:2)	BXD20/TyJ	M	330	UCLA Colony	D12266B
162	572	5.60917275	Cer(38:2)	AXB15/PgnJ	M	1685	UCLA Colony	D12266B
162	573	3.202416237	Cer(38:2)	AXB15/PgnJ	M	1685	UCLA Colony	D12266B
162	581	5.952302675	Cer(38:2)	BXA11/PgnJ	M	1699	UCLA Colony	D12266B
162	586	1.395025305	Cer(38:2)	PL/J	M	680	UCLA Colony	D12266B
162	587	5.352136781	Cer(38:2)	PL/J	M	680	UCLA Colony	D12266B
162	591	6.498107609	Cer(38:2)	BALB/cJ	M	651	JAX Purchased	D12266B
162	594	5.087933701	Cer(38:2)	BALB/cJ	M	651	JAX Purchased	D12489B
162	596	4.601984281	Cer(38:2)	BALB/cJ	M	651	JAX Purchased	D12489B
162	598	3.7504739	Cer(38:2)	DBA/2J	M	671	JAX Purchased	D12266B
162	599	3.559458928	Cer(38:2)	DBA/2J	M	671	JAX Purchased	D12266B
162	600	1.138276008	Cer(38:2)	DBA/2J	M	671	JAX Purchased	D12266B
162	668	4.335820028	Cer(38:2)	BXD40/TyJ	M	3229	UCLA Colony	D12266B
162	676	3.502701332	Cer(38:2)	CXB7/ByJ	M	357	UCLA Colony	D12266B
162	705	1.612547787	Cer(38:2)	BXD24/TyJ-Cep290<rd16>/J	M	31	UCLA Colony	D12266B
162	762	0.829610837	Cer(38:2)	NOD/ShiLtJ	M	1976	UCLA Colony	D12266B
162	769	7.101705842	Cer(38:2)	C57L/J	M	668	UCLA Colony	D12266B
162	849	5.65335198	Cer(38:2)	C57BL/6J	M	664	UCLA Colony	D12266B
162	850	8.091735839	Cer(38:2)	C57BL/6J	M	664	UCLA Colony	D12266B
162	851	5.695686576	Cer(38:2)	C57BL/6J	M	664	UCLA Colony	D12266B
162	877	0.932576451	Cer(38:2)	BXD51/RwwJ	M	7100	UCLA Colony	D12266B
162	879	0.817674544	Cer(38:2)	BXD51/RwwJ	M	7100	UCLA Colony	D12266B
162	884	0.859016344	Cer(38:2)	BXD49/RwwJ	M	7098	UCLA Colony	D12266B
162	897	0.604718612	Cer(38:2)	BXD66/RwwJ	M	7111	UCLA Colony	D12266B
162	912	8.914275842	Cer(38:2)	C3H/HeJ	M	659	UCLA Colony	D12266B
162	914	10.82045581	Cer(38:2)	129X1/SvJ	M	691	UCLA Colony	D12266B
162	915	11.02586715	Cer(38:2)	129X1/SvJ	M	691	UCLA Colony	D12266B
162	997	4.979599112	Cer(38:2)	BXD87/RwwJ	M	7130	UCLA Colony	D12266B
162	1006	7.636923361	Cer(38:2)	BXD86/RwwJ	M	7129	UCLA Colony	D12266B
162	1025	1.332901126	Cer(38:2)	BXD44/RwwJ	M	7094	UCLA Colony	D12266B
162	1027	1.382790118	Cer(38:2)	BXD44/RwwJ	M	7094	UCLA Colony	D12266B
162	1032	3.412237528	Cer(38:2)	BXD73/RwwJ	M	7117	UCLA Colony	D12266B
162	1042	6.663002992	Cer(38:2)	BXD79/RwwJ	M	7123	UCLA Colony	D12266B
162	1049	6.016380314	Cer(38:2)	BXD62/RwwJ	M	7107	UCLA Colony	D12266B
162	1058	6.966289427	Cer(38:2)	BXD50/RwwJ	M	7099	UCLA Colony	D12266B
162	1061	5.173456604	Cer(38:2)	BXH8/TyJ	M	76	UCLA Colony	D12266B
162	1071	3.562366786	Cer(38:2)	BXD74/RwwJ	M	7118	UCLA Colony	D12266B
162	1076	7.61598713	Cer(38:2)	BXD84/RwwJ	M	7127	UCLA Colony	D12266B
162	1080	6.09619845	Cer(38:2)	BXD75/RwwJ	M	7119	UCLA Colony	D12266B
162	1084	4.491600816	Cer(38:2)	BXD55/RwwJ	M	7103	UCLA Colony	D12266B
162	1085	6.16364534	Cer(38:2)	BXD55/RwwJ	M	7103	UCLA Colony	D12266B
162	1095	4.971095665	Cer(38:2)	BXD87/RwwJ	M	7130	UCLA Colony	D12266B
162	1097	3.181194732	Cer(38:2)	BXD87/RwwJ	M	7130	UCLA Colony	D12266B
162	1112	4.78904267	Cer(38:2)	BXD64/RwwJ	M	7109	UCLA Colony	D12266B
162	1120	3.892985766	Cer(38:2)	BXD74/RwwJ	M	7118	UCLA Colony	D12266B
162	1121	2.947915908	Cer(38:2)	BXD74/RwwJ	M	7118	UCLA Colony	D12266B
162	1127	4.487546904	Cer(38:2)	BXD48/RwwJ	M	7097	UCLA Colony	D12266B
162	1147	4.364365033	Cer(38:2)	BXD45/RwwJ	M	7096	UCLA Colony	D12266B
162	1148	3.227393226	Cer(38:2)	BXD45/RwwJ	M	7096	UCLA Colony	D12266B
162	1149	5.758056581	Cer(38:2)	BXD45/RwwJ	M	7096	UCLA Colony	D12266B
162	1161	5.696304162	Cer(38:2)	BXD50/RwwJ	M	7099	UCLA Colony	D12266B
162	1162	5.737411569	Cer(38:2)	BXD50/RwwJ	M	7099	UCLA Colony	D12266B
162	1169	5.94406281	Cer(38:2)	BXD84/RwwJ	M	7127	UCLA Colony	D12266B
162	1183	4.462840919	Cer(38:2)	CXB6/ByJ	M	356	UCLA Colony	D12266B
162	1187	5.998485057	Cer(38:2)	BXD64/RwwJ	M	7109	UCLA Colony	D12266B
162	1188	3.941723535	Cer(38:2)	BXD64/RwwJ	M	7109	UCLA Colony	D12266B
162	1201	7.716220089	Cer(38:2)	BXD48/RwwJ	M	7097	UCLA Colony	D12266B
162	1218	6.001368631	Cer(38:2)	BXD62/RwwJ	M	7107	UCLA Colony	D12266B
162	1234	7.740500322	Cer(38:2)	BXD79/RwwJ	M	7123	UCLA Colony	D12266B
162	1237	5.933263638	Cer(38:2)	BXD85/RwwJ	M	7128	UCLA Colony	D12266B
162	1243	3.667801866	Cer(38:2)	BXD70/RwwJ	M	7115	UCLA Colony	D12266B
162	1247	5.210079949	Cer(38:2)	BXD70/RwwJ	M	7115	UCLA Colony	D12266B
162	1261	4.116029583	Cer(38:2)	BXD73/RwwJ	M	7117	UCLA Colony	D12266B
162	1301	6.091716778	Cer(38:2)	129X1/SvJ	M	691	UCLA Colony	D12266B
162	1341	8.004991977	Cer(38:2)	CE/J	M	657	UCLA Colony	D12266B
162	1343	6.099717326	Cer(38:2)	CE/J	M	657	UCLA Colony	D12266B
162	1353	4.987497186	Cer(38:2)	SM/J	M	687	UCLA Colony	D12266B
162	1354	4.87642972	Cer(38:2)	SM/J	M	687	UCLA Colony	D12266B
162	1398	11.89915298	Cer(38:2)	AKR/J	M	648	UCLA Colony	D12266B
162	1423	4.345381227	Cer(38:2)	BXA8/PgnJ	M	1697	UCLA Colony	D12266B
162	1429	5.544869962	Cer(38:2)	A/J	M	646	UCLA Colony	D12266B
162	1430	4.290845649	Cer(38:2)	A/J	M	646	UCLA Colony	D12266B
162	1431	6.285980571	Cer(38:2)	A/J	M	646	UCLA Colony	D12266B
162	1443	6.133535373	Cer(38:2)	I/LnJ	M	674	UCLA Colony	D12266B
162	1444	5.249566064	Cer(38:2)	I/LnJ	M	674	UCLA Colony	D12266B
162	1445	5.458547474	Cer(38:2)	I/LnJ	M	674	UCLA Colony	D12266B
162	1448	6.07624071	Cer(38:2)	AXB12/PgnJ	M	1683	UCLA Colony	D12266B
162	1449	6.205896904	Cer(38:2)	AXB12/PgnJ	M	1683	UCLA Colony	D12266B
162	1463	4.200960659	Cer(38:2)	AXB13/PgnJ	M	1826	UCLA Colony	D12266B
162	1468	5.145404212	Cer(38:2)	SM/J	M	687	UCLA Colony	D12266B
162	1470	4.300008198	Cer(38:2)	AXB13/PgnJ	M	1826	UCLA Colony	D12266B
162	1472	4.114537892	Cer(38:2)	NZB/BlNJ	M	684	UCLA Colony	D12266B
162	1473	5.353043489	Cer(38:2)	NZB/BlNJ	M	684	UCLA Colony	D12266B
162	1475	3.942321516	Cer(38:2)	NZB/BlNJ	M	684	UCLA Colony	D12266B
162	1482	5.837117519	Cer(38:2)	C58/J	M	669	UCLA Colony	D12266B
163	57	2.943889151	Cer(38:4)	FVB/NJ	M	1800	UCLA Colony	D12266B
163	64	2.901068722	Cer(38:4)	C3H/HeJ	M	659	UCLA Colony	D12266B
163	65	2.57570245	Cer(38:4)	C3H/HeJ	M	659	UCLA Colony	D12266B
163	71	1.210443545	Cer(38:4)	NON/ShiLtJ	M	2423	UCLA Colony	D12266B
163	83	1.206281202	Cer(38:4)	C57BLKS/J	M	662	UCLA Colony	D12266B
163	100	1.028429659	Cer(38:4)	BTBR T<+> tf/J	M	2282	UCLA Colony	D12266B
163	109	1.223206396	Cer(38:4)	KK/HlJ	M	2106	UCLA Colony	D12266B
163	110	2.237038237	Cer(38:4)	KK/HlJ	M	2106	UCLA Colony	D12266B
163	111	0.786519578	Cer(38:4)	KK/HlJ	M	2106	UCLA Colony	D12266B
163	122	0.786519578	Cer(38:4)	BXD40/TyJ	M	3229	UCLA Colony	D12266B
163	130	0.970955524	Cer(38:4)	C58/J	M	669	UCLA Colony	D12266B
163	131	1.159297999	Cer(38:4)	C58/J	M	669	UCLA Colony	D12266B
163	133	1.11547019	Cer(38:4)	BXD6/TyJ	M	7	UCLA Colony	D12266B
163	135	1.212776402	Cer(38:4)	BXD6/TyJ	M	7	UCLA Colony	D12266B
163	142	0.567327116	Cer(38:4)	PL/J	M	680	UCLA Colony	D12266B
163	146	0.94832401	Cer(38:4)	BXD34/TyJ	M	3223	UCLA Colony	D12266B
163	149	2.297142059	Cer(38:4)	BXA2/PgnJ	M	1693	UCLA Colony	D12266B
163	150	1.737962554	Cer(38:4)	BXA2/PgnJ	M	1693	UCLA Colony	D12266B
163	318	0.182183629	Cer(38:4)	LG/J	M	675	UCLA Colony	D12266B
163	340	0.265406035	Cer(38:4)	BXA16/PgnJ	M	1703	UCLA Colony	D12266B
163	357	0.92528639	Cer(38:4)	BXA1/PgnJ	M	1692	UCLA Colony	D12266B
163	369	1.75955737	Cer(38:4)	BXD19/TyJ	M	10	UCLA Colony	D12266B
163	370	0.824430291	Cer(38:4)	BXD19/TyJ	M	10	UCLA Colony	D12266B
163	377	0.400183901	Cer(38:4)	BXD24/TyJ-Cep290<rd16>/J	M	31	UCLA Colony	D12266B
163	378	0.279793379	Cer(38:4)	BXD24/TyJ-Cep290<rd16>/J	M	31	UCLA Colony	D12266B
163	436	0.648681438	Cer(38:4)	BXH9/TyJ	M	8	UCLA Colony	D12266B
163	453	1.324986228	Cer(38:4)	CXB12/HiAJ	M	1633	UCLA Colony	D12266B
163	464	1.153431666	Cer(38:4)	RIIIS/J	M	683	UCLA Colony	D12266B
163	484	4.534878512	Cer(38:4)	BXH22/KccJ	M	3786	UCLA Colony	D12266B
163	503	1.084178366	Cer(38:4)	BXD5/TyJ	M	37	UCLA Colony	D12266B
163	540	2.198759315	Cer(38:4)	AXB6/PgnJ	M	1678	UCLA Colony	D12266B
163	542	3.071832882	Cer(38:4)	AXB6/PgnJ	M	1678	UCLA Colony	D12266B
163	572	1.271013349	Cer(38:4)	AXB15/PgnJ	M	1685	UCLA Colony	D12266B
163	579	2.957429683	Cer(38:4)	BXA11/PgnJ	M	1699	UCLA Colony	D12266B
163	586	1.573481087	Cer(38:4)	PL/J	M	680	UCLA Colony	D12266B
163	594	2.96033255	Cer(38:4)	BALB/cJ	M	651	JAX Purchased	D12489B
163	665	0.798597639	Cer(38:4)	BXD40/TyJ	M	3229	UCLA Colony	D12266B
163	691	3.618949823	Cer(38:4)	CBA/J	M	656	UCLA Colony	D12266B
163	738	1.371391333	Cer(38:4)	BXH6/TyJ	M	38	UCLA Colony	D12266B
163	740	2.154085206	Cer(38:4)	BXH6/TyJ	M	38	UCLA Colony	D12266B
163	745	1.287421218	Cer(38:4)	BXD14/TyJ	M	329	UCLA Colony	D12266B
163	754	1.224423803	Cer(38:4)	BXH9/TyJ	M	8	UCLA Colony	D12266B
163	762	1.965404936	Cer(38:4)	NOD/ShiLtJ	M	1976	UCLA Colony	D12266B
163	763	2.212129461	Cer(38:4)	NOD/ShiLtJ	M	1976	UCLA Colony	D12266B
163	764	1.420646325	Cer(38:4)	BXD31/TyJ	M	83	UCLA Colony	D12266B
163	765	1.666264232	Cer(38:4)	BXD31/TyJ	M	83	UCLA Colony	D12266B
163	768	3.479136329	Cer(38:4)	C57L/J	M	668	UCLA Colony	D12266B
163	773	1.689015334	Cer(38:4)	SEA/GnJ	M	644	UCLA Colony	D12266B
163	774	2.049396501	Cer(38:4)	SEA/GnJ	M	644	UCLA Colony	D12266B
163	786	1.348021645	Cer(38:4)	AXB19a/PgnJ	M	1686	UCLA Colony	D12266B
163	787	1.999704327	Cer(38:4)	AXB19a/PgnJ	M	1686	UCLA Colony	D12266B
163	799	3.734180706	Cer(38:4)	BXD38/TyJ	M	3227	UCLA Colony	D12266B
163	800	1.585457152	Cer(38:4)	BXD38/TyJ	M	3227	UCLA Colony	D12266B
163	808	1.631644722	Cer(38:4)	BTBR T<+> tf/J	M	2282	UCLA Colony	D12266B
163	811	3.130834896	Cer(38:4)	BTBR T<+> tf/J	M	2282	UCLA Colony	D12266B
163	831	2.613293252	Cer(38:4)	BXD56/RwwJ	M	7104	UCLA Colony	D12266B
163	846	2.173692456	Cer(38:4)	BXD38/TyJ	M	3227	UCLA Colony	D12266B
163	849	1.713836203	Cer(38:4)	C57BL/6J	M	664	UCLA Colony	D12266B
163	850	2.636852258	Cer(38:4)	C57BL/6J	M	664	UCLA Colony	D12266B
163	851	1.68073725	Cer(38:4)	C57BL/6J	M	664	UCLA Colony	D12266B
163	868	2.472735678	Cer(38:4)	BXD43/RwwJ	M	7093	UCLA Colony	D12266B
163	869	1.788696715	Cer(38:4)	BXD56/RwwJ	M	7104	UCLA Colony	D12266B
163	872	4.862448038	Cer(38:4)	BXD60/RwwJ	M	7105	UCLA Colony	D12266B
163	877	2.446145395	Cer(38:4)	BXD51/RwwJ	M	7100	UCLA Colony	D12266B
163	879	1.738713906	Cer(38:4)	BXD51/RwwJ	M	7100	UCLA Colony	D12266B
163	880	3.71022943	Cer(38:4)	BXD51/RwwJ	M	7100	UCLA Colony	D12266B
163	883	2.686010221	Cer(38:4)	BXD49/RwwJ	M	7098	UCLA Colony	D12266B
163	884	1.286161985	Cer(38:4)	BXD49/RwwJ	M	7098	UCLA Colony	D12266B
163	890	1.653314883	Cer(38:4)	BXD71/RwwJ	M	7116	UCLA Colony	D12266B
163	897	1.697776027	Cer(38:4)	BXD66/RwwJ	M	7111	UCLA Colony	D12266B
163	898	1.566668117	Cer(38:4)	BXD66/RwwJ	M	7111	UCLA Colony	D12266B
163	914	2.447073218	Cer(38:4)	129X1/SvJ	M	691	UCLA Colony	D12266B
163	915	1.119596778	Cer(38:4)	129X1/SvJ	M	691	UCLA Colony	D12266B
163	944	1.177904014	Cer(38:4)	BXD66/RwwJ	M	7111	UCLA Colony	D12266B
163	958	2.065640313	Cer(38:4)	BXD49/RwwJ	M	7098	UCLA Colony	D12266B
163	977	0.603334975	Cer(38:4)	BXD68/RwwJ	M	7113	UCLA Colony	D12266B
163	1004	2.593807327	Cer(38:4)	BXD61/RwwJ	M	7106	UCLA Colony	D12266B
163	1006	3.046883475	Cer(38:4)	BXD86/RwwJ	M	7129	UCLA Colony	D12266B
163	1014	1.804583001	Cer(38:4)	BXD75/RwwJ	M	7119	UCLA Colony	D12266B
163	1016	1.575494123	Cer(38:4)	BXD68/RwwJ	M	7113	UCLA Colony	D12266B
163	1017	0.884084821	Cer(38:4)	BXD68/RwwJ	M	7113	UCLA Colony	D12266B
163	1025	3.092187289	Cer(38:4)	BXD44/RwwJ	M	7094	UCLA Colony	D12266B
163	1026	5.176459109	Cer(38:4)	BXD44/RwwJ	M	7094	UCLA Colony	D12266B
163	1027	1.580968793	Cer(38:4)	BXD44/RwwJ	M	7094	UCLA Colony	D12266B
163	1032	1.828134656	Cer(38:4)	BXD73/RwwJ	M	7117	UCLA Colony	D12266B
163	1042	2.590082297	Cer(38:4)	BXD79/RwwJ	M	7123	UCLA Colony	D12266B
163	1049	3.091289333	Cer(38:4)	BXD62/RwwJ	M	7107	UCLA Colony	D12266B
163	1058	5.005716954	Cer(38:4)	BXD50/RwwJ	M	7099	UCLA Colony	D12266B
163	1059	3.818474048	Cer(38:4)	BXH8/TyJ	M	76	UCLA Colony	D12266B
163	1060	1.511206182	Cer(38:4)	BXH8/TyJ	M	76	UCLA Colony	D12266B
163	1066	1.612429141	Cer(38:4)	BXD71/RwwJ	M	7116	UCLA Colony	D12266B
163	1083	1.068248356	Cer(38:4)	BXD75/RwwJ	M	7119	UCLA Colony	D12266B
163	1085	3.95240976	Cer(38:4)	BXD55/RwwJ	M	7103	UCLA Colony	D12266B
163	1097	2.844747388	Cer(38:4)	BXD87/RwwJ	M	7130	UCLA Colony	D12266B
163	1107	9.129691595	Cer(38:4)	BXD60/RwwJ	M	7105	UCLA Colony	D12266B
163	1112	4.400446065	Cer(38:4)	BXD64/RwwJ	M	7109	UCLA Colony	D12266B
163	1120	3.858686332	Cer(38:4)	BXD74/RwwJ	M	7118	UCLA Colony	D12266B
163	1121	4.236796938	Cer(38:4)	BXD74/RwwJ	M	7118	UCLA Colony	D12266B
163	1137	5.178081925	Cer(38:4)	BXD43/RwwJ	M	7093	UCLA Colony	D12266B
163	1143	2.266404116	Cer(38:4)	BXD61/RwwJ	M	7106	UCLA Colony	D12266B
163	1146	1.177112054	Cer(38:4)	BXD61/RwwJ	M	7106	UCLA Colony	D12266B
163	1148	4.261373953	Cer(38:4)	BXD45/RwwJ	M	7096	UCLA Colony	D12266B
163	1161	1.110877186	Cer(38:4)	BXD50/RwwJ	M	7099	UCLA Colony	D12266B
163	1169	4.272333899	Cer(38:4)	BXD84/RwwJ	M	7127	UCLA Colony	D12266B
163	1183	2.549396478	Cer(38:4)	CXB6/ByJ	M	356	UCLA Colony	D12266B
163	1185	9.950212005	Cer(38:4)	CXB6/ByJ	M	356	UCLA Colony	D12266B
163	1188	0.59398409	Cer(38:4)	BXD64/RwwJ	M	7109	UCLA Colony	D12266B
163	1198	2.711644552	Cer(38:4)	BXD85/RwwJ	M	7128	UCLA Colony	D12266B
163	1237	1.029323553	Cer(38:4)	BXD85/RwwJ	M	7128	UCLA Colony	D12266B
163	1320	1.557067118	Cer(38:4)	BXD86/RwwJ	M	7129	UCLA Colony	D12266B
163	1321	1.790315508	Cer(38:4)	BXD86/RwwJ	M	7129	UCLA Colony	D12266B
163	1341	1.039995246	Cer(38:4)	CE/J	M	657	UCLA Colony	D12266B
163	1343	0.789524998	Cer(38:4)	CE/J	M	657	UCLA Colony	D12266B
163	1425	2.983070503	Cer(38:4)	BXA8/PgnJ	M	1697	UCLA Colony	D12266B
163	1462	1.177646224	Cer(38:4)	AXB13/PgnJ	M	1826	UCLA Colony	D12266B
163	1473	2.689366885	Cer(38:4)	NZB/BlNJ	M	684	UCLA Colony	D12266B
164	41	6.279941278	Cer(38:5)	SJL/J	M	686	UCLA Colony	D12266B
164	43	4.332186522	Cer(38:5)	SJL/J	M	686	UCLA Colony	D12266B
164	57	8.178512577	Cer(38:5)	FVB/NJ	M	1800	UCLA Colony	D12266B
164	58	1.472687136	Cer(38:5)	FVB/NJ	M	1800	UCLA Colony	D12266B
164	64	10.04521213	Cer(38:5)	C3H/HeJ	M	659	UCLA Colony	D12266B
164	65	2.331148772	Cer(38:5)	C3H/HeJ	M	659	UCLA Colony	D12266B
164	70	2.035607326	Cer(38:5)	NON/ShiLtJ	M	2423	UCLA Colony	D12266B
164	71	2.061479593	Cer(38:5)	NON/ShiLtJ	M	2423	UCLA Colony	D12266B
164	72	1.951139394	Cer(38:5)	NON/ShiLtJ	M	2423	UCLA Colony	D12266B
164	83	1.458212498	Cer(38:5)	C57BLKS/J	M	662	UCLA Colony	D12266B
164	84	1.304381795	Cer(38:5)	C57BLKS/J	M	662	UCLA Colony	D12266B
164	85	2.02859266	Cer(38:5)	C57BLKS/J	M	662	UCLA Colony	D12266B
164	100	1.698091689	Cer(38:5)	BTBR T<+> tf/J	M	2282	UCLA Colony	D12266B
164	109	1.139067436	Cer(38:5)	KK/HlJ	M	2106	UCLA Colony	D12266B
164	110	1.958940128	Cer(38:5)	KK/HlJ	M	2106	UCLA Colony	D12266B
164	111	1.899102031	Cer(38:5)	KK/HlJ	M	2106	UCLA Colony	D12266B
164	122	1.899102031	Cer(38:5)	BXD40/TyJ	M	3229	UCLA Colony	D12266B
164	130	0.841461711	Cer(38:5)	C58/J	M	669	UCLA Colony	D12266B
164	131	1.279306203	Cer(38:5)	C58/J	M	669	UCLA Colony	D12266B
164	133	0.749636513	Cer(38:5)	BXD6/TyJ	M	7	UCLA Colony	D12266B
164	135	1.678162009	Cer(38:5)	BXD6/TyJ	M	7	UCLA Colony	D12266B
164	142	3.264665593	Cer(38:5)	PL/J	M	680	UCLA Colony	D12266B
164	144	0.951979781	Cer(38:5)	BXD34/TyJ	M	3223	UCLA Colony	D12266B
164	146	0.868516579	Cer(38:5)	BXD34/TyJ	M	3223	UCLA Colony	D12266B
164	149	1.359331592	Cer(38:5)	BXA2/PgnJ	M	1693	UCLA Colony	D12266B
164	170	1.020965515	Cer(38:5)	SWR/J	M	689	UCLA Colony	D12266B
164	244	9.742124878	Cer(38:5)	BXD13/TyJ	M	40	UCLA Colony	D12266B
164	249	0.17149479	Cer(38:5)	AXB10/PgnJ	M	1681	UCLA Colony	D12266B
164	253	0.194584354	Cer(38:5)	MA/MyJ	M	677	UCLA Colony	D12266B
164	254	0.136674198	Cer(38:5)	MA/MyJ	M	677	UCLA Colony	D12266B
164	256	0.195931157	Cer(38:5)	MA/MyJ	M	677	UCLA Colony	D12266B
164	272	0.127185776	Cer(38:5)	CXB6/ByJ	M	356	UCLA Colony	D12266B
164	280	0.231682377	Cer(38:5)	BXD15/TyJ	M	95	UCLA Colony	D12266B
164	289	0.192286915	Cer(38:5)	CXB4/ByJ	M	354	UCLA Colony	D12266B
164	294	0.206743907	Cer(38:5)	BXD21/TyJ	M	77	UCLA Colony	D12266B
164	296	0.262069949	Cer(38:5)	BXD21/TyJ	M	77	UCLA Colony	D12266B
164	297	0.764680049	Cer(38:5)	BXD9/TyJ	M	105	UCLA Colony	D12266B
164	298	0.263860574	Cer(38:5)	BXD9/TyJ	M	105	UCLA Colony	D12266B
164	300	0.576510164	Cer(38:5)	BXD9/TyJ	M	105	UCLA Colony	D12266B
164	311	0.289239119	Cer(38:5)	BXA7/PgnJ	M	1696	UCLA Colony	D12266B
164	321	0.28752108	Cer(38:5)	BXH6/TyJ	M	38	UCLA Colony	D12266B
164	340	0.347773425	Cer(38:5)	BXA16/PgnJ	M	1703	UCLA Colony	D12266B
164	357	0.692767363	Cer(38:5)	BXA1/PgnJ	M	1692	UCLA Colony	D12266B
164	359	1.023532741	Cer(38:5)	BXA1/PgnJ	M	1692	UCLA Colony	D12266B
164	368	0.603097514	Cer(38:5)	BXD19/TyJ	M	10	UCLA Colony	D12266B
164	369	1.264728577	Cer(38:5)	BXD19/TyJ	M	10	UCLA Colony	D12266B
164	377	0.414176345	Cer(38:5)	BXD24/TyJ-Cep290<rd16>/J	M	31	UCLA Colony	D12266B
164	378	0.422425478	Cer(38:5)	BXD24/TyJ-Cep290<rd16>/J	M	31	UCLA Colony	D12266B
164	400	1.111939115	Cer(38:5)	BUB/BnJ	M	653	UCLA Colony	D12266B
164	401	0.933248505	Cer(38:5)	BUB/BnJ	M	653	UCLA Colony	D12266B
164	422	0.344425331	Cer(38:5)	CXB3/ByJ	M	353	UCLA Colony	D12266B
164	425	2.025887643	Cer(38:5)	CXB3/ByJ	M	353	UCLA Colony	D12266B
164	435	0.429015093	Cer(38:5)	BXH9/TyJ	M	8	UCLA Colony	D12266B
164	436	0.446615264	Cer(38:5)	BXH9/TyJ	M	8	UCLA Colony	D12266B
164	438	0.302873662	Cer(38:5)	BXA4/PgnJ	M	1694	UCLA Colony	D12266B
164	439	0.54136781	Cer(38:5)	BXA4/PgnJ	M	1694	UCLA Colony	D12266B
164	452	0.553727806	Cer(38:5)	CXB12/HiAJ	M	1633	UCLA Colony	D12266B
164	453	2.809974739	Cer(38:5)	CXB12/HiAJ	M	1633	UCLA Colony	D12266B
164	455	0.801097178	Cer(38:5)	CXB12/HiAJ	M	1633	UCLA Colony	D12266B
164	458	0.996752067	Cer(38:5)	BXH22/KccJ	M	3786	UCLA Colony	D12266B
164	463	2.581450382	Cer(38:5)	RIIIS/J	M	683	UCLA Colony	D12266B
164	464	4.436074675	Cer(38:5)	RIIIS/J	M	683	UCLA Colony	D12266B
164	477	1.211485151	Cer(38:5)	BXA2/PgnJ	M	1693	UCLA Colony	D12266B
164	542	3.60485905	Cer(38:5)	AXB6/PgnJ	M	1678	UCLA Colony	D12266B
164	556	0.625132547	Cer(38:5)	BXD32/TyJ	M	78	UCLA Colony	D12266B
164	572	2.152864613	Cer(38:5)	AXB15/PgnJ	M	1685	UCLA Colony	D12266B
164	586	1.80950325	Cer(38:5)	PL/J	M	680	UCLA Colony	D12266B
164	591	1.123552607	Cer(38:5)	BALB/cJ	M	651	JAX Purchased	D12266B
164	594	9.28026754	Cer(38:5)	BALB/cJ	M	651	JAX Purchased	D12489B
164	598	0.433665395	Cer(38:5)	DBA/2J	M	671	JAX Purchased	D12266B
164	599	0.613928503	Cer(38:5)	DBA/2J	M	671	JAX Purchased	D12266B
164	615	0.683915091	Cer(38:5)	RIIIS/J	M	683	UCLA Colony	D12266B
164	691	7.083391314	Cer(38:5)	CBA/J	M	656	UCLA Colony	D12266B
164	705	6.949237278	Cer(38:5)	BXD24/TyJ-Cep290<rd16>/J	M	31	UCLA Colony	D12266B
164	738	7.171203678	Cer(38:5)	BXH6/TyJ	M	38	UCLA Colony	D12266B
164	745	6.943933824	Cer(38:5)	BXD14/TyJ	M	329	UCLA Colony	D12266B
164	754	7.290063134	Cer(38:5)	BXH9/TyJ	M	8	UCLA Colony	D12266B
164	762	8.541783991	Cer(38:5)	NOD/ShiLtJ	M	1976	UCLA Colony	D12266B
164	763	7.849317643	Cer(38:5)	NOD/ShiLtJ	M	1976	UCLA Colony	D12266B
164	764	7.606742589	Cer(38:5)	BXD31/TyJ	M	83	UCLA Colony	D12266B
164	765	6.611235118	Cer(38:5)	BXD31/TyJ	M	83	UCLA Colony	D12266B
164	768	8.204530447	Cer(38:5)	C57L/J	M	668	UCLA Colony	D12266B
164	769	2.122325348	Cer(38:5)	C57L/J	M	668	UCLA Colony	D12266B
164	773	8.874923809	Cer(38:5)	SEA/GnJ	M	644	UCLA Colony	D12266B
164	774	8.08006309	Cer(38:5)	SEA/GnJ	M	644	UCLA Colony	D12266B
164	786	7.077958262	Cer(38:5)	AXB19a/PgnJ	M	1686	UCLA Colony	D12266B
164	787	7.050420704	Cer(38:5)	AXB19a/PgnJ	M	1686	UCLA Colony	D12266B
164	799	7.861546978	Cer(38:5)	BXD38/TyJ	M	3227	UCLA Colony	D12266B
164	800	7.946495109	Cer(38:5)	BXD38/TyJ	M	3227	UCLA Colony	D12266B
164	808	9.470791142	Cer(38:5)	BTBR T<+> tf/J	M	2282	UCLA Colony	D12266B
164	811	8.564756737	Cer(38:5)	BTBR T<+> tf/J	M	2282	UCLA Colony	D12266B
164	831	12.56598941	Cer(38:5)	BXD56/RwwJ	M	7104	UCLA Colony	D12266B
164	846	9.712036316	Cer(38:5)	BXD38/TyJ	M	3227	UCLA Colony	D12266B
164	849	1.73481339	Cer(38:5)	C57BL/6J	M	664	UCLA Colony	D12266B
164	854	9.685244693	Cer(38:5)	BXD56/RwwJ	M	7104	UCLA Colony	D12266B
164	867	10.14168531	Cer(38:5)	BXD43/RwwJ	M	7093	UCLA Colony	D12266B
164	868	9.432936004	Cer(38:5)	BXD43/RwwJ	M	7093	UCLA Colony	D12266B
164	869	9.589319159	Cer(38:5)	BXD56/RwwJ	M	7104	UCLA Colony	D12266B
164	872	3.581768252	Cer(38:5)	BXD60/RwwJ	M	7105	UCLA Colony	D12266B
164	877	10.4965391	Cer(38:5)	BXD51/RwwJ	M	7100	UCLA Colony	D12266B
164	879	10.39866886	Cer(38:5)	BXD51/RwwJ	M	7100	UCLA Colony	D12266B
164	880	10.07729046	Cer(38:5)	BXD51/RwwJ	M	7100	UCLA Colony	D12266B
164	883	9.398303312	Cer(38:5)	BXD49/RwwJ	M	7098	UCLA Colony	D12266B
164	884	7.166029636	Cer(38:5)	BXD49/RwwJ	M	7098	UCLA Colony	D12266B
164	890	3.871904274	Cer(38:5)	BXD71/RwwJ	M	7116	UCLA Colony	D12266B
164	891	4.301506594	Cer(38:5)	BXD71/RwwJ	M	7116	UCLA Colony	D12266B
164	897	4.360819875	Cer(38:5)	BXD66/RwwJ	M	7111	UCLA Colony	D12266B
164	898	5.212618781	Cer(38:5)	BXD66/RwwJ	M	7111	UCLA Colony	D12266B
164	914	3.090214256	Cer(38:5)	129X1/SvJ	M	691	UCLA Colony	D12266B
164	915	3.586055931	Cer(38:5)	129X1/SvJ	M	691	UCLA Colony	D12266B
164	927	7.401949545	Cer(38:5)	BXD79/RwwJ	M	7123	UCLA Colony	D12266B
164	944	5.123806271	Cer(38:5)	BXD66/RwwJ	M	7111	UCLA Colony	D12266B
164	958	4.259492784	Cer(38:5)	BXD49/RwwJ	M	7098	UCLA Colony	D12266B
164	969	5.226898696	Cer(38:5)	BXD55/RwwJ	M	7103	UCLA Colony	D12266B
164	977	4.028314749	Cer(38:5)	BXD68/RwwJ	M	7113	UCLA Colony	D12266B
164	1004	5.226876994	Cer(38:5)	BXD61/RwwJ	M	7106	UCLA Colony	D12266B
164	1014	4.468289993	Cer(38:5)	BXD75/RwwJ	M	7119	UCLA Colony	D12266B
164	1016	4.306141791	Cer(38:5)	BXD68/RwwJ	M	7113	UCLA Colony	D12266B
164	1017	4.507140558	Cer(38:5)	BXD68/RwwJ	M	7113	UCLA Colony	D12266B
164	1025	4.887304128	Cer(38:5)	BXD44/RwwJ	M	7094	UCLA Colony	D12266B
164	1026	7.776975707	Cer(38:5)	BXD44/RwwJ	M	7094	UCLA Colony	D12266B
164	1027	4.34909795	Cer(38:5)	BXD44/RwwJ	M	7094	UCLA Colony	D12266B
164	1032	13.505897	Cer(38:5)	BXD73/RwwJ	M	7117	UCLA Colony	D12266B
164	1042	9.522297531	Cer(38:5)	BXD79/RwwJ	M	7123	UCLA Colony	D12266B
164	1049	10.07162008	Cer(38:5)	BXD62/RwwJ	M	7107	UCLA Colony	D12266B
164	1058	10.60681085	Cer(38:5)	BXD50/RwwJ	M	7099	UCLA Colony	D12266B
164	1060	5.114339915	Cer(38:5)	BXH8/TyJ	M	76	UCLA Colony	D12266B
164	1061	8.188246956	Cer(38:5)	BXH8/TyJ	M	76	UCLA Colony	D12266B
164	1066	2.319492323	Cer(38:5)	BXD71/RwwJ	M	7116	UCLA Colony	D12266B
164	1071	11.19701466	Cer(38:5)	BXD74/RwwJ	M	7118	UCLA Colony	D12266B
164	1076	0.920887333	Cer(38:5)	BXD84/RwwJ	M	7127	UCLA Colony	D12266B
164	1080	3.705983035	Cer(38:5)	BXD75/RwwJ	M	7119	UCLA Colony	D12266B
164	1083	10.00600738	Cer(38:5)	BXD75/RwwJ	M	7119	UCLA Colony	D12266B
164	1084	9.137055838	Cer(38:5)	BXD55/RwwJ	M	7103	UCLA Colony	D12266B
164	1085	8.988185883	Cer(38:5)	BXD55/RwwJ	M	7103	UCLA Colony	D12266B
164	1097	7.469916518	Cer(38:5)	BXD87/RwwJ	M	7130	UCLA Colony	D12266B
164	1106	12.7650112	Cer(38:5)	BXD60/RwwJ	M	7105	UCLA Colony	D12266B
164	1107	10.37483036	Cer(38:5)	BXD60/RwwJ	M	7105	UCLA Colony	D12266B
164	1112	7.756880828	Cer(38:5)	BXD64/RwwJ	M	7109	UCLA Colony	D12266B
164	1120	7.958693682	Cer(38:5)	BXD74/RwwJ	M	7118	UCLA Colony	D12266B
164	1121	8.415008374	Cer(38:5)	BXD74/RwwJ	M	7118	UCLA Colony	D12266B
164	1127	5.92021969	Cer(38:5)	BXD48/RwwJ	M	7097	UCLA Colony	D12266B
164	1137	6.229046555	Cer(38:5)	BXD43/RwwJ	M	7093	UCLA Colony	D12266B
164	1143	2.014355587	Cer(38:5)	BXD61/RwwJ	M	7106	UCLA Colony	D12266B
164	1146	8.867577475	Cer(38:5)	BXD61/RwwJ	M	7106	UCLA Colony	D12266B
164	1148	7.920582885	Cer(38:5)	BXD45/RwwJ	M	7096	UCLA Colony	D12266B
164	1149	0.982740413	Cer(38:5)	BXD45/RwwJ	M	7096	UCLA Colony	D12266B
164	1161	8.798930312	Cer(38:5)	BXD50/RwwJ	M	7099	UCLA Colony	D12266B
164	1168	1.422841837	Cer(38:5)	BXD84/RwwJ	M	7127	UCLA Colony	D12266B
164	1169	7.491776222	Cer(38:5)	BXD84/RwwJ	M	7127	UCLA Colony	D12266B
164	1183	6.148281466	Cer(38:5)	CXB6/ByJ	M	356	UCLA Colony	D12266B
164	1187	1.335776072	Cer(38:5)	BXD64/RwwJ	M	7109	UCLA Colony	D12266B
164	1188	0.936088851	Cer(38:5)	BXD64/RwwJ	M	7109	UCLA Colony	D12266B
164	1198	2.612814682	Cer(38:5)	BXD85/RwwJ	M	7128	UCLA Colony	D12266B
164	1234	10.38588396	Cer(38:5)	BXD79/RwwJ	M	7123	UCLA Colony	D12266B
164	1237	6.569778402	Cer(38:5)	BXD85/RwwJ	M	7128	UCLA Colony	D12266B
164	1264	6.168601216	Cer(38:5)	BXD73/RwwJ	M	7117	UCLA Colony	D12266B
164	1301	0.874819714	Cer(38:5)	129X1/SvJ	M	691	UCLA Colony	D12266B
164	1320	1.234385446	Cer(38:5)	BXD86/RwwJ	M	7129	UCLA Colony	D12266B
164	1321	1.236027094	Cer(38:5)	BXD86/RwwJ	M	7129	UCLA Colony	D12266B
164	1341	10.39995246	Cer(38:5)	CE/J	M	657	UCLA Colony	D12266B
164	1343	0.767529434	Cer(38:5)	CE/J	M	657	UCLA Colony	D12266B
164	1354	1.160557455	Cer(38:5)	SM/J	M	687	UCLA Colony	D12266B
164	1398	2.610170556	Cer(38:5)	AKR/J	M	648	UCLA Colony	D12266B
164	1431	0.957809083	Cer(38:5)	A/J	M	646	UCLA Colony	D12266B
164	1443	1.102633414	Cer(38:5)	I/LnJ	M	674	UCLA Colony	D12266B
164	1473	1.158766928	Cer(38:5)	NZB/BlNJ	M	684	UCLA Colony	D12266B
165	41	33.24653916	Cer(38:6)	SJL/J	M	686	UCLA Colony	D12266B
165	43	25.27199626	Cer(38:6)	SJL/J	M	686	UCLA Colony	D12266B
165	45	6.690571859	Cer(38:6)	AKR/J	M	648	UCLA Colony	D12266B
165	57	5.570585273	Cer(38:6)	FVB/NJ	M	1800	UCLA Colony	D12266B
165	64	9.108672665	Cer(38:6)	C3H/HeJ	M	659	UCLA Colony	D12266B
165	70	19.13668758	Cer(38:6)	NON/ShiLtJ	M	2423	UCLA Colony	D12266B
165	71	22.45858561	Cer(38:6)	NON/ShiLtJ	M	2423	UCLA Colony	D12266B
165	72	19.93877965	Cer(38:6)	NON/ShiLtJ	M	2423	UCLA Colony	D12266B
165	83	11.59595629	Cer(38:6)	C57BLKS/J	M	662	UCLA Colony	D12266B
165	84	23.58253546	Cer(38:6)	C57BLKS/J	M	662	UCLA Colony	D12266B
165	85	21.30738915	Cer(38:6)	C57BLKS/J	M	662	UCLA Colony	D12266B
165	100	14.39519916	Cer(38:6)	BTBR T<+> tf/J	M	2282	UCLA Colony	D12266B
165	109	13.44540578	Cer(38:6)	KK/HlJ	M	2106	UCLA Colony	D12266B
165	110	13.52345287	Cer(38:6)	KK/HlJ	M	2106	UCLA Colony	D12266B
165	111	25.8635959	Cer(38:6)	KK/HlJ	M	2106	UCLA Colony	D12266B
165	122	25.8635959	Cer(38:6)	BXD40/TyJ	M	3229	UCLA Colony	D12266B
165	130	23.1595467	Cer(38:6)	C58/J	M	669	UCLA Colony	D12266B
165	131	25.99396443	Cer(38:6)	C58/J	M	669	UCLA Colony	D12266B
165	133	20.13697837	Cer(38:6)	BXD6/TyJ	M	7	UCLA Colony	D12266B
165	135	18.27229232	Cer(38:6)	BXD6/TyJ	M	7	UCLA Colony	D12266B
165	142	15.57041832	Cer(38:6)	PL/J	M	680	UCLA Colony	D12266B
165	144	15.459544	Cer(38:6)	BXD34/TyJ	M	3223	UCLA Colony	D12266B
165	146	16.21923155	Cer(38:6)	BXD34/TyJ	M	3223	UCLA Colony	D12266B
165	149	3.728536981	Cer(38:6)	BXA2/PgnJ	M	1693	UCLA Colony	D12266B
165	171	16.34654233	Cer(38:6)	SWR/J	M	689	UCLA Colony	D12266B
165	172	12.74621442	Cer(38:6)	SWR/J	M	689	UCLA Colony	D12266B
165	188	14.69076412	Cer(38:6)	CXB11/HiAJ	M	1632	UCLA Colony	D12266B
165	189	13.73819436	Cer(38:6)	CXB11/HiAJ	M	1632	UCLA Colony	D12266B
165	200	10.80119816	Cer(38:6)	BXA14/PgnJ	M	1702	UCLA Colony	D12266B
165	201	12.30547462	Cer(38:6)	BXA14/PgnJ	M	1702	UCLA Colony	D12266B
165	209	14.83495173	Cer(38:6)	BXA24/PgnJ	M	1710	UCLA Colony	D12266B
165	210	16.02874953	Cer(38:6)	BXA24/PgnJ	M	1710	UCLA Colony	D12266B
165	223	19.34358757	Cer(38:6)	CXB13/HiAJ	M	1634	UCLA Colony	D12266B
165	244	4.242265988	Cer(38:6)	BXD13/TyJ	M	40	UCLA Colony	D12266B
165	256	1.310273727	Cer(38:6)	MA/MyJ	M	677	UCLA Colony	D12266B
165	300	0.35204924	Cer(38:6)	BXD9/TyJ	M	105	UCLA Colony	D12266B
165	306	0.764061513	Cer(38:6)	BXA4/PgnJ	M	1694	UCLA Colony	D12266B
165	400	6.253191013	Cer(38:6)	BUB/BnJ	M	653	UCLA Colony	D12266B
165	401	6.379641176	Cer(38:6)	BUB/BnJ	M	653	UCLA Colony	D12266B
165	453	12.58161745	Cer(38:6)	CXB12/HiAJ	M	1633	UCLA Colony	D12266B
165	542	10.11055126	Cer(38:6)	AXB6/PgnJ	M	1678	UCLA Colony	D12266B
165	591	6.127015538	Cer(38:6)	BALB/cJ	M	651	JAX Purchased	D12266B
165	594	4.755944097	Cer(38:6)	BALB/cJ	M	651	JAX Purchased	D12489B
165	691	5.138121812	Cer(38:6)	CBA/J	M	656	UCLA Colony	D12266B
165	705	6.946849498	Cer(38:6)	BXD24/TyJ-Cep290<rd16>/J	M	31	UCLA Colony	D12266B
165	738	4.35311758	Cer(38:6)	BXH6/TyJ	M	38	UCLA Colony	D12266B
165	745	4.568014706	Cer(38:6)	BXD14/TyJ	M	329	UCLA Colony	D12266B
165	754	6.571167382	Cer(38:6)	BXH9/TyJ	M	8	UCLA Colony	D12266B
165	762	6.6463638	Cer(38:6)	NOD/ShiLtJ	M	1976	UCLA Colony	D12266B
165	763	5.99520121	Cer(38:6)	NOD/ShiLtJ	M	1976	UCLA Colony	D12266B
165	764	4.041972645	Cer(38:6)	BXD31/TyJ	M	83	UCLA Colony	D12266B
165	765	3.674628731	Cer(38:6)	BXD31/TyJ	M	83	UCLA Colony	D12266B
165	768	9.989124275	Cer(38:6)	C57L/J	M	668	UCLA Colony	D12266B
165	773	4.217916323	Cer(38:6)	SEA/GnJ	M	644	UCLA Colony	D12266B
165	774	4.176416162	Cer(38:6)	SEA/GnJ	M	644	UCLA Colony	D12266B
165	786	3.812299811	Cer(38:6)	AXB19a/PgnJ	M	1686	UCLA Colony	D12266B
165	787	3.486198293	Cer(38:6)	AXB19a/PgnJ	M	1686	UCLA Colony	D12266B
165	799	7.508762131	Cer(38:6)	BXD38/TyJ	M	3227	UCLA Colony	D12266B
165	800	5.830722777	Cer(38:6)	BXD38/TyJ	M	3227	UCLA Colony	D12266B
165	808	6.417802573	Cer(38:6)	BTBR T<+> tf/J	M	2282	UCLA Colony	D12266B
165	811	5.889994732	Cer(38:6)	BTBR T<+> tf/J	M	2282	UCLA Colony	D12266B
165	831	7.33108473	Cer(38:6)	BXD56/RwwJ	M	7104	UCLA Colony	D12266B
165	846	5.580402517	Cer(38:6)	BXD38/TyJ	M	3227	UCLA Colony	D12266B
165	854	8.475887319	Cer(38:6)	BXD56/RwwJ	M	7104	UCLA Colony	D12266B
165	867	6.438630051	Cer(38:6)	BXD43/RwwJ	M	7093	UCLA Colony	D12266B
165	868	3.847590064	Cer(38:6)	BXD43/RwwJ	M	7093	UCLA Colony	D12266B
165	869	6.530528729	Cer(38:6)	BXD56/RwwJ	M	7104	UCLA Colony	D12266B
165	877	4.503790515	Cer(38:6)	BXD51/RwwJ	M	7100	UCLA Colony	D12266B
165	879	3.035396148	Cer(38:6)	BXD51/RwwJ	M	7100	UCLA Colony	D12266B
165	880	4.293296257	Cer(38:6)	BXD51/RwwJ	M	7100	UCLA Colony	D12266B
165	883	6.981440605	Cer(38:6)	BXD49/RwwJ	M	7098	UCLA Colony	D12266B
165	884	3.279193306	Cer(38:6)	BXD49/RwwJ	M	7098	UCLA Colony	D12266B
165	890	4.284328556	Cer(38:6)	BXD71/RwwJ	M	7116	UCLA Colony	D12266B
165	891	5.613295411	Cer(38:6)	BXD71/RwwJ	M	7116	UCLA Colony	D12266B
165	897	5.892773692	Cer(38:6)	BXD66/RwwJ	M	7111	UCLA Colony	D12266B
165	898	6.855633727	Cer(38:6)	BXD66/RwwJ	M	7111	UCLA Colony	D12266B
165	927	7.287087102	Cer(38:6)	BXD79/RwwJ	M	7123	UCLA Colony	D12266B
165	944	5.755424917	Cer(38:6)	BXD66/RwwJ	M	7111	UCLA Colony	D12266B
165	958	4.088543241	Cer(38:6)	BXD49/RwwJ	M	7098	UCLA Colony	D12266B
165	969	6.847368813	Cer(38:6)	BXD55/RwwJ	M	7103	UCLA Colony	D12266B
165	977	6.743007572	Cer(38:6)	BXD68/RwwJ	M	7113	UCLA Colony	D12266B
165	1004	4.025324729	Cer(38:6)	BXD61/RwwJ	M	7106	UCLA Colony	D12266B
165	1014	5.353374864	Cer(38:6)	BXD75/RwwJ	M	7119	UCLA Colony	D12266B
165	1016	7.654458327	Cer(38:6)	BXD68/RwwJ	M	7113	UCLA Colony	D12266B
165	1017	8.883853929	Cer(38:6)	BXD68/RwwJ	M	7113	UCLA Colony	D12266B
165	1025	4.385077494	Cer(38:6)	BXD44/RwwJ	M	7094	UCLA Colony	D12266B
165	1027	4.47017174	Cer(38:6)	BXD44/RwwJ	M	7094	UCLA Colony	D12266B
165	1032	6.464738547	Cer(38:6)	BXD73/RwwJ	M	7117	UCLA Colony	D12266B
165	1042	10.06723521	Cer(38:6)	BXD79/RwwJ	M	7123	UCLA Colony	D12266B
165	1049	12.20678008	Cer(38:6)	BXD62/RwwJ	M	7107	UCLA Colony	D12266B
165	1058	13.49457862	Cer(38:6)	BXD50/RwwJ	M	7099	UCLA Colony	D12266B
165	1060	11.10689022	Cer(38:6)	BXH8/TyJ	M	76	UCLA Colony	D12266B
165	1061	14.71711101	Cer(38:6)	BXH8/TyJ	M	76	UCLA Colony	D12266B
165	1071	9.890579059	Cer(38:6)	BXD74/RwwJ	M	7118	UCLA Colony	D12266B
165	1083	5.346108513	Cer(38:6)	BXD75/RwwJ	M	7119	UCLA Colony	D12266B
165	1084	8.620545293	Cer(38:6)	BXD55/RwwJ	M	7103	UCLA Colony	D12266B
165	1085	11.809945	Cer(38:6)	BXD55/RwwJ	M	7103	UCLA Colony	D12266B
165	1097	5.271881146	Cer(38:6)	BXD87/RwwJ	M	7130	UCLA Colony	D12266B
165	1106	13.68608587	Cer(38:6)	BXD60/RwwJ	M	7105	UCLA Colony	D12266B
165	1107	16.3797408	Cer(38:6)	BXD60/RwwJ	M	7105	UCLA Colony	D12266B
165	1112	10.24991961	Cer(38:6)	BXD64/RwwJ	M	7109	UCLA Colony	D12266B
165	1120	7.842320602	Cer(38:6)	BXD74/RwwJ	M	7118	UCLA Colony	D12266B
165	1121	5.488396284	Cer(38:6)	BXD74/RwwJ	M	7118	UCLA Colony	D12266B
165	1127	7.12158613	Cer(38:6)	BXD48/RwwJ	M	7097	UCLA Colony	D12266B
165	1137	7.067997282	Cer(38:6)	BXD43/RwwJ	M	7093	UCLA Colony	D12266B
165	1146	9.53391927	Cer(38:6)	BXD61/RwwJ	M	7106	UCLA Colony	D12266B
165	1148	7.486126105	Cer(38:6)	BXD45/RwwJ	M	7096	UCLA Colony	D12266B
165	1161	5.935118288	Cer(38:6)	BXD50/RwwJ	M	7099	UCLA Colony	D12266B
165	1169	10.13578664	Cer(38:6)	BXD84/RwwJ	M	7127	UCLA Colony	D12266B
165	1183	6.21087077	Cer(38:6)	CXB6/ByJ	M	356	UCLA Colony	D12266B
165	1234	7.208611848	Cer(38:6)	BXD79/RwwJ	M	7123	UCLA Colony	D12266B
165	1237	12.88248299	Cer(38:6)	BXD85/RwwJ	M	7128	UCLA Colony	D12266B
165	1264	5.867307069	Cer(38:6)	BXD73/RwwJ	M	7117	UCLA Colony	D12266B
165	1341	7.673042474	Cer(38:6)	CE/J	M	657	UCLA Colony	D12266B
165	1425	6.923387556	Cer(38:6)	BXA8/PgnJ	M	1697	UCLA Colony	D12266B
165	1431	9.882066172	Cer(38:6)	A/J	M	646	UCLA Colony	D12266B
165	1449	5.676442763	Cer(38:6)	AXB12/PgnJ	M	1683	UCLA Colony	D12266B
165	1468	6.062782271	Cer(38:6)	SM/J	M	687	UCLA Colony	D12266B
165	1473	8.976725365	Cer(38:6)	NZB/BlNJ	M	684	UCLA Colony	D12266B
165	1475	6.504524261	Cer(38:6)	NZB/BlNJ	M	684	UCLA Colony	D12266B
166	41	4.130232668	Cer(38:7)	SJL/J	M	686	UCLA Colony	D12266B
166	43	2.488509659	Cer(38:7)	SJL/J	M	686	UCLA Colony	D12266B
166	45	2.018468526	Cer(38:7)	AKR/J	M	648	UCLA Colony	D12266B
166	57	1.208711899	Cer(38:7)	FVB/NJ	M	1800	UCLA Colony	D12266B
166	64	1.381671165	Cer(38:7)	C3H/HeJ	M	659	UCLA Colony	D12266B
166	70	2.673744252	Cer(38:7)	NON/ShiLtJ	M	2423	UCLA Colony	D12266B
166	71	2.765684528	Cer(38:7)	NON/ShiLtJ	M	2423	UCLA Colony	D12266B
166	72	2.744452043	Cer(38:7)	NON/ShiLtJ	M	2423	UCLA Colony	D12266B
166	83	2.060997264	Cer(38:7)	C57BLKS/J	M	662	UCLA Colony	D12266B
166	84	2.015610798	Cer(38:7)	C57BLKS/J	M	662	UCLA Colony	D12266B
166	85	2.110177365	Cer(38:7)	C57BLKS/J	M	662	UCLA Colony	D12266B
166	100	1.616425587	Cer(38:7)	BTBR T<+> tf/J	M	2282	UCLA Colony	D12266B
166	109	2.804438572	Cer(38:7)	KK/HlJ	M	2106	UCLA Colony	D12266B
166	110	3.588104913	Cer(38:7)	KK/HlJ	M	2106	UCLA Colony	D12266B
166	111	2.613463849	Cer(38:7)	KK/HlJ	M	2106	UCLA Colony	D12266B
166	122	2.613463849	Cer(38:7)	BXD40/TyJ	M	3229	UCLA Colony	D12266B
166	130	2.316004285	Cer(38:7)	C58/J	M	669	UCLA Colony	D12266B
166	131	2.064047347	Cer(38:7)	C58/J	M	669	UCLA Colony	D12266B
166	133	1.922700166	Cer(38:7)	BXD6/TyJ	M	7	UCLA Colony	D12266B
166	135	2.53393731	Cer(38:7)	BXD6/TyJ	M	7	UCLA Colony	D12266B
166	142	2.118109395	Cer(38:7)	PL/J	M	680	UCLA Colony	D12266B
166	144	2.627649866	Cer(38:7)	BXD34/TyJ	M	3223	UCLA Colony	D12266B
166	146	1.868959728	Cer(38:7)	BXD34/TyJ	M	3223	UCLA Colony	D12266B
166	149	1.877101686	Cer(38:7)	BXA2/PgnJ	M	1693	UCLA Colony	D12266B
166	171	3.594710578	Cer(38:7)	SWR/J	M	689	UCLA Colony	D12266B
166	172	1.829998827	Cer(38:7)	SWR/J	M	689	UCLA Colony	D12266B
166	188	3.72316699	Cer(38:7)	CXB11/HiAJ	M	1632	UCLA Colony	D12266B
166	189	3.067536884	Cer(38:7)	CXB11/HiAJ	M	1632	UCLA Colony	D12266B
166	209	4.157392492	Cer(38:7)	BXA24/PgnJ	M	1710	UCLA Colony	D12266B
166	225	0.703369913	Cer(38:7)	CXB13/HiAJ	M	1634	UCLA Colony	D12266B
166	244	1.407406821	Cer(38:7)	BXD13/TyJ	M	40	UCLA Colony	D12266B
166	256	0.608631803	Cer(38:7)	MA/MyJ	M	677	UCLA Colony	D12266B
166	275	0.226482217	Cer(38:7)	AXB19b/PgnJ	M	1688	UCLA Colony	D12266B
166	287	0.29975239	Cer(38:7)	CXB4/ByJ	M	354	UCLA Colony	D12266B
166	289	0.274221979	Cer(38:7)	CXB4/ByJ	M	354	UCLA Colony	D12266B
166	298	0.265246882	Cer(38:7)	BXD9/TyJ	M	105	UCLA Colony	D12266B
166	306	0.209020926	Cer(38:7)	BXA4/PgnJ	M	1694	UCLA Colony	D12266B
166	400	1.428704889	Cer(38:7)	BUB/BnJ	M	653	UCLA Colony	D12266B
166	401	1.138465454	Cer(38:7)	BUB/BnJ	M	653	UCLA Colony	D12266B
166	453	3.02540265	Cer(38:7)	CXB12/HiAJ	M	1633	UCLA Colony	D12266B
166	542	2.316969235	Cer(38:7)	AXB6/PgnJ	M	1678	UCLA Colony	D12266B
166	591	1.455822738	Cer(38:7)	BALB/cJ	M	651	JAX Purchased	D12266B
166	594	1.364355948	Cer(38:7)	BALB/cJ	M	651	JAX Purchased	D12489B
166	691	1.691914224	Cer(38:7)	CBA/J	M	656	UCLA Colony	D12266B
166	705	3.027705716	Cer(38:7)	BXD24/TyJ-Cep290<rd16>/J	M	31	UCLA Colony	D12266B
166	738	1.637125557	Cer(38:7)	BXH6/TyJ	M	38	UCLA Colony	D12266B
166	745	1.645220588	Cer(38:7)	BXD14/TyJ	M	329	UCLA Colony	D12266B
166	754	1.635121765	Cer(38:7)	BXH9/TyJ	M	8	UCLA Colony	D12266B
166	762	1.643183504	Cer(38:7)	NOD/ShiLtJ	M	1976	UCLA Colony	D12266B
166	763	1.606676168	Cer(38:7)	NOD/ShiLtJ	M	1976	UCLA Colony	D12266B
166	764	1.626727736	Cer(38:7)	BXD31/TyJ	M	83	UCLA Colony	D12266B
166	765	1.949381694	Cer(38:7)	BXD31/TyJ	M	83	UCLA Colony	D12266B
166	768	3.2569659	Cer(38:7)	C57L/J	M	668	UCLA Colony	D12266B
166	773	1.537809505	Cer(38:7)	SEA/GnJ	M	644	UCLA Colony	D12266B
166	774	1.403745922	Cer(38:7)	SEA/GnJ	M	644	UCLA Colony	D12266B
166	786	1.900744305	Cer(38:7)	AXB19a/PgnJ	M	1686	UCLA Colony	D12266B
166	787	1.821459575	Cer(38:7)	AXB19a/PgnJ	M	1686	UCLA Colony	D12266B
166	799	2.049615028	Cer(38:7)	BXD38/TyJ	M	3227	UCLA Colony	D12266B
166	800	1.477747601	Cer(38:7)	BXD38/TyJ	M	3227	UCLA Colony	D12266B
166	808	2.350293575	Cer(38:7)	BTBR T<+> tf/J	M	2282	UCLA Colony	D12266B
166	811	1.533768262	Cer(38:7)	BTBR T<+> tf/J	M	2282	UCLA Colony	D12266B
166	831	1.866043882	Cer(38:7)	BXD56/RwwJ	M	7104	UCLA Colony	D12266B
166	846	1.409933518	Cer(38:7)	BXD38/TyJ	M	3227	UCLA Colony	D12266B
166	854	1.71941077	Cer(38:7)	BXD56/RwwJ	M	7104	UCLA Colony	D12266B
166	867	1.85974127	Cer(38:7)	BXD43/RwwJ	M	7093	UCLA Colony	D12266B
166	868	1.542539902	Cer(38:7)	BXD43/RwwJ	M	7093	UCLA Colony	D12266B
166	869	1.547624445	Cer(38:7)	BXD56/RwwJ	M	7104	UCLA Colony	D12266B
166	877	1.873942501	Cer(38:7)	BXD51/RwwJ	M	7100	UCLA Colony	D12266B
166	879	1.385760866	Cer(38:7)	BXD51/RwwJ	M	7100	UCLA Colony	D12266B
166	880	1.648671719	Cer(38:7)	BXD51/RwwJ	M	7100	UCLA Colony	D12266B
166	883	1.292454562	Cer(38:7)	BXD49/RwwJ	M	7098	UCLA Colony	D12266B
166	884	0.916662106	Cer(38:7)	BXD49/RwwJ	M	7098	UCLA Colony	D12266B
166	890	2.548709704	Cer(38:7)	BXD71/RwwJ	M	7116	UCLA Colony	D12266B
166	891	3.004226828	Cer(38:7)	BXD71/RwwJ	M	7116	UCLA Colony	D12266B
166	897	1.836975405	Cer(38:7)	BXD66/RwwJ	M	7111	UCLA Colony	D12266B
166	898	2.394797509	Cer(38:7)	BXD66/RwwJ	M	7111	UCLA Colony	D12266B
166	927	2.178379594	Cer(38:7)	BXD79/RwwJ	M	7123	UCLA Colony	D12266B
166	944	1.711998913	Cer(38:7)	BXD66/RwwJ	M	7111	UCLA Colony	D12266B
166	958	2.663963714	Cer(38:7)	BXD49/RwwJ	M	7098	UCLA Colony	D12266B
166	969	2.790309713	Cer(38:7)	BXD55/RwwJ	M	7103	UCLA Colony	D12266B
166	977	2.475623698	Cer(38:7)	BXD68/RwwJ	M	7113	UCLA Colony	D12266B
166	1004	2.815670712	Cer(38:7)	BXD61/RwwJ	M	7106	UCLA Colony	D12266B
166	1014	2.551411095	Cer(38:7)	BXD75/RwwJ	M	7119	UCLA Colony	D12266B
166	1016	2.983102591	Cer(38:7)	BXD68/RwwJ	M	7113	UCLA Colony	D12266B
166	1017	4.094708644	Cer(38:7)	BXD68/RwwJ	M	7113	UCLA Colony	D12266B
166	1025	4.249518105	Cer(38:7)	BXD44/RwwJ	M	7094	UCLA Colony	D12266B
166	1026	2.195766933	Cer(38:7)	BXD44/RwwJ	M	7094	UCLA Colony	D12266B
166	1027	3.119243145	Cer(38:7)	BXD44/RwwJ	M	7094	UCLA Colony	D12266B
166	1032	1.186499362	Cer(38:7)	BXD73/RwwJ	M	7117	UCLA Colony	D12266B
166	1042	2.142842604	Cer(38:7)	BXD79/RwwJ	M	7123	UCLA Colony	D12266B
166	1049	2.113651973	Cer(38:7)	BXD62/RwwJ	M	7107	UCLA Colony	D12266B
166	1058	1.960572474	Cer(38:7)	BXD50/RwwJ	M	7099	UCLA Colony	D12266B
166	1060	1.794438536	Cer(38:7)	BXH8/TyJ	M	76	UCLA Colony	D12266B
166	1061	1.909024577	Cer(38:7)	BXH8/TyJ	M	76	UCLA Colony	D12266B
166	1071	1.37501028	Cer(38:7)	BXD74/RwwJ	M	7118	UCLA Colony	D12266B
166	1083	1.450287061	Cer(38:7)	BXD75/RwwJ	M	7119	UCLA Colony	D12266B
166	1084	0.946674342	Cer(38:7)	BXD55/RwwJ	M	7103	UCLA Colony	D12266B
166	1085	1.705015611	Cer(38:7)	BXD55/RwwJ	M	7103	UCLA Colony	D12266B
166	1097	1.136327995	Cer(38:7)	BXD87/RwwJ	M	7130	UCLA Colony	D12266B
166	1106	1.997467797	Cer(38:7)	BXD60/RwwJ	M	7105	UCLA Colony	D12266B
166	1107	1.831905438	Cer(38:7)	BXD60/RwwJ	M	7105	UCLA Colony	D12266B
166	1112	1.640589189	Cer(38:7)	BXD64/RwwJ	M	7109	UCLA Colony	D12266B
166	1120	1.420976554	Cer(38:7)	BXD74/RwwJ	M	7118	UCLA Colony	D12266B
166	1121	1.133096855	Cer(38:7)	BXD74/RwwJ	M	7118	UCLA Colony	D12266B
166	1127	1.873887093	Cer(38:7)	BXD48/RwwJ	M	7097	UCLA Colony	D12266B
166	1137	1.36573374	Cer(38:7)	BXD43/RwwJ	M	7093	UCLA Colony	D12266B
166	1146	0.670472012	Cer(38:7)	BXD61/RwwJ	M	7106	UCLA Colony	D12266B
166	1148	1.155470161	Cer(38:7)	BXD45/RwwJ	M	7096	UCLA Colony	D12266B
166	1161	1.551313075	Cer(38:7)	BXD50/RwwJ	M	7099	UCLA Colony	D12266B
166	1169	1.913559131	Cer(38:7)	BXD84/RwwJ	M	7127	UCLA Colony	D12266B
166	1183	1.47867231	Cer(38:7)	CXB6/ByJ	M	356	UCLA Colony	D12266B
166	1234	1.487881854	Cer(38:7)	BXD79/RwwJ	M	7123	UCLA Colony	D12266B
166	1237	1.833450445	Cer(38:7)	BXD85/RwwJ	M	7128	UCLA Colony	D12266B
166	1264	1.571120895	Cer(38:7)	BXD73/RwwJ	M	7117	UCLA Colony	D12266B
166	1341	1.756530746	Cer(38:7)	CE/J	M	657	UCLA Colony	D12266B
166	1398	3.975458324	Cer(38:7)	AKR/J	M	648	UCLA Colony	D12266B
166	1420	1.444995254	Cer(38:7)	AXB5/PgnJ	M	1677	UCLA Colony	D12266B
166	1425	1.663004649	Cer(38:7)	BXA8/PgnJ	M	1697	UCLA Colony	D12266B
166	1431	2.678424203	Cer(38:7)	A/J	M	646	UCLA Colony	D12266B
166	1449	1.984151094	Cer(38:7)	AXB12/PgnJ	M	1683	UCLA Colony	D12266B
166	1468	1.338158905	Cer(38:7)	SM/J	M	687	UCLA Colony	D12266B
166	1475	1.175959188	Cer(38:7)	NZB/BlNJ	M	684	UCLA Colony	D12266B
167	41	41.80396479	DiCer(34:0)	SJL/J	M	686	UCLA Colony	D12266B
167	43	31.94556158	DiCer(34:0)	SJL/J	M	686	UCLA Colony	D12266B
167	45	9.389163988	DiCer(34:0)	AKR/J	M	648	UCLA Colony	D12266B
167	46	9.723685528	DiCer(34:0)	AKR/J	M	648	UCLA Colony	D12266B
167	54	6.987655254	DiCer(34:0)	FVB/NJ	M	1800	UCLA Colony	D12266B
167	57	13.68246855	DiCer(34:0)	FVB/NJ	M	1800	UCLA Colony	D12266B
167	58	10.02929769	DiCer(34:0)	FVB/NJ	M	1800	UCLA Colony	D12266B
167	64	16.81804519	DiCer(34:0)	C3H/HeJ	M	659	UCLA Colony	D12266B
167	65	18.70737028	DiCer(34:0)	C3H/HeJ	M	659	UCLA Colony	D12266B
167	70	8.941337161	DiCer(34:0)	NON/ShiLtJ	M	2423	UCLA Colony	D12266B
167	71	7.370775723	DiCer(34:0)	NON/ShiLtJ	M	2423	UCLA Colony	D12266B
167	72	7.312180978	DiCer(34:0)	NON/ShiLtJ	M	2423	UCLA Colony	D12266B
167	83	7.187158621	DiCer(34:0)	C57BLKS/J	M	662	UCLA Colony	D12266B
167	84	7.222605358	DiCer(34:0)	C57BLKS/J	M	662	UCLA Colony	D12266B
167	85	10.66058518	DiCer(34:0)	C57BLKS/J	M	662	UCLA Colony	D12266B
167	100	6.563138456	DiCer(34:0)	BTBR T<+> tf/J	M	2282	UCLA Colony	D12266B
167	109	7.642138629	DiCer(34:0)	KK/HlJ	M	2106	UCLA Colony	D12266B
167	110	8.687103	DiCer(34:0)	KK/HlJ	M	2106	UCLA Colony	D12266B
167	111	5.975564451	DiCer(34:0)	KK/HlJ	M	2106	UCLA Colony	D12266B
167	122	5.975564451	DiCer(34:0)	BXD40/TyJ	M	3229	UCLA Colony	D12266B
167	130	6.776346727	DiCer(34:0)	C58/J	M	669	UCLA Colony	D12266B
167	131	5.235826668	DiCer(34:0)	C58/J	M	669	UCLA Colony	D12266B
167	133	5.634483664	DiCer(34:0)	BXD6/TyJ	M	7	UCLA Colony	D12266B
167	135	7.017254732	DiCer(34:0)	BXD6/TyJ	M	7	UCLA Colony	D12266B
167	142	7.188788347	DiCer(34:0)	PL/J	M	680	UCLA Colony	D12266B
167	144	7.247874434	DiCer(34:0)	BXD34/TyJ	M	3223	UCLA Colony	D12266B
167	146	4.588520081	DiCer(34:0)	BXD34/TyJ	M	3223	UCLA Colony	D12266B
167	149	8.022721749	DiCer(34:0)	BXA2/PgnJ	M	1693	UCLA Colony	D12266B
167	150	11.13570122	DiCer(34:0)	BXA2/PgnJ	M	1693	UCLA Colony	D12266B
167	170	6.516598357	DiCer(34:0)	SWR/J	M	689	UCLA Colony	D12266B
167	171	6.762467378	DiCer(34:0)	SWR/J	M	689	UCLA Colony	D12266B
167	172	5.759507268	DiCer(34:0)	SWR/J	M	689	UCLA Colony	D12266B
167	188	15.75753961	DiCer(34:0)	CXB11/HiAJ	M	1632	UCLA Colony	D12266B
167	189	6.814461132	DiCer(34:0)	CXB11/HiAJ	M	1632	UCLA Colony	D12266B
167	200	6.250807679	DiCer(34:0)	BXA14/PgnJ	M	1702	UCLA Colony	D12266B
167	201	7.121353954	DiCer(34:0)	BXA14/PgnJ	M	1702	UCLA Colony	D12266B
167	203	5.751054554	DiCer(34:0)	BXA14/PgnJ	M	1702	UCLA Colony	D12266B
167	208	9.586712089	DiCer(34:0)	BXA24/PgnJ	M	1710	UCLA Colony	D12266B
167	210	13.95357779	DiCer(34:0)	BXA24/PgnJ	M	1710	UCLA Colony	D12266B
167	225	12.16788655	DiCer(34:0)	CXB13/HiAJ	M	1634	UCLA Colony	D12266B
167	244	12.23621013	DiCer(34:0)	BXD13/TyJ	M	40	UCLA Colony	D12266B
167	245	13.79425777	DiCer(34:0)	BXD13/TyJ	M	40	UCLA Colony	D12266B
167	247	12.64305066	DiCer(34:0)	AXB10/PgnJ	M	1681	UCLA Colony	D12266B
167	248	15.59266451	DiCer(34:0)	AXB10/PgnJ	M	1681	UCLA Colony	D12266B
167	249	14.01814572	DiCer(34:0)	AXB10/PgnJ	M	1681	UCLA Colony	D12266B
167	253	9.388286295	DiCer(34:0)	MA/MyJ	M	677	UCLA Colony	D12266B
167	254	8.887703229	DiCer(34:0)	MA/MyJ	M	677	UCLA Colony	D12266B
167	256	10.53301502	DiCer(34:0)	MA/MyJ	M	677	UCLA Colony	D12266B
167	272	10.06661427	DiCer(34:0)	CXB6/ByJ	M	356	UCLA Colony	D12266B
167	275	11.10055099	DiCer(34:0)	AXB19b/PgnJ	M	1688	UCLA Colony	D12266B
167	276	5.906749615	DiCer(34:0)	AXB19b/PgnJ	M	1688	UCLA Colony	D12266B
167	277	3.40451022	DiCer(34:0)	AXB19b/PgnJ	M	1688	UCLA Colony	D12266B
167	278	5.361067654	DiCer(34:0)	BXD15/TyJ	M	95	UCLA Colony	D12266B
167	280	5.23670946	DiCer(34:0)	BXD15/TyJ	M	95	UCLA Colony	D12266B
167	284	2.270363964	DiCer(34:0)	AXB19/PgnJ	M	1687	UCLA Colony	D12266B
167	285	2.39089097	DiCer(34:0)	AXB19/PgnJ	M	1687	UCLA Colony	D12266B
167	286	3.499131718	DiCer(34:0)	AXB19/PgnJ	M	1687	UCLA Colony	D12266B
167	287	4.004081604	DiCer(34:0)	CXB4/ByJ	M	354	UCLA Colony	D12266B
167	288	5.062884519	DiCer(34:0)	CXB4/ByJ	M	354	UCLA Colony	D12266B
167	289	5.245264979	DiCer(34:0)	CXB4/ByJ	M	354	UCLA Colony	D12266B
167	294	6.938285955	DiCer(34:0)	BXD21/TyJ	M	77	UCLA Colony	D12266B
167	295	6.695472685	DiCer(34:0)	BXD21/TyJ	M	77	UCLA Colony	D12266B
167	296	11.24545098	DiCer(34:0)	BXD21/TyJ	M	77	UCLA Colony	D12266B
167	297	6.984215557	DiCer(34:0)	BXD9/TyJ	M	105	UCLA Colony	D12266B
167	298	7.213421307	DiCer(34:0)	BXD9/TyJ	M	105	UCLA Colony	D12266B
167	300	9.033173946	DiCer(34:0)	BXD9/TyJ	M	105	UCLA Colony	D12266B
167	306	7.668406306	DiCer(34:0)	BXA4/PgnJ	M	1694	UCLA Colony	D12266B
167	311	7.549398496	DiCer(34:0)	BXA7/PgnJ	M	1696	UCLA Colony	D12266B
167	314	6.727001928	DiCer(34:0)	BXA7/PgnJ	M	1696	UCLA Colony	D12266B
167	316	8.174370241	DiCer(34:0)	LG/J	M	675	UCLA Colony	D12266B
167	318	8.978295914	DiCer(34:0)	LG/J	M	675	UCLA Colony	D12266B
167	321	5.556861659	DiCer(34:0)	BXH6/TyJ	M	38	UCLA Colony	D12266B
167	339	4.843604977	DiCer(34:0)	BXA16/PgnJ	M	1703	UCLA Colony	D12266B
167	340	6.404318808	DiCer(34:0)	BXA16/PgnJ	M	1703	UCLA Colony	D12266B
167	341	4.786472753	DiCer(34:0)	BXA16/PgnJ	M	1703	UCLA Colony	D12266B
167	357	8.209576279	DiCer(34:0)	BXA1/PgnJ	M	1692	UCLA Colony	D12266B
167	358	8.20224197	DiCer(34:0)	BXA1/PgnJ	M	1692	UCLA Colony	D12266B
167	359	5.140645315	DiCer(34:0)	BXA1/PgnJ	M	1692	UCLA Colony	D12266B
167	368	3.164900114	DiCer(34:0)	BXD19/TyJ	M	10	UCLA Colony	D12266B
167	369	3.216636313	DiCer(34:0)	BXD19/TyJ	M	10	UCLA Colony	D12266B
167	370	3.963014331	DiCer(34:0)	BXD19/TyJ	M	10	UCLA Colony	D12266B
167	377	4.992903832	DiCer(34:0)	BXD24/TyJ-Cep290<rd16>/J	M	31	UCLA Colony	D12266B
167	378	7.774426358	DiCer(34:0)	BXD24/TyJ-Cep290<rd16>/J	M	31	UCLA Colony	D12266B
167	400	14.83845597	DiCer(34:0)	BUB/BnJ	M	653	UCLA Colony	D12266B
167	401	13.09153836	DiCer(34:0)	BUB/BnJ	M	653	UCLA Colony	D12266B
167	422	5.23715847	DiCer(34:0)	CXB3/ByJ	M	353	UCLA Colony	D12266B
167	425	5.797785966	DiCer(34:0)	CXB3/ByJ	M	353	UCLA Colony	D12266B
167	435	4.886090047	DiCer(34:0)	BXH9/TyJ	M	8	UCLA Colony	D12266B
167	436	5.636611422	DiCer(34:0)	BXH9/TyJ	M	8	UCLA Colony	D12266B
167	438	5.084951156	DiCer(34:0)	BXA4/PgnJ	M	1694	UCLA Colony	D12266B
167	439	6.756818493	DiCer(34:0)	BXA4/PgnJ	M	1694	UCLA Colony	D12266B
167	452	6.911083756	DiCer(34:0)	CXB12/HiAJ	M	1633	UCLA Colony	D12266B
167	453	10.33217359	DiCer(34:0)	CXB12/HiAJ	M	1633	UCLA Colony	D12266B
167	455	9.664671812	DiCer(34:0)	CXB12/HiAJ	M	1633	UCLA Colony	D12266B
167	457	8.855389881	DiCer(34:0)	BXH22/KccJ	M	3786	UCLA Colony	D12266B
167	458	8.037320653	DiCer(34:0)	BXH22/KccJ	M	3786	UCLA Colony	D12266B
167	463	10.73730128	DiCer(34:0)	RIIIS/J	M	683	UCLA Colony	D12266B
167	464	4.75088445	DiCer(34:0)	RIIIS/J	M	683	UCLA Colony	D12266B
167	477	10.40990428	DiCer(34:0)	BXA2/PgnJ	M	1693	UCLA Colony	D12266B
167	484	12.6435604	DiCer(34:0)	BXH22/KccJ	M	3786	UCLA Colony	D12266B
167	491	9.535847686	DiCer(34:0)	C57L/J	M	668	UCLA Colony	D12266B
167	494	11.94168231	DiCer(34:0)	BXD5/TyJ	M	37	UCLA Colony	D12266B
167	503	13.18132645	DiCer(34:0)	BXD5/TyJ	M	37	UCLA Colony	D12266B
167	508	15.88881808	DiCer(34:0)	BUB/BnJ	M	653	UCLA Colony	D12266B
167	516	8.973282925	DiCer(34:0)	CXB7/ByJ	M	357	UCLA Colony	D12266B
167	528	10.84375635	DiCer(34:0)	SEA/GnJ	M	644	UCLA Colony	D12266B
167	531	7.216772188	DiCer(34:0)	BXH19/TyJ	M	33	UCLA Colony	D12266B
167	533	6.840315493	DiCer(34:0)	BXH19/TyJ	M	33	UCLA Colony	D12266B
167	534	8.047005942	DiCer(34:0)	BXH20/KccJ	M	3784	UCLA Colony	D12266B
167	535	8.151017017	DiCer(34:0)	BXH20/KccJ	M	3784	UCLA Colony	D12266B
167	536	8.731060998	DiCer(34:0)	BXH20/KccJ	M	3784	UCLA Colony	D12266B
167	540	10.92070762	DiCer(34:0)	AXB6/PgnJ	M	1678	UCLA Colony	D12266B
167	541	6.313829143	DiCer(34:0)	AXB6/PgnJ	M	1678	UCLA Colony	D12266B
167	542	8.177175998	DiCer(34:0)	AXB6/PgnJ	M	1678	UCLA Colony	D12266B
167	546	6.850578785	DiCer(34:0)	BXD12/TyJ	M	45	UCLA Colony	D12266B
167	547	8.884318157	DiCer(34:0)	BXD12/TyJ	M	45	UCLA Colony	D12266B
167	548	13.81329504	DiCer(34:0)	BXD12/TyJ	M	45	UCLA Colony	D12266B
167	556	11.80051877	DiCer(34:0)	BXD32/TyJ	M	78	UCLA Colony	D12266B
167	557	11.74445426	DiCer(34:0)	BXD32/TyJ	M	78	UCLA Colony	D12266B
167	558	11.46057805	DiCer(34:0)	BXD32/TyJ	M	78	UCLA Colony	D12266B
167	560	9.150157148	DiCer(34:0)	BXD20/TyJ	M	330	UCLA Colony	D12266B
167	561	7.212395957	DiCer(34:0)	BXD20/TyJ	M	330	UCLA Colony	D12266B
167	562	7.743801653	DiCer(34:0)	BXD20/TyJ	M	330	UCLA Colony	D12266B
167	572	11.66488405	DiCer(34:0)	AXB15/PgnJ	M	1685	UCLA Colony	D12266B
167	573	6.854901784	DiCer(34:0)	AXB15/PgnJ	M	1685	UCLA Colony	D12266B
167	579	10.51728508	DiCer(34:0)	BXA11/PgnJ	M	1699	UCLA Colony	D12266B
167	580	13.91081423	DiCer(34:0)	BXA11/PgnJ	M	1699	UCLA Colony	D12266B
167	581	11.49378691	DiCer(34:0)	BXA11/PgnJ	M	1699	UCLA Colony	D12266B
167	586	12.75671008	DiCer(34:0)	PL/J	M	680	UCLA Colony	D12266B
167	587	9.566482397	DiCer(34:0)	PL/J	M	680	UCLA Colony	D12266B
167	591	17.41049812	DiCer(34:0)	BALB/cJ	M	651	JAX Purchased	D12266B
167	594	17.80942239	DiCer(34:0)	BALB/cJ	M	651	JAX Purchased	D12489B
167	596	6.254182508	DiCer(34:0)	BALB/cJ	M	651	JAX Purchased	D12489B
167	598	7.658854383	DiCer(34:0)	DBA/2J	M	671	JAX Purchased	D12266B
167	599	8.483203418	DiCer(34:0)	DBA/2J	M	671	JAX Purchased	D12266B
167	600	12.76216621	DiCer(34:0)	DBA/2J	M	671	JAX Purchased	D12266B
167	615	8.302686195	DiCer(34:0)	RIIIS/J	M	683	UCLA Colony	D12266B
167	662	11.80104738	DiCer(34:0)	LG/J	M	675	UCLA Colony	D12266B
167	665	5.074576833	DiCer(34:0)	BXD40/TyJ	M	3229	UCLA Colony	D12266B
167	668	8.613155665	DiCer(34:0)	BXD40/TyJ	M	3229	UCLA Colony	D12266B
167	676	11.08162455	DiCer(34:0)	CXB7/ByJ	M	357	UCLA Colony	D12266B
167	690	10.40398314	DiCer(34:0)	CBA/J	M	656	UCLA Colony	D12266B
167	691	9.823275097	DiCer(34:0)	CBA/J	M	656	UCLA Colony	D12266B
167	705	14.48586857	DiCer(34:0)	BXD24/TyJ-Cep290<rd16>/J	M	31	UCLA Colony	D12266B
167	738	10.48600279	DiCer(34:0)	BXH6/TyJ	M	38	UCLA Colony	D12266B
167	740	6.932237843	DiCer(34:0)	BXH6/TyJ	M	38	UCLA Colony	D12266B
167	745	9.48595063	DiCer(34:0)	BXD14/TyJ	M	329	UCLA Colony	D12266B
167	754	8.294843716	DiCer(34:0)	BXH9/TyJ	M	8	UCLA Colony	D12266B
167	762	8.100005285	DiCer(34:0)	NOD/ShiLtJ	M	1976	UCLA Colony	D12266B
167	763	8.060349804	DiCer(34:0)	NOD/ShiLtJ	M	1976	UCLA Colony	D12266B
167	764	8.721189937	DiCer(34:0)	BXD31/TyJ	M	83	UCLA Colony	D12266B
167	765	7.717899991	DiCer(34:0)	BXD31/TyJ	M	83	UCLA Colony	D12266B
167	768	11.21697741	DiCer(34:0)	C57L/J	M	668	UCLA Colony	D12266B
167	769	10.3476152	DiCer(34:0)	C57L/J	M	668	UCLA Colony	D12266B
167	773	10.46159459	DiCer(34:0)	SEA/GnJ	M	644	UCLA Colony	D12266B
167	774	8.779396976	DiCer(34:0)	SEA/GnJ	M	644	UCLA Colony	D12266B
167	786	7.390807396	DiCer(34:0)	AXB19a/PgnJ	M	1686	UCLA Colony	D12266B
167	787	9.789336284	DiCer(34:0)	AXB19a/PgnJ	M	1686	UCLA Colony	D12266B
167	799	8.419221183	DiCer(34:0)	BXD38/TyJ	M	3227	UCLA Colony	D12266B
167	800	7.299551753	DiCer(34:0)	BXD38/TyJ	M	3227	UCLA Colony	D12266B
167	808	11.44834455	DiCer(34:0)	BTBR T<+> tf/J	M	2282	UCLA Colony	D12266B
167	811	12.64344419	DiCer(34:0)	BTBR T<+> tf/J	M	2282	UCLA Colony	D12266B
167	831	12.086308	DiCer(34:0)	BXD56/RwwJ	M	7104	UCLA Colony	D12266B
167	846	8.230904931	DiCer(34:0)	BXD38/TyJ	M	3227	UCLA Colony	D12266B
167	849	10.05226816	DiCer(34:0)	C57BL/6J	M	664	UCLA Colony	D12266B
167	850	8.583706689	DiCer(34:0)	C57BL/6J	M	664	UCLA Colony	D12266B
167	851	13.21718181	DiCer(34:0)	C57BL/6J	M	664	UCLA Colony	D12266B
167	854	11.0434638	DiCer(34:0)	BXD56/RwwJ	M	7104	UCLA Colony	D12266B
167	867	17.35499141	DiCer(34:0)	BXD43/RwwJ	M	7093	UCLA Colony	D12266B
167	868	12.67235322	DiCer(34:0)	BXD43/RwwJ	M	7093	UCLA Colony	D12266B
167	869	9.159258135	DiCer(34:0)	BXD56/RwwJ	M	7104	UCLA Colony	D12266B
167	872	19.26371047	DiCer(34:0)	BXD60/RwwJ	M	7105	UCLA Colony	D12266B
167	877	14.05896356	DiCer(34:0)	BXD51/RwwJ	M	7100	UCLA Colony	D12266B
167	879	12.27100071	DiCer(34:0)	BXD51/RwwJ	M	7100	UCLA Colony	D12266B
167	880	13.8277314	DiCer(34:0)	BXD51/RwwJ	M	7100	UCLA Colony	D12266B
167	883	10.53500754	DiCer(34:0)	BXD49/RwwJ	M	7098	UCLA Colony	D12266B
167	884	6.373164166	DiCer(34:0)	BXD49/RwwJ	M	7098	UCLA Colony	D12266B
167	890	7.720293129	DiCer(34:0)	BXD71/RwwJ	M	7116	UCLA Colony	D12266B
167	891	7.560068534	DiCer(34:0)	BXD71/RwwJ	M	7116	UCLA Colony	D12266B
167	897	7.185882673	DiCer(34:0)	BXD66/RwwJ	M	7111	UCLA Colony	D12266B
167	898	8.425418041	DiCer(34:0)	BXD66/RwwJ	M	7111	UCLA Colony	D12266B
167	912	14.5488211	DiCer(34:0)	C3H/HeJ	M	659	UCLA Colony	D12266B
167	914	10.51300302	DiCer(34:0)	129X1/SvJ	M	691	UCLA Colony	D12266B
167	915	16.22369627	DiCer(34:0)	129X1/SvJ	M	691	UCLA Colony	D12266B
167	927	6.645994395	DiCer(34:0)	BXD79/RwwJ	M	7123	UCLA Colony	D12266B
167	944	7.302090602	DiCer(34:0)	BXD66/RwwJ	M	7111	UCLA Colony	D12266B
167	958	6.439849238	DiCer(34:0)	BXD49/RwwJ	M	7098	UCLA Colony	D12266B
167	969	6.038172074	DiCer(34:0)	BXD55/RwwJ	M	7103	UCLA Colony	D12266B
167	977	6.598936968	DiCer(34:0)	BXD68/RwwJ	M	7113	UCLA Colony	D12266B
167	997	9.02056363	DiCer(34:0)	BXD87/RwwJ	M	7130	UCLA Colony	D12266B
167	1004	7.616894076	DiCer(34:0)	BXD61/RwwJ	M	7106	UCLA Colony	D12266B
167	1006	13.08590452	DiCer(34:0)	BXD86/RwwJ	M	7129	UCLA Colony	D12266B
167	1014	7.072226588	DiCer(34:0)	BXD75/RwwJ	M	7119	UCLA Colony	D12266B
167	1016	9.221808743	DiCer(34:0)	BXD68/RwwJ	M	7113	UCLA Colony	D12266B
167	1017	7.396984004	DiCer(34:0)	BXD68/RwwJ	M	7113	UCLA Colony	D12266B
167	1025	8.84719094	DiCer(34:0)	BXD44/RwwJ	M	7094	UCLA Colony	D12266B
167	1026	11.09447743	DiCer(34:0)	BXD44/RwwJ	M	7094	UCLA Colony	D12266B
167	1027	7.195606455	DiCer(34:0)	BXD44/RwwJ	M	7094	UCLA Colony	D12266B
167	1032	8.294976925	DiCer(34:0)	BXD73/RwwJ	M	7117	UCLA Colony	D12266B
167	1042	12.24481488	DiCer(34:0)	BXD79/RwwJ	M	7123	UCLA Colony	D12266B
167	1049	11.12355788	DiCer(34:0)	BXD62/RwwJ	M	7107	UCLA Colony	D12266B
167	1058	13.10587712	DiCer(34:0)	BXD50/RwwJ	M	7099	UCLA Colony	D12266B
167	1059	12.61321019	DiCer(34:0)	BXH8/TyJ	M	76	UCLA Colony	D12266B
167	1060	7.808849051	DiCer(34:0)	BXH8/TyJ	M	76	UCLA Colony	D12266B
167	1061	9.730151422	DiCer(34:0)	BXH8/TyJ	M	76	UCLA Colony	D12266B
167	1066	8.010131863	DiCer(34:0)	BXD71/RwwJ	M	7116	UCLA Colony	D12266B
167	1071	85.68142701	DiCer(34:0)	BXD74/RwwJ	M	7118	UCLA Colony	D12266B
167	1076	9.599317112	DiCer(34:0)	BXD84/RwwJ	M	7127	UCLA Colony	D12266B
167	1080	13.98936774	DiCer(34:0)	BXD75/RwwJ	M	7119	UCLA Colony	D12266B
167	1083	13.17911866	DiCer(34:0)	BXD75/RwwJ	M	7119	UCLA Colony	D12266B
167	1084	10.14181799	DiCer(34:0)	BXD55/RwwJ	M	7103	UCLA Colony	D12266B
[truncated: 53,928 more rows]
